# Supplementary material for: Integrative transcriptomic analysis reveals oligodendrocyte lineage switching in multiple sclerosis
Source: Life Sci Alliance. 2025 Aug 4;8(10):e202403150. doi: 10.26508/lsa.202403150 (PMC12322325; doi:10.26508/lsa.202403150)
Supplement: Supplementary file 1 [file LSA-2024-03150_TableS1.xlsx]

## Sheet: TableS1.Sample_infomation
Supplementary Table 1. Sample information
Specimen ID	Sample title	Orig ident	Source article	Diagnosis	Sample region	Age	Sex	Cell count
1	fcx10	2018_Lake	Lake et al. 2018	Control	Control	48	Male	1035
2	fcx11	2018_Lake	Lake et al. 2018	Control	Control	48	Male	1469
3	fcx12	2018_Lake	Lake et al. 2018	Control	Control	35	Female	656
4	fcx13	2018_Lake	Lake et al. 2018	Control	Control	35	Female	686
5	fcx1	2018_Lake	Lake et al. 2018	Control	Control	22	Male	1128
6	fcx2	2018_Lake	Lake et al. 2018	Control	Control	22	Male	1322
7	fcx3	2018_Lake	Lake et al. 2018	Control	Control	22	Male	200
8	fcx4	2018_Lake	Lake et al. 2018	Control	Control	22	Male	265
9	fcx5	2018_Lake	Lake et al. 2018	Control	Control	22	Male	296
10	fcx6	2018_Lake	Lake et al. 2018	Control	Control	22	Male	535
11	fcx7	2018_Lake	Lake et al. 2018	Control	Control	22	Male	418
12	fcx8	2018_Lake	Lake et al. 2018	Control	Control	49	Female	1230
13	fcx9	2018_Lake	Lake et al. 2018	Control	Control	49	Female	1079
14	CO14	2019_AltOligHtg	Jakel et al. 2019	Control	Control	64	Male	1165
15	CO25	2019_AltOligHtg	Jakel et al. 2019	Control	Control	35	Male	806
16	CO28	2019_AltOligHtg	Jakel et al. 2019	Control	Control	60	Female	947
17	CO39	2019_AltOligHtg	Jakel et al. 2019	Control	Control	82	Male	1829
18	MS121	2019_AltOligHtg	Jakel et al. 2019	MS	A	49	Female	797
19	MS121	2019_AltOligHtg	Jakel et al. 2019	MS	CA	49	Female	347
20	MS121	2019_AltOligHtg	Jakel et al. 2019	MS	NAWM	49	Female	294
21	MS122	2019_AltOligHtg	Jakel et al. 2019	MS	A	44	Male	1017
22	MS122	2019_AltOligHtg	Jakel et al. 2019	MS	CI	44	Male	1441
23	MS122	2019_AltOligHtg	Jakel et al. 2019	MS	NAWM	44	Male	1345
24	MS176	2019_AltOligHtg	Jakel et al. 2019	MS	CA	37	Male	82
25	MS176	2019_AltOligHtg	Jakel et al. 2019	MS	CI	37	Male	46
26	MS176	2019_AltOligHtg	Jakel et al. 2019	MS	NAWM	37	Male	745
27	MS176	2019_AltOligHtg	Jakel et al. 2019	MS	RM	37	Male	271
28	MS242	2019_AltOligHtg	Jakel et al. 2019	MS	CA	57	Male	404
29	MS242	2019_AltOligHtg	Jakel et al. 2019	MS	RM	57	Male	4
30	SD48/16	2019_AltOligHtg	Jakel et al. 2019	Control	Control	49	Male	1353
31	C1	2019_Multi	Schirmer et al. 2019	Control	Control	82	Male	2514
32	C2	2019_Multi	Schirmer et al. 2019	Control	Control	61	Female	1104
33	C3	2019_Multi	Schirmer et al. 2019	Control	Control	64	Male	2688
34	C4	2019_Multi	Schirmer et al. 2019	Control	Control	68	Male	2480
35	C5	2019_Multi	Schirmer et al. 2019	Control	Control	35	Male	2435
36	C6	2019_Multi	Schirmer et al. 2019	Control	Control	34	Female	1431
37	C7	2019_Multi	Schirmer et al. 2019	Control	Control	39	Male	1129
38	C8	2019_Multi	Schirmer et al. 2019	Control	Control	44	Female	949
39	C9	2019_Multi	Schirmer et al. 2019	Control	Control	54	Female	352
40	MS10	2019_Multi	Schirmer et al. 2019	MS	CI	53	Male	1009
41	MS11	2019_Multi	Schirmer et al. 2019	MS	CI	48	Female	550
42	MS12	2019_Multi	Schirmer et al. 2019	MS	CI	44	Female	2222
43	MS1	2019_Multi	Schirmer et al. 2019	MS	A/CA	35	Female	2886
44	MS2	2019_Multi	Schirmer et al. 2019	MS	A/CA	50	Female	2128
45	MS3	2019_Multi	Schirmer et al. 2019	MS	A/CA	51	Female	2216
46	MS4	2019_Multi	Schirmer et al. 2019	MS	A/CA	42	Female	2927
47	MS5	2019_Multi	Schirmer et al. 2019	MS	A/CA	34	Female	2423
48	MS6	2019_Multi	Schirmer et al. 2019	MS	A/CA	40	Male	2982
49	MS7	2019_Multi	Schirmer et al. 2019	MS	A/CA	40	Male	1680
50	MS8	2019_Multi	Schirmer et al. 2019	MS	A/CA	50	Female	840
51	MS9	2019_Multi	Schirmer et al. 2019	MS	CI	55	Male	1850
52	Control1_14_043	2021_LymMicAst	Absinta et al. 2021	Control	Control	60	Female	2269
53	Control2_11_69	2021_LymMicAst	Absinta et al. 2021	Control	Control	49	Male	1227
54	Control3_12_002	2021_LymMicAst	Absinta et al. 2021	Control	Control	55	Male	1795
55	MS1_09_034	2021_LymMicAst	Absinta et al. 2021	MS	CA edge	45	Male	2180
56	MS1_09_034	2021_LymMicAst	Absinta et al. 2021	MS	CI edge	45	Male	4369
57	MS1_09_034	2021_LymMicAst	Absinta et al. 2021	MS	PWM	45	Male	6194
58	MS2_12_078	2021_LymMicAst	Absinta et al. 2021	MS	CA edge	58	Male	5830
59	MS2_12_078	2021_LymMicAst	Absinta et al. 2021	MS	CI edge	58	Male	1797
60	MS2_12_078	2021_LymMicAst	Absinta et al. 2021	MS	PWM	58	Male	5137
61	MS3_09_067	2021_LymMicAst	Absinta et al. 2021	MS	CA edge	44	Male	439
62	MS3_09_067	2021_LymMicAst	Absinta et al. 2021	MS	LC	44	Male	1384
63	MS3_09_067	2021_LymMicAst	Absinta et al. 2021	MS	PWM	44	Male	5710
64	MS4_13_047	2021_LymMicAst	Absinta et al. 2021	MS	CA edge	48	Female	13073
65	MS4_13_047	2021_LymMicAst	Absinta et al. 2021	MS	CI edge	48	Female	3717
66	MS4_13_047	2021_LymMicAst	Absinta et al. 2021	MS	LC	48	Female	2955
67	MS5_13_015	2021_LymMicAst	Absinta et al. 2021	MS	CI edge	56	Male	5627
68	MS5_13_015	2021_LymMicAst	Absinta et al. 2021	MS	PWM	56	Male	2729
69	S10	2022_RRSPMS	Kihara et al. 2022	MS	NAWM	57	M	4412
70	S1	2022_RRSPMS	Kihara et al. 2022	MS	NAWM	43	M	4820
71	S2	2022_RRSPMS	Kihara et al. 2022	MS	NAWM	52	M	4193
72	S3	2022_RRSPMS	Kihara et al. 2022	MS	NAWM	66	FALSE	5393
73	S4	2022_RRSPMS	Kihara et al. 2022	MS	NAWM	50	FALSE	3032
74	S5	2022_RRSPMS	Kihara et al. 2022	MS	NAWM	58	FALSE	3199
75	S7	2022_RRSPMS	Kihara et al. 2022	MS	NAWM	56	FALSE	2969
76	S8	2022_RRSPMS	Kihara et al. 2022	MS	NAWM	61	M	4090
