# Supplementary material for: Integrative transcriptomic analysis reveals oligodendrocyte lineage switching in multiple sclerosis
Source: Life Sci Alliance. 2025 Aug 4;8(10):e202403150. doi: 10.26508/lsa.202403150 (PMC12322325; doi:10.26508/lsa.202403150)
Supplement: Supplementary file 2 [file LSA-2024-03150_TableS2.xlsx]

## Sheet: abbr.
Abbreviation
OL	oligodendrocyte
AST	astrocyte
MG	microglia
MP	macrophage
OPC	oligodendrocyte progenitor cell
Ex-Neuron	excitatory neuron
In-Neuron	inhibitory neuron
Endo	endothelial cell
Imm	immune cell
Vasc	Vascular cell
Lesion region
A	Active
CA	chronic active lesion
CA edge	chronic active edge
CI	chronic inactive lesion
CI edge	chronic inactive edge
LC	lesion core
NAWM	normal-appearing white matter
PWM	periplaque white matter
RM	remyelinated lesion

## Sheet: Markers_OL
Supplementary Table 2A. Oligodendrocyte markers
gene	p_val	avg_log2FC	pct.1	pct.2	p_val_adj	cluster
ST18	0	4.01946	0.879	0.086	0	OL
CTNNA3	0	3.9645	0.858	0.161	0	OL
PLP1	0	3.74395	0.97	0.255	0	OL
AC026316.5	0	3.37267	0.661	0.051	0	OL
RNF220	0	3.36797	0.854	0.184	0	OL
MOBP	0	3.32937	0.831	0.086	0	OL
TMEM144	0	3.21594	0.885	0.134	0	OL
MBP	0	3.17429	0.953	0.315	0	OL
IL1RAPL1	0	3.14451	0.881	0.34	0	OL
PIP4K2A	0	3.1314	0.891	0.271	0	OL
TF	0	2.98913	0.853	0.12	0	OL
SLC44A1	0	2.91513	0.924	0.349	0	OL
MAN2A1	0	2.89888	0.853	0.281	0	OL
ENPP2	0	2.89278	0.787	0.069	0	OL
TMTC2	0	2.86825	0.825	0.239	0	OL
PLCL1	0	2.83621	0.784	0.214	0	OL
C10orf90	0	2.80461	0.74	0.091	0	OL
MAP7	0	2.729	0.881	0.327	0	OL
PRUNE2	0	2.72874	0.796	0.206	0	OL
UNC5C	0	2.7087	0.764	0.225	0	OL
PCSK6	0	2.69442	0.681	0.069	0	OL
CLMN	0	2.66434	0.748	0.094	0	OL
EDIL3	0	2.66303	0.893	0.269	0	OL
ZNF536	0	2.64924	0.77	0.111	0	OL
DOCK5	0	2.64449	0.774	0.142	0	OL
PDE1C	0	2.6056	0.742	0.155	0	OL
FRMD5	0	2.60526	0.827	0.298	0	OL
PHLPP1	0	2.59156	0.821	0.281	0	OL
FRMD4B	0	2.57742	0.799	0.152	0	OL
SLC24A2	0	2.54888	0.86	0.329	0	OL
SHTN1	0	2.54379	0.847	0.269	0	OL
SH3GL3	0	2.52551	0.765	0.188	0	OL
CNP	0	2.50175	0.743	0.142	0	OL
ABCA8	0	2.49736	0.696	0.057	0	OL
TMEM165	0	2.48837	0.801	0.224	0	OL
KCNH8	0	2.48223	0.679	0.091	0	OL
CNTN2	0	2.47237	0.766	0.103	0	OL
UGT8	0	2.46909	0.706	0.071	0	OL
KIRREL3	0	2.46135	0.689	0.167	0	OL
CERCAM	0	2.44949	0.673	0.07	0	OL
PLEKHH1	0	2.44839	0.719	0.098	0	OL
MOG	0	2.44089	0.646	0.041	0	OL
SPOCK3	0	2.44027	0.816	0.206	0	OL
DOCK10	0	2.42833	0.824	0.247	0	OL
PXK	0	2.42556	0.774	0.172	0	OL
FAM107B	0	2.41975	0.697	0.077	0	OL
SLC5A11	0	2.41883	0.492	0.032	0	OL
ANLN	0	2.39815	0.644	0.048	0	OL
SLAIN1	0	2.39259	0.757	0.19	0	OL
TTLL7	0	2.37561	0.866	0.358	0	OL
CLDND1	0	2.36493	0.717	0.133	0	OL
NKAIN2	0	2.36356	0.806	0.288	0	OL
SLCO1A2	0	2.34734	0.647	0.048	0	OL
CDK18	0	2.33267	0.664	0.075	0	OL
ABCA2	0	2.32054	0.789	0.162	0	OL
CNTNAP4	0	2.31495	0.639	0.122	0	OL
MAG	0	2.3026	0.621	0.047	0	OL
HDAC2-AS2	0	2.29508	0.539	0.066	0	OL
LINC01608	0	2.28776	0.472	0.031	0	OL
KLHL32	0	2.28639	0.716	0.213	0	OL
FRYL	0	2.27155	0.832	0.326	0	OL
LRP2	0	2.26446	0.556	0.029	0	OL
CNDP1	0	2.25606	0.516	0.039	0	OL
PIEZO2	0	2.2488	0.557	0.036	0	OL
ELMO1	0	2.24111	0.845	0.311	0	OL
HHIP	0	2.23093	0.538	0.047	0	OL
SHROOM4	0	2.22464	0.606	0.067	0	OL
VRK2	0	2.213	0.59	0.079	0	OL
PEX5L	0	2.20994	0.801	0.295	0	OL
SCD	0	2.20623	0.628	0.118	0	OL
PDE8A	0	2.20371	0.773	0.259	0	OL
PDE4B	0	2.19648	0.847	0.406	0	OL
DNM3	0	2.19136	0.853	0.399	0	OL
FA2H	0	2.18858	0.631	0.053	0	OL
ATP8A1	0	2.18092	0.816	0.33	0	OL
CREB5	0	2.17188	0.702	0.152	0	OL
GAB1	0	2.1683	0.766	0.273	0	OL
QDPR	0	2.16746	0.643	0.143	0	OL
KCNMB4	0	2.15714	0.652	0.142	0	OL
MYRF	0	2.13763	0.604	0.043	0	OL
ZDHHC20	0	2.13366	0.633	0.186	0	OL
SELENOP	0	2.12919	0.554	0.076	0	OL
QKI	0	2.12338	0.942	0.553	0	OL
PALM2	0	2.12135	0.467	0.053	0	OL
PTPRK	0	2.11895	0.815	0.311	0	OL
DPYD	0	2.11807	0.791	0.275	0	OL
GRM3	0	2.11646	0.711	0.173	0	OL
SIK3	0	2.11039	0.838	0.459	0	OL
POLR2F	0	2.0927	0.609	0.12	0	OL
MARCH1	0	2.0765	0.815	0.323	0	OL
FOLH1	0	2.07526	0.535	0.025	0	OL
COL4A5	0	2.05993	0.628	0.099	0	OL
CDK19	0	2.05745	0.726	0.239	0	OL
LPAR1	0	2.05674	0.573	0.072	0	OL
SEPTIN7	0	2.05401	0.78	0.318	0	OL
SPOCK1	0	2.0442	0.827	0.369	0	OL
SYNJ2	0	2.0441	0.665	0.127	0	OL
SLCO3A1	0	2.04308	0.705	0.196	0	OL
AMER2	0	2.041	0.724	0.17	0	OL
CD22	0	2.02849	0.557	0.028	0	OL

## Sheet: Markers_AST
Supplementary Table 2B. Astrocyte markers
gene	p_val	avg_log2FC	pct.1	pct.2	p_val_adj	cluster
SLC1A2	0	4.27595	0.805	0.113	0	AST
ADGRV1	0	3.83915	0.76	0.05	0	AST
DPP10	0	3.40988	0.598	0.215	0	AST
AQP4	0	3.37358	0.706	0.037	0	AST
GLIS3	0	3.31313	0.62	0.06	0	AST
GPC5	0	3.23879	0.464	0.121	0	AST
SLC14A1	0	3.17278	0.564	0.016	0	AST
GJA1	0	3.11668	0.608	0.025	0	AST
PITPNC1	0	3.06738	0.659	0.128	0	AST
GFAP	0	3.0625	0.678	0.116	0	AST
ADCY2	0	2.94029	0.649	0.128	0	AST
RYR3	0	2.91993	0.586	0.052	0	AST
RFX4	0	2.90252	0.601	0.025	0	AST
DTNA	0	2.89787	0.834	0.36	0	AST
TPD52L1	0	2.8276	0.607	0.027	0	AST
ATP1A2	0	2.708	0.616	0.045	0	AST
SORBS1	0	2.70558	0.719	0.291	0	AST
NEBL	0	2.69476	0.674	0.142	0	AST
NRG3	0	2.68918	0.659	0.184	0	AST
RNF219-AS1	0	2.67378	0.394	0.01	0	AST
CLU	0	2.63688	0.853	0.39	0	AST
LINC01088	0	2.61719	0.325	0.036	0	AST
FAM189A2	0	2.60375	0.477	0.016	0	AST
CTNNA2	0	2.54926	0.621	0.195	0	AST
GPM6A	0	2.53603	0.804	0.277	0	AST
COL5A3	0	2.53136	0.47	0.026	0	AST
BMPR1B	0	2.51933	0.532	0.019	0	AST
AHCYL1	0	2.50436	0.693	0.206	0	AST
PRKG1	0	2.50005	0.575	0.088	0	AST
SLC1A3	0	2.47919	0.825	0.348	0	AST
SLC7A11	0	2.46241	0.517	0.036	0	AST
FGFR3	0	2.44213	0.424	0.013	0	AST
NKAIN3	0	2.43033	0.486	0.054	0	AST
CD44	0	2.42973	0.403	0.022	0	AST
TRPM3	0	2.42551	0.475	0.072	0	AST
HIF3A	0	2.42207	0.585	0.046	0	AST
FMN2	0	2.40484	0.614	0.135	0	AST
SLC4A4	0	2.37349	0.433	0.034	0	AST
PARD3	0	2.34626	0.59	0.117	0	AST
SOX5	0	2.30515	0.583	0.133	0	AST
CST3	0	2.27543	0.577	0.134	0	AST
ABLIM1	0	2.26355	0.592	0.107	0	AST
MT2A	0	2.25415	0.532	0.139	0	AST
F3	0	2.25018	0.367	0.013	0	AST
AQP4-AS1	0	2.24975	0.427	0.059	0	AST
EFEMP1	0	2.24214	0.457	0.018	0	AST
CPE	0	2.24195	0.691	0.183	0	AST
RORA	0	2.22548	0.685	0.297	0	AST
ATP1B2	0	2.21996	0.451	0.058	0	AST
MGST1	0	2.20728	0.465	0.031	0	AST
APOE	0	2.19431	0.56	0.105	0	AST
AC092691.1	0	2.18111	0.489	0.122	0	AST
HPSE2	0	2.17904	0.271	0.018	0	AST
PALLD	0	2.17743	0.512	0.07	0	AST
ZNRF3	0	2.17215	0.5	0.081	0	AST
CHI3L1	0	2.16028	0.189	0.013	0	AST
PLOD2	0	2.12827	0.333	0.055	0	AST
MIR4300HG	0	2.09471	0.334	0.053	0	AST
DCLK2	0	2.02397	0.521	0.114	0	AST
ARHGEF4	0	2.02243	0.531	0.119	0	AST
MSI2	0	2.00554	0.76	0.379	0	AST
SNED1	0	2.00395	0.379	0.07	0	AST
AC073941.1	0	1.98405	0.282	0.004	0	AST
GABRB1	0	1.98171	0.526	0.125	0	AST
SPARCL1	0	1.97236	0.76	0.259	0	AST
SFXN5	0	1.96574	0.513	0.125	0	AST
LINC00499	0	1.95794	0.263	0.008	0	AST
GRAMD2B	0	1.95577	0.542	0.155	0	AST
MRVI1	0	1.94537	0.347	0.006	0	AST
RANBP3L	0	1.93876	0.402	0.011	0	AST
DOCK7	0	1.92989	0.567	0.141	0	AST
C1orf61	0	1.92621	0.473	0.116	0	AST
CARMIL1	0	1.91654	0.44	0.05	0	AST
PTCHD1-AS	0	1.90929	0.377	0.041	0	AST
NEAT1	0	1.90245	0.947	0.702	0	AST
ANGPTL4	0	1.89873	0.275	0.014	0	AST
KCNN3	0	1.89106	0.435	0.058	0	AST
AGT	0	1.87288	0.413	0.04	0	AST
CTNND2	0	1.86892	0.7	0.483	0	AST
ETNPPL	0	1.84829	0.347	0.006	0	AST
WWC1	0	1.84355	0.375	0.035	0	AST
MAPK4	0	1.84292	0.414	0.041	0	AST
LSAMP	0	1.84125	0.803	0.592	0	AST
STON2	0	1.82677	0.414	0.021	0	AST
SPON1	0	1.82417	0.369	0.021	0	AST
CACNB2	0	1.81958	0.391	0.119	0	AST
MIR99AHG	0	1.8103	0.792	0.537	0	AST
ACOT11	0	1.79755	0.404	0.05	0	AST
PAMR1	0	1.79391	0.367	0.016	0	AST
SLC25A18	0	1.77494	0.368	0.024	0	AST
FAM107A	0	1.77312	0.461	0.068	0	AST
NTRK2	0	1.77211	0.757	0.38	0	AST
CACHD1	0	1.76293	0.404	0.03	0	AST
ZNF98	0	1.76187	0.252	0.018	0	AST
AC002429.2	0	1.75899	0.284	0.045	0	AST
RGS20	0	1.75146	0.338	0.011	0	AST
AQP1	0	1.7513	0.231	0.009	0	AST
MT3	0	1.74904	0.492	0.234	0	AST
ASPH	0	1.74728	0.554	0.187	0	AST
ABCA1	0	1.74258	0.367	0.079	0	AST

## Sheet: Markers_MG.MP
Supplementary Table 2C. Microglia / acrophage markers
gene	p_val	avg_log2FC	pct.1	pct.2	p_val_adj	cluster
LRMDA	0	4.26443	0.72	0.063	0	MG & MP
ARHGAP24	0	3.96027	0.771	0.061	0	MG & MP
CD74	0	3.84771	0.659	0.024	0	MG & MP
DOCK8	0	3.66023	0.703	0.01	0	MG & MP
APBB1IP	0	3.62776	0.689	0.01	0	MG & MP
CHST11	0	3.4351	0.732	0.098	0	MG & MP
RUNX1	0	3.41827	0.646	0.051	0	MG & MP
AC074327.1	0	3.41732	0.527	0.004	0	MG & MP
PLXDC2	0	3.32707	0.857	0.395	0	MG & MP
ST6GAL1	0	3.30781	0.679	0.074	0	MG & MP
FYB1	0	3.27257	0.584	0.008	0	MG & MP
TBXAS1	0	3.26563	0.624	0.02	0	MG & MP
HS3ST4	0	3.18472	0.596	0.073	0	MG & MP
ADAM28	0	3.13413	0.64	0.005	0	MG & MP
SRGN	0	3.09899	0.489	0.017	0	MG & MP
HLA-DRA	0	3.09415	0.432	0.012	0	MG & MP
SPP1	0	3.0745	0.725	0.429	0	MG & MP
SAT1	0	3.04863	0.675	0.123	0	MG & MP
ARHGAP15	0	3.02746	0.59	0.018	0	MG & MP
SLCO2B1	0	2.99372	0.579	0.013	0	MG & MP
PTPRC	0	2.87082	0.634	0.011	0	MG & MP
RBM47	0	2.82283	0.556	0.007	0	MG & MP
SAMSN1	0	2.82248	0.491	0.007	0	MG & MP
INPP5D	0	2.80211	0.569	0.013	0	MG & MP
SLC11A1	0	2.79289	0.499	0.007	0	MG & MP
FRMD4A	0	2.77135	0.773	0.291	0	MG & MP
C3	0	2.75947	0.498	0.014	0	MG & MP
SH3RF3	0	2.72595	0.522	0.079	0	MG & MP
C1QB	0	2.71215	0.443	0.01	0	MG & MP
SRGAP2	0	2.70229	0.683	0.224	0	MG & MP
TLR2	0	2.69117	0.512	0.004	0	MG & MP
ATP8B4	0	2.6872	0.528	0.017	0	MG & MP
DOCK2	0	2.66933	0.569	0.034	0	MG & MP
FMN1	0	2.64174	0.504	0.088	0	MG & MP
SYK	0	2.63438	0.536	0.003	0	MG & MP
CSF1R	0	2.62787	0.514	0.005	0	MG & MP
ARHGAP26	0	2.62487	0.727	0.195	0	MG & MP
PDE3B	0	2.61153	0.547	0.075	0	MG & MP
LDLRAD4	0	2.60206	0.731	0.342	0	MG & MP
DENND3	0	2.60044	0.546	0.035	0	MG & MP
BMP2K	0	2.5901	0.651	0.157	0	MG & MP
LYN	0	2.57576	0.526	0.016	0	MG & MP
ETV6	0	2.57096	0.638	0.17	0	MG & MP
MS4A6A	0	2.53533	0.423	0.002	0	MG & MP
BNC2	0	2.52934	0.493	0.029	0	MG & MP
AKAP13	0	2.5157	0.663	0.107	0	MG & MP
SRGAP2B	0	2.51347	0.55	0.078	0	MG & MP
LHFPL2	0	2.50857	0.524	0.062	0	MG & MP
ITPR2	0	2.50731	0.684	0.191	0	MG & MP
SFMBT2	0	2.50014	0.709	0.295	0	MG & MP
RHBDF2	0	2.48723	0.525	0.007	0	MG & MP
ACSL1	0	2.47469	0.569	0.189	0	MG & MP
FTL	0	2.468	0.76	0.535	0	MG & MP
TGFBR1	0	2.4397	0.49	0.041	0	MG & MP
CTSB	0	2.42302	0.594	0.116	0	MG & MP
KCNQ3	0	2.40445	0.545	0.136	0	MG & MP
CYFIP1	0	2.39681	0.554	0.085	0	MG & MP
NCK2	0	2.38878	0.499	0.074	0	MG & MP
RAPGEF1	0	2.38779	0.572	0.148	0	MG & MP
DISC1	0	2.38072	0.585	0.119	0	MG & MP
FAM149A	0	2.37229	0.436	0.019	0	MG & MP
APOE	0	2.34474	0.536	0.126	0	MG & MP
IKZF1	0	2.34106	0.454	0.006	0	MG & MP
RGS1	0	2.33445	0.35	0.004	0	MG & MP
FGD4	0	2.33354	0.644	0.181	0	MG & MP
PALD1	0	2.32916	0.442	0.013	0	MG & MP
MEF2A	0	2.30614	0.765	0.383	0	MG & MP
SMAP2	0	2.30523	0.539	0.105	0	MG & MP
LAPTM5	0	2.29768	0.42	0.009	0	MG & MP
AOAH	0	2.29635	0.473	0.067	0	MG & MP
MAML3	0	2.29571	0.585	0.15	0	MG & MP
P4HA1	0	2.29388	0.496	0.21	0	MG & MP
ZFHX3	0	2.28593	0.627	0.141	0	MG & MP
FOXN3	0	2.28413	0.681	0.28	0	MG & MP
NHSL1	0	2.27838	0.378	0.063	0	MG & MP
RIN3	0	2.27055	0.491	0.018	0	MG & MP
SLC2A5	0	2.26083	0.426	0.005	0	MG & MP
LPCAT2	0	2.25028	0.51	0.056	0	MG & MP
FLI1	0	2.24576	0.488	0.014	0	MG & MP
HIF1A	0	2.24336	0.51	0.146	0	MG & MP
ABR	0	2.24268	0.641	0.155	0	MG & MP
SORL1	0	2.2352	0.732	0.35	0	MG & MP
SLC1A3	0	2.23152	0.785	0.37	0	MG & MP
DOCK4	0	2.22496	0.819	0.622	0	MG & MP
DIAPH2	0	2.20811	0.537	0.107	0	MG & MP
LY86	0	2.18309	0.414	0.003	0	MG & MP
TMSB4X	0	2.18181	0.653	0.391	0	MG & MP
MAML2	0	2.18178	0.707	0.227	0	MG & MP
CPED1	0	2.16295	0.357	0.013	0	MG & MP
CD83	0	2.16035	0.229	0.015	0	MG & MP
MERTK	0	2.15614	0.437	0.045	0	MG & MP
C1QC	0	2.1489	0.34	0.004	0	MG & MP
FCGR2A	0	2.14254	0.396	0.005	0	MG & MP
MYO1F	0	2.13776	0.446	0.013	0	MG & MP
ZFP36L1	0	2.12503	0.496	0.085	0	MG & MP
MGAT4A	0	2.12284	0.552	0.146	0	MG & MP
LRCH1	0	2.11515	0.516	0.068	0	MG & MP
MSR1	0	2.11165	0.372	0.008	0	MG & MP
C1QA	0	2.10711	0.327	0.005	0	MG & MP
TNFRSF1B	0	2.09021	0.397	0.006	0	MG & MP

## Sheet: Markers_OPC
Supplementary Table 2D. OPC markers
gene	p_val	avg_log2FC	pct.1	pct.2	p_val_adj	cluster
TNR	0	4.53466	0.882	0.087	0	OPCs
LHFPL3	0	4.44541	0.647	0.075	0	OPCs
PCDH15	0	4.20137	0.728	0.046	0	OPCs
PTPRZ1	0	4.18421	0.929	0.111	0	OPCs
VCAN	0	4.10454	0.888	0.062	0	OPCs
DSCAM	0	4.04268	0.72	0.14	0	OPCs
LRRC4C	0	3.50232	0.801	0.32	0	OPCs
MMP16	0	3.29293	0.739	0.11	0	OPCs
LUZP2	0	3.2438	0.684	0.066	0	OPCs
CA10	0	3.24055	0.621	0.047	0	OPCs
MEGF11	0	3.20645	0.636	0.021	0	OPCs
OPCML	0	3.0763	0.694	0.176	0	OPCs
SOX6	0	2.97845	0.717	0.113	0	OPCs
SLC35F1	0	2.86099	0.65	0.131	0	OPCs
BCAN	0	2.82359	0.623	0.057	0	OPCs
PDGFRA	0	2.78491	0.492	0.006	0	OPCs
NXPH1	0	2.71516	0.556	0.032	0	OPCs
SMOC1	0	2.70748	0.694	0.139	0	OPCs
SNTG1	0	2.69796	0.676	0.142	0	OPCs
NRCAM	0	2.68476	0.774	0.219	0	OPCs
BRINP3	0	2.67711	0.584	0.07	0	OPCs
FGF14	0	2.65085	0.653	0.188	0	OPCs
KCND2	0	2.6018	0.582	0.105	0	OPCs
DGKG	0	2.58285	0.627	0.097	0	OPCs
SEMA5A	0	2.57499	0.644	0.158	0	OPCs
XYLT1	0	2.57463	0.624	0.175	0	OPCs
PDZD2	0	2.50651	0.665	0.21	0	OPCs
CSMD3	0	2.48595	0.651	0.162	0	OPCs
AC004852.2	0	2.44704	0.42	0.003	0	OPCs
ZFPM2	0	2.42229	0.551	0.111	0	OPCs
CSMD1	0	2.41909	0.674	0.217	0	OPCs
LRRTM4	0	2.41711	0.653	0.19	0	OPCs
COL11A1	0	2.37389	0.562	0.045	0	OPCs
MDGA2	0	2.33398	0.633	0.16	0	OPCs
GRID2	0	2.30404	0.668	0.268	0	OPCs
NRXN1	0	2.30304	0.787	0.276	0	OPCs
SEZ6L	0	2.27816	0.529	0.08	0	OPCs
ATRNL1	0	2.27271	0.613	0.149	0	OPCs
TMEM132C	0	2.26819	0.571	0.135	0	OPCs
LINC00511	0	2.26504	0.588	0.087	0	OPCs
CHL1	0	2.24945	0.688	0.162	0	OPCs
OPHN1	0	2.23867	0.601	0.148	0	OPCs
GRM7	0	2.23115	0.572	0.134	0	OPCs
FERMT1	0	2.23061	0.436	0.005	0	OPCs
NOVA1	0	2.20469	0.821	0.455	0	OPCs
FGF12	0	2.20469	0.61	0.149	0	OPCs
DPP6	0	2.18599	0.713	0.379	0	OPCs
OLIG1	0	2.14692	0.605	0.204	0	OPCs
DCC	0	2.11251	0.576	0.133	0	OPCs
ABHD2	0	2.10373	0.578	0.152	0	OPCs
ZEB1	0	2.09916	0.591	0.136	0	OPCs
GPNMB	0	2.04695	0.234	0.017	0	OPCs
COL9A1	0	2.04227	0.42	0.007	0	OPCs
ADGRL3	0	2.03925	0.689	0.363	0	OPCs
SCN1A	0	2.01188	0.595	0.114	0	OPCs
NLGN4X	0	1.99857	0.559	0.139	0	OPCs
CCDC50	0	1.99077	0.527	0.101	0	OPCs
SULF2	0	1.99019	0.465	0.025	0	OPCs
MARCKS	0	1.98031	0.51	0.118	0	OPCs
TNK2	0	1.97973	0.521	0.141	0	OPCs
UST	0	1.97922	0.48	0.065	0	OPCs
CHST11	0	1.95958	0.599	0.114	0	OPCs
ALK	0	1.94081	0.413	0.06	0	OPCs
LRP1B	0	1.9377	0.694	0.503	0	OPCs
SOX5	0	1.92975	0.593	0.158	0	OPCs
NLGN1	0	1.92223	0.699	0.452	0	OPCs
CNTNAP5	0	1.91096	0.528	0.091	0	OPCs
EPN2	0	1.8995	0.734	0.412	0	OPCs
GRIK1	0	1.89274	0.517	0.056	0	OPCs
PID1	0	1.85305	0.471	0.057	0	OPCs
AC092691.1	0	1.85285	0.501	0.141	0	OPCs
SORCS3	0	1.85094	0.484	0.056	0	OPCs
PHLDA1	0	1.83947	0.358	0.021	0	OPCs
STK32A	0	1.83467	0.441	0.023	0	OPCs
LRRN1	0	1.83132	0.448	0.052	0	OPCs
AL445250.1	0	1.82871	0.382	0.054	0	OPCs
MYT1	0	1.82388	0.406	0.008	0	OPCs
XKR4	0	1.82089	0.51	0.097	0	OPCs
CSPG4	0	1.82009	0.329	0.004	0	OPCs
RAB3IP	0	1.81744	0.475	0.153	0	OPCs
LRRK2	0	1.80701	0.443	0.067	0	OPCs
SEMA3E	0	1.80674	0.383	0.033	0	OPCs
OLIG2	0	1.80192	0.367	0.087	0	OPCs
GPR17	0	1.76805	0.252	0.005	0	OPCs
LINC01322	0	1.74643	0.439	0.085	0	OPCs
GRIK2	0	1.74615	0.597	0.156	0	OPCs
KCNIP4	0	1.72212	0.643	0.232	0	OPCs
COL20A1	0	1.71555	0.272	0.003	0	OPCs
HIF3A	0	1.71206	0.524	0.079	0	OPCs
SLC24A3	0	1.71194	0.435	0.055	0	OPCs
BEST3	0	1.71185	0.326	0.002	0	OPCs
CACNA1A	0	1.71115	0.616	0.172	0	OPCs
SHISA9	0	1.70919	0.46	0.084	0	OPCs
FAM155A	0	1.70005	0.611	0.195	0	OPCs
GRM5	0	1.69331	0.568	0.129	0	OPCs
RAB31	0	1.69056	0.512	0.098	0	OPCs
MPPED2	0	1.68726	0.433	0.057	0	OPCs
CSPG5	0	1.67594	0.351	0.053	0	OPCs
NTNG1	0	1.66988	0.401	0.043	0	OPCs
CALCRL	0	1.66838	0.359	0.018	0	OPCs

## Sheet: Markers_ExN
Supplementary Table 2E. Excitatory neuron markers
gene	p_val	avg_log2FC	pct.1	pct.2	p_val_adj	cluster
MEG3	0	3.904	0.877	0.115	0	Excitatory_neurons
KCNIP4	0	3.20722	0.554	0.21	0	Excitatory_neurons
RALYL	0	3.10386	0.582	0.066	0	Excitatory_neurons
KCNQ5	0	2.86853	0.553	0.06	0	Excitatory_neurons
SYT1	0	2.75781	0.956	0.171	0	Excitatory_neurons
SNHG14	0	2.73222	0.722	0.139	0	Excitatory_neurons
CHN1	0	2.68749	0.888	0.197	0	Excitatory_neurons
STXBP5L	0	2.68452	0.676	0.111	0	Excitatory_neurons
MIAT	0	2.62196	0.717	0.073	0	Excitatory_neurons
CSMD1	0	2.56695	0.631	0.186	0	Excitatory_neurons
RIMS2	0	2.44547	0.74	0.095	0	Excitatory_neurons
RBFOX1	0	2.41751	0.77	0.213	0	Excitatory_neurons
CAMK2A	0	2.39789	0.712	0.065	0	Excitatory_neurons
ENC1	0	2.35306	0.656	0.052	0	Excitatory_neurons
SNAP25	0	2.34511	0.886	0.184	0	Excitatory_neurons
NRGN	0	2.33836	0.696	0.082	0	Excitatory_neurons
KALRN	0	2.32796	0.718	0.166	0	Excitatory_neurons
LRRTM4	0	2.31428	0.563	0.164	0	Excitatory_neurons
ASIC2	0	2.28791	0.377	0.055	0	Excitatory_neurons
KHDRBS2	0	2.27089	0.468	0.097	0	Excitatory_neurons
ARPP21	0	2.2548	0.699	0.098	0	Excitatory_neurons
NRG1	0	2.24283	0.323	0.031	0	Excitatory_neurons
FAM155A	0	2.22477	0.616	0.161	0	Excitatory_neurons
TENM2	0	2.21979	0.485	0.085	0	Excitatory_neurons
LDB2	0	2.20016	0.528	0.072	0	Excitatory_neurons
ATP2B1	0	2.18576	0.835	0.227	0	Excitatory_neurons
CHRM3	0	2.17277	0.565	0.05	0	Excitatory_neurons
CDH18	0	2.16853	0.496	0.056	0	Excitatory_neurons
FAM153CP	0	2.16236	0.382	0.021	0	Excitatory_neurons
SCN2A	0	2.14717	0.764	0.095	0	Excitatory_neurons
CELF2	0	2.14428	0.912	0.248	0	Excitatory_neurons
CNKSR2	0	2.1433	0.679	0.087	0	Excitatory_neurons
MYT1L	0	2.14327	0.715	0.084	0	Excitatory_neurons
DLGAP1	0	2.13665	0.719	0.154	0	Excitatory_neurons
SLC17A7	0	2.13181	0.623	0.034	0	Excitatory_neurons
DLGAP2	0	2.12055	0.475	0.042	0	Excitatory_neurons
LINGO2	0	2.11127	0.38	0.035	0	Excitatory_neurons
CCSER1	0	2.08934	0.519	0.097	0	Excitatory_neurons
CDH12	0	2.08917	0.412	0.101	0	Excitatory_neurons
LRFN5	0	2.08912	0.513	0.062	0	Excitatory_neurons
NELL2	0	2.08137	0.595	0.064	0	Excitatory_neurons
FRMPD4	0	2.07711	0.484	0.058	0	Excitatory_neurons
KCTD16	0	2.0754	0.603	0.093	0	Excitatory_neurons
NPTX1	0	2.07523	0.53	0.024	0	Excitatory_neurons
RGS7	0	2.04379	0.523	0.164	0	Excitatory_neurons
CELF4	0	2.02993	0.669	0.071	0	Excitatory_neurons
OPCML	0	2.02943	0.632	0.142	0	Excitatory_neurons
GABRB3	0	2.01006	0.624	0.076	0	Excitatory_neurons
VSNL1	0	2.00105	0.675	0.087	0	Excitatory_neurons
ATRNL1	0	2.00053	0.611	0.112	0	Excitatory_neurons
RYR2	0	1.997	0.683	0.232	0	Excitatory_neurons
OLFM1	0	1.99346	0.634	0.073	0	Excitatory_neurons
KCNIP4-IT1	0	1.99156	0.334	0.01	0	Excitatory_neurons
CABP1	0	1.98866	0.55	0.035	0	Excitatory_neurons
PRKCB	0	1.9744	0.787	0.221	0	Excitatory_neurons
AGBL4	0	1.97374	0.466	0.11	0	Excitatory_neurons
PCLO	0	1.96425	0.667	0.114	0	Excitatory_neurons
ROBO2	0	1.96106	0.447	0.116	0	Excitatory_neurons
GRM5	0	1.96103	0.592	0.09	0	Excitatory_neurons
LINC00632	0	1.94325	0.743	0.305	0	Excitatory_neurons
PCDH7	0	1.94266	0.671	0.127	0	Excitatory_neurons
GRIN2A	0	1.93813	0.685	0.123	0	Excitatory_neurons
DGKB	0	1.92929	0.475	0.086	0	Excitatory_neurons
CACNA1B	0	1.92685	0.543	0.057	0	Excitatory_neurons
SLC4A10	0	1.92215	0.579	0.07	0	Excitatory_neurons
HS6ST3	0	1.91358	0.444	0.077	0	Excitatory_neurons
GABRB2	0	1.90335	0.702	0.081	0	Excitatory_neurons
ZNF385B	0	1.90197	0.384	0.033	0	Excitatory_neurons
CHD5	0	1.89336	0.557	0.041	0	Excitatory_neurons
UNC80	0	1.88049	0.638	0.091	0	Excitatory_neurons
ADGRL2	0	1.8754	0.443	0.047	0	Excitatory_neurons
PLCB1	0	1.87114	0.668	0.172	0	Excitatory_neurons
SORBS2	0	1.86912	0.552	0.074	0	Excitatory_neurons
GRIN2B	0	1.86097	0.671	0.083	0	Excitatory_neurons
CAMK2B	0	1.84985	0.638	0.09	0	Excitatory_neurons
CBLN2	0	1.84648	0.315	0.013	0	Excitatory_neurons
ATP2B2	0	1.83929	0.636	0.091	0	Excitatory_neurons
OLFM3	0	1.83568	0.459	0.029	0	Excitatory_neurons
PPP3CA	0	1.83544	0.842	0.353	0	Excitatory_neurons
HECW1	0	1.82222	0.437	0.054	0	Excitatory_neurons
R3HDM1	0	1.82157	0.698	0.297	0	Excitatory_neurons
SLC8A1	0	1.81301	0.721	0.145	0	Excitatory_neurons
EFNA5	0	1.80293	0.438	0.065	0	Excitatory_neurons
BASP1	0	1.79876	0.656	0.121	0	Excitatory_neurons
SV2B	0	1.79819	0.552	0.058	0	Excitatory_neurons
CADPS	0	1.79092	0.627	0.116	0	Excitatory_neurons
GABBR2	0	1.79085	0.61	0.067	0	Excitatory_neurons
LINC00599	0	1.78244	0.511	0.045	0	Excitatory_neurons
PAK3	0	1.7823	0.606	0.072	0	Excitatory_neurons
SNTG1	0	1.77883	0.622	0.106	0	Excitatory_neurons
CADPS2	0	1.77611	0.391	0.062	0	Excitatory_neurons
MEF2C	0	1.77533	0.813	0.177	0	Excitatory_neurons
ERC2	0	1.77493	0.535	0.162	0	Excitatory_neurons
IQCJ-SCHIP1	0	1.77352	0.429	0.276	0	Excitatory_neurons
STXBP1	0	1.77322	0.679	0.148	0	Excitatory_neurons
FAM19A2	0	1.76368	0.329	0.085	0	Excitatory_neurons
NRXN1	0	1.76125	0.845	0.226	0	Excitatory_neurons
LMO4	0	1.7579	0.606	0.128	0	Excitatory_neurons
PHYHIP	0	1.75217	0.509	0.041	0	Excitatory_neurons
MIR137HG	0	1.7475	0.432	0.021	0	Excitatory_neurons

## Sheet: Markers_InN
Supplementary Table 2F. Inhibitory neuron markers
gene	p_val	avg_log2FC	pct.1	pct.2	p_val_adj	cluster
GRIK1	0	2.95344	0.386	0.052	0	Inhibitory_neurons
CCK	0	2.80524	0.453	0.098	0	Inhibitory_neurons
SYT1	0	2.68471	0.92	0.211	0	Inhibitory_neurons
ZNF385D	0	2.67402	0.48	0.048	0	Inhibitory_neurons
SYNPR	0	2.66876	0.462	0.033	0	Inhibitory_neurons
ROBO2	0	2.60937	0.49	0.128	0	Inhibitory_neurons
DLX6-AS1	0	2.60589	0.434	0.003	0	Inhibitory_neurons
CNTNAP2	0	2.54749	0.61	0.281	0	Inhibitory_neurons
GAD1	0	2.52406	0.509	0.023	0	Inhibitory_neurons
CXCL14	0	2.50219	0.244	0.011	0	Inhibitory_neurons
GABRB2	0	2.42002	0.674	0.112	0	Inhibitory_neurons
CNTN5	0	2.38719	0.334	0.086	0	Inhibitory_neurons
GRIP1	0	2.37009	0.335	0.074	0	Inhibitory_neurons
GRIK2	0	2.3417	0.523	0.148	0	Inhibitory_neurons
SNAP25	0	2.31217	0.807	0.224	0	Inhibitory_neurons
SNHG14	0	2.29224	0.668	0.17	0	Inhibitory_neurons
GALNTL6	0	2.29058	0.28	0.052	0	Inhibitory_neurons
KCNC2	0	2.27006	0.475	0.055	0	Inhibitory_neurons
GAD2	0	2.26266	0.398	0.005	0	Inhibitory_neurons
NDRG4	0	2.18181	0.563	0.107	0	Inhibitory_neurons
DLGAP1	0	2.153	0.582	0.192	0	Inhibitory_neurons
GRIN2B	0	2.13612	0.63	0.114	0	Inhibitory_neurons
RAB3C	0	2.13522	0.479	0.054	0	Inhibitory_neurons
FXYD6	0	2.12316	0.33	0.046	0	Inhibitory_neurons
ATP1A3	0	2.11031	0.378	0.042	0	Inhibitory_neurons
ARL4C	0	2.06819	0.441	0.038	0	Inhibitory_neurons
GABRA1	0	2.05455	0.522	0.076	0	Inhibitory_neurons
SCG2	0	2.04888	0.405	0.048	0	Inhibitory_neurons
GABBR2	0	2.00201	0.571	0.096	0	Inhibitory_neurons
CALM3	0	1.99989	0.599	0.165	0	Inhibitory_neurons
STMN2	0	1.98365	0.476	0.086	0	Inhibitory_neurons
SYP	0	1.97802	0.586	0.152	0	Inhibitory_neurons
SYN2	0	1.97613	0.507	0.097	0	Inhibitory_neurons
NXPH1	0	1.96647	0.295	0.038	0	Inhibitory_neurons
PNMA2	0	1.95966	0.493	0.073	0	Inhibitory_neurons
THY1	0	1.95916	0.508	0.111	0	Inhibitory_neurons
TSPAN7	0	1.95861	0.575	0.135	0	Inhibitory_neurons
TUBB2A	0	1.95679	0.451	0.095	0	Inhibitory_neurons
SST	0	1.95235	0.139	0.006	0	Inhibitory_neurons
CELF4	0	1.95021	0.598	0.105	0	Inhibitory_neurons
PEG3	0	1.94989	0.36	0.057	0	Inhibitory_neurons
ELAVL2	0	1.93308	0.429	0.039	0	Inhibitory_neurons
VSNL1	0	1.93093	0.516	0.128	0	Inhibitory_neurons
SV2A	0	1.92998	0.54	0.106	0	Inhibitory_neurons
IDS	0	1.92079	0.691	0.237	0	Inhibitory_neurons
ATP6V0C	0	1.90465	0.341	0.057	0	Inhibitory_neurons
GNAS	0	1.90338	0.765	0.396	0	Inhibitory_neurons
GRIA1	0	1.88935	0.474	0.092	0	Inhibitory_neurons
SNRPN	0	1.87878	0.52	0.081	0	Inhibitory_neurons
MYT1L	0	1.87097	0.594	0.123	0	Inhibitory_neurons
ENC1	0	1.86546	0.352	0.106	0	Inhibitory_neurons
THSD7A	0	1.86213	0.366	0.08	0	Inhibitory_neurons
VAMP2	0	1.86091	0.392	0.084	0	Inhibitory_neurons
CNR1	0	1.84607	0.259	0.025	0	Inhibitory_neurons
UCHL1	0	1.84597	0.57	0.178	0	Inhibitory_neurons
TSPYL1	0	1.84214	0.501	0.109	0	Inhibitory_neurons
DNM1	0	1.8306	0.533	0.119	0	Inhibitory_neurons
XKR4	0	1.81364	0.418	0.092	0	Inhibitory_neurons
SCN2A	0	1.80327	0.631	0.137	0	Inhibitory_neurons
BEX1	0	1.79869	0.482	0.125	0	Inhibitory_neurons
ADARB2	9.08914e-08	1.79704	0.288	0.326	0.00393578	Inhibitory_neurons
NPTXR	0	1.7894	0.395	0.092	0	Inhibitory_neurons
ARL6IP1	0	1.78732	0.35	0.061	0	Inhibitory_neurons
NSG2	0	1.78172	0.407	0.054	0	Inhibitory_neurons
CHN1	0	1.78131	0.541	0.258	0	Inhibitory_neurons
MAP1B	0	1.76388	0.807	0.493	0	Inhibitory_neurons
ENO2	0	1.75488	0.553	0.166	0	Inhibitory_neurons
NORAD	0	1.75125	0.501	0.178	0	Inhibitory_neurons
RBFOX1	0	1.75038	0.574	0.256	0	Inhibitory_neurons
NAP1L3	0	1.74943	0.417	0.067	0	Inhibitory_neurons
GRIN1	0	1.73847	0.474	0.079	0	Inhibitory_neurons
GRIN2A	0	1.72924	0.508	0.164	0	Inhibitory_neurons
CALM2	0	1.72337	0.438	0.129	0	Inhibitory_neurons
FSTL5	0	1.71932	0.317	0.066	0	Inhibitory_neurons
PCLO	0	1.71143	0.552	0.15	0	Inhibitory_neurons
DAB1	0	1.70885	0.369	0.157	0	Inhibitory_neurons
FGF12	0	1.701	0.527	0.141	0	Inhibitory_neurons
CLSTN1	0	1.70035	0.606	0.258	0	Inhibitory_neurons
CAMK2B	0	1.69393	0.542	0.123	0	Inhibitory_neurons
PAK3	0	1.69062	0.522	0.104	0	Inhibitory_neurons
KIAA1217	0	1.68833	0.295	0.093	0	Inhibitory_neurons
SPOCK2	0	1.68815	0.456	0.084	0	Inhibitory_neurons
YWHAG	0	1.68604	0.597	0.256	0	Inhibitory_neurons
STXBP1	0	1.686	0.57	0.182	0	Inhibitory_neurons
GABRG2	0	1.68365	0.471	0.08	0	Inhibitory_neurons
BASP1	0	1.68307	0.546	0.156	0	Inhibitory_neurons
RTN1	0	1.68177	0.72	0.383	0	Inhibitory_neurons
SGCZ	0	1.67883	0.258	0.094	0	Inhibitory_neurons
CNTN4	0	1.67879	0.351	0.076	0	Inhibitory_neurons
SLC12A5	0	1.67474	0.414	0.06	0	Inhibitory_neurons
RAB3A	0	1.67016	0.372	0.055	0	Inhibitory_neurons
ATP1B1	0	1.66982	0.813	0.537	0	Inhibitory_neurons
FGF14	0	1.66821	0.514	0.185	0	Inhibitory_neurons
MEF2C	0	1.66528	0.706	0.216	0	Inhibitory_neurons
PKM	0	1.66409	0.531	0.21	0	Inhibitory_neurons
MT-CO1	0	1.65932	0.758	0.499	0	Inhibitory_neurons
OXR1	0	1.64849	0.586	0.225	0	Inhibitory_neurons
OLFM1	0	1.64015	0.434	0.116	0	Inhibitory_neurons
CALM1	0	1.62805	0.804	0.522	0	Inhibitory_neurons
NSF	0	1.61438	0.538	0.237	0	Inhibitory_neurons

## Sheet: Markers_Endo
Supplementary Table 2G. Endothelial markers
gene	p_val	avg_log2FC	pct.1	pct.2	p_val_adj	cluster
FLT1	0	4.67554	0.703	0.013	0	Endothelial_cells
CLDN5	0	4.6657	0.719	0.006	0	Endothelial_cells
ABCB1	0	4.17018	0.613	0.01	0	Endothelial_cells
ADAMTS9	0	3.87095	0.487	0.03	0	Endothelial_cells
EPAS1	0	3.83645	0.762	0.02	0	Endothelial_cells
IFITM3	0	3.80707	0.688	0.055	0	Endothelial_cells
MT2A	0	3.72175	0.687	0.17	0	Endothelial_cells
IFI27	0	3.61237	0.52	0.013	0	Endothelial_cells
TMSB10	0	3.50375	0.731	0.22	0	Endothelial_cells
IGFBP7	0	3.49966	0.711	0.055	0	Endothelial_cells
VWF	0	3.45004	0.585	0.015	0	Endothelial_cells
MECOM	0	3.39817	0.544	0.055	0	Endothelial_cells
ATP10A	0	3.30624	0.481	0.009	0	Endothelial_cells
A2M	0	3.23148	0.626	0.043	0	Endothelial_cells
HBB	0	3.19089	0.127	0.021	0	Endothelial_cells
BSG	0	3.18477	0.678	0.187	0	Endothelial_cells
COBLL1	0	3.16958	0.587	0.023	0	Endothelial_cells
PTPRG	0	3.16822	0.717	0.179	0	Endothelial_cells
EBF1	0	3.02936	0.475	0.007	0	Endothelial_cells
PODXL	0	2.92738	0.535	0.019	0	Endothelial_cells
ID1	0	2.89251	0.41	0.011	0	Endothelial_cells
CRIM1	0	2.85141	0.593	0.147	0	Endothelial_cells
HLA-E	0	2.82705	0.582	0.065	0	Endothelial_cells
TGM2	0	2.80636	0.482	0.003	0	Endothelial_cells
ITM2A	0	2.77593	0.46	0.025	0	Endothelial_cells
ARHGAP29	0	2.75553	0.575	0.028	0	Endothelial_cells
ADIRF	0	2.73426	0.374	0.018	0	Endothelial_cells
NDUFA4L2	0	2.73365	0.325	0.005	0	Endothelial_cells
ID3	0	2.70968	0.477	0.029	0	Endothelial_cells
EGFL7	0	2.70934	0.516	0.025	0	Endothelial_cells
ERG	0	2.70355	0.442	0.005	0	Endothelial_cells
ELOVL7	0	2.68109	0.546	0.172	0	Endothelial_cells
SLC2A1	0	2.67664	0.489	0.05	0	Endothelial_cells
ANO2	0	2.67087	0.388	0.028	0	Endothelial_cells
GALNT18	0	2.67037	0.488	0.117	0	Endothelial_cells
RBMS3	0	2.65946	0.492	0.059	0	Endothelial_cells
DUSP1	0	2.62881	0.507	0.048	0	Endothelial_cells
TIMP3	0	2.62628	0.513	0.054	0	Endothelial_cells
FN1	0	2.62514	0.529	0.045	0	Endothelial_cells
HLA-B	0	2.61441	0.575	0.092	0	Endothelial_cells
ST8SIA6	0	2.55	0.316	0.005	0	Endothelial_cells
UTRN	0	2.54093	0.613	0.104	0	Endothelial_cells
TBC1D4	0	2.53185	0.475	0.06	0	Endothelial_cells
CEBPD	0	2.51564	0.529	0.086	0	Endothelial_cells
SLC7A5	0	2.50892	0.479	0.07	0	Endothelial_cells
ITGA1	0	2.48288	0.472	0.017	0	Endothelial_cells
PLEKHG1	0	2.47074	0.479	0.133	0	Endothelial_cells
AKAP12	0	2.4535	0.435	0.074	0	Endothelial_cells
PECAM1	0	2.43705	0.446	0.015	0	Endothelial_cells
VIM	0	2.42266	0.539	0.068	0	Endothelial_cells
SYNE2	0	2.42068	0.556	0.058	0	Endothelial_cells
LEF1	0	2.41729	0.406	0.004	0	Endothelial_cells
ADGRF5	0	2.40259	0.455	0.005	0	Endothelial_cells
CP	0	2.39797	0.334	0.036	0	Endothelial_cells
MKL2	0	2.39329	0.45	0.136	0	Endothelial_cells
TAGLN	0	2.39094	0.215	0.049	0	Endothelial_cells
TM4SF1	0	2.36996	0.383	0.005	0	Endothelial_cells
YBX3	0	2.36307	0.475	0.04	0	Endothelial_cells
RGS5	0	2.34263	0.285	0.035	0	Endothelial_cells
B2M	0	2.33481	0.736	0.325	0	Endothelial_cells
SLC2A3	0	2.32423	0.492	0.07	0	Endothelial_cells
NXN	0	2.32179	0.427	0.038	0	Endothelial_cells
EDN1	0	2.3104	0.249	0.003	0	Endothelial_cells
ADGRL4	0	2.30062	0.375	0.002	0	Endothelial_cells
THSD4	0	2.29862	0.355	0.032	0	Endothelial_cells
MT1E	0	2.28355	0.352	0.051	0	Endothelial_cells
ESYT2	0	2.28326	0.583	0.218	0	Endothelial_cells
HIF1A-AS2	0	2.28099	0.364	0.05	0	Endothelial_cells
FLI1	0	2.28069	0.421	0.036	0	Endothelial_cells
ANGPT2	0	2.28037	0.255	0.034	0	Endothelial_cells
ITIH5	0	2.27637	0.363	0.008	0	Endothelial_cells
ENG	0	2.27075	0.41	0.019	0	Endothelial_cells
COL4A1	0	2.26445	0.316	0.019	0	Endothelial_cells
COL4A2	0	2.25013	0.392	0.034	0	Endothelial_cells
SLC9A3R2	0	2.23234	0.384	0.019	0	Endothelial_cells
PTPRM	0	2.21676	0.554	0.21	0	Endothelial_cells
PRKCH	0	2.21457	0.426	0.039	0	Endothelial_cells
TAGLN2	0	2.21379	0.423	0.032	0	Endothelial_cells
GNG11	0	2.20772	0.38	0.003	0	Endothelial_cells
SPARC	0	2.20619	0.565	0.123	0	Endothelial_cells
NOTCH3	0	2.20534	0.284	0.003	0	Endothelial_cells
C11orf96	0	2.1978	0.225	0.03	0	Endothelial_cells
ETS2	0	2.18979	0.451	0.055	0	Endothelial_cells
ARL15	8.07495e-285	2.18486	0.44	0.206	3.49661e-280	Endothelial_cells
BACE2	0	2.17869	0.386	0.099	0	Endothelial_cells
LGALS1	0	2.17679	0.385	0.063	0	Endothelial_cells
RPS28	0	2.17336	0.451	0.166	0	Endothelial_cells
LHFPL6	0	2.16552	0.422	0.166	0	Endothelial_cells
SVIL	0	2.16408	0.42	0.034	0	Endothelial_cells
HLA-A	0	2.1637	0.547	0.142	0	Endothelial_cells
RBPMS	0	2.15926	0.4	0.029	0	Endothelial_cells
PTPRB	0	2.15779	0.398	0.04	0	Endothelial_cells
NFKBIA	0	2.15753	0.453	0.1	0	Endothelial_cells
CFH	0	2.15679	0.361	0.005	0	Endothelial_cells
TSHZ2	1.0579e-305	2.13542	0.257	0.074	4.58093e-301	Endothelial_cells
EMP2	0	2.13265	0.407	0.018	0	Endothelial_cells
MYL9	0	2.13177	0.249	0.004	0	Endothelial_cells
ABCG2	0	2.12194	0.348	0.005	0	Endothelial_cells
HLA-C	0	2.10997	0.494	0.122	0	Endothelial_cells
KLF2	0	2.10327	0.321	0.006	0	Endothelial_cells

## Sheet: Markers_Imm
Supplementary Table 2H. Immune cell markers
gene	p_val	avg_log2FC	pct.1	pct.2	p_val_adj	cluster
IGKC	9.36282e-134	6.8647	0.178	0.033	4.05429e-129	Immune_cells
IGHG3	0	5.39445	0.144	0.004	0	Immune_cells
IGHG1	0	4.99012	0.159	0.007	0	Immune_cells
IGHGP	0	4.82532	0.145	0.003	0	Immune_cells
PARP8	0	3.87064	0.541	0.108	0	Immune_cells
RPL3	8.91535e-252	3.79497	0.504	0.148	3.86052e-247	Immune_cells
RPS4X	4.03561e-102	3.72276	0.381	0.161	1.7475e-97	Immune_cells
SKAP1	0	3.71886	0.521	0.005	0	Immune_cells
RPS2	3.29973e-229	3.70666	0.566	0.207	1.42885e-224	Immune_cells
RPS18	1.91296e-160	3.54684	0.412	0.138	8.2835e-156	Immune_cells
RPS6	3.43008e-138	3.53546	0.478	0.204	1.48529e-133	Immune_cells
THEMIS	0	3.50773	0.453	0.032	0	Immune_cells
PTPRC	0	3.48699	0.614	0.047	0	Immune_cells
CAMK4	0	3.35039	0.459	0.089	0	Immune_cells
RPL13A	1.8797e-229	3.3271	0.605	0.228	8.13948e-225	Immune_cells
RPS3	5.88444e-150	3.3193	0.502	0.218	2.54808e-145	Immune_cells
RPS12	2.05234e-95	3.2353	0.335	0.128	8.88703e-91	Immune_cells
ARHGAP15	0	3.22465	0.579	0.05	0	Immune_cells
HLA-B	0	3.20546	0.633	0.098	0	Immune_cells
RPS14	1.05667e-110	3.18399	0.441	0.198	4.5756e-106	Immune_cells
PRKCH	0	3.10983	0.476	0.043	0	Immune_cells
RPL13	1.14653e-189	3.06593	0.663	0.347	4.96472e-185	Immune_cells
RPS19	3.27745e-209	3.01699	0.621	0.267	1.4192e-204	Immune_cells
IKZF1	0	2.98452	0.527	0.031	0	Immune_cells
RPL32	1.9618e-52	2.97059	0.392	0.232	8.49499e-48	Immune_cells
IL7R	0	2.90987	0.297	0.001	0	Immune_cells
RPL10	2.0847e-108	2.9073	0.539	0.31	9.02716e-104	Immune_cells
TMSB4X	2.53149e-122	2.90567	0.653	0.406	1.09619e-117	Immune_cells
RPS27A	3.73632e-93	2.90036	0.449	0.222	1.6179e-88	Immune_cells
CBLB	2.38198e-184	2.89419	0.516	0.21	1.03144e-179	Immune_cells
RPS15A	1.03909e-100	2.87603	0.273	0.087	4.49946e-96	Immune_cells
HLA-C	0	2.86597	0.507	0.126	0	Immune_cells
RPL8	6.97267e-109	2.84558	0.429	0.193	3.0193e-104	Immune_cells
RPL19	4.37607e-101	2.84508	0.464	0.23	1.89492e-96	Immune_cells
RPLP1	3.83423e-93	2.81961	0.46	0.233	1.6603e-88	Immune_cells
RPL11	5.15145e-96	2.80126	0.431	0.205	2.23068e-91	Immune_cells
RPS27	1.87613e-73	2.79798	0.38	0.186	8.12403e-69	Immune_cells
RPL12	1.82983e-68	2.79325	0.251	0.096	7.92352e-64	Immune_cells
RPS5	9.75498e-150	2.78639	0.361	0.112	4.2241e-145	Immune_cells
RPL34	4.7894e-52	2.75349	0.344	0.185	2.07391e-47	Immune_cells
RPL10A	1.17298e-97	2.73851	0.353	0.142	5.07925e-93	Immune_cells
CCL5	0	2.73306	0.286	0.002	0	Immune_cells
BTG1	7.34829e-266	2.72984	0.406	0.092	3.18196e-261	Immune_cells
CD96	0	2.72557	0.355	0.007	0	Immune_cells
RPS3A	5.12058e-90	2.7223	0.302	0.112	2.21731e-85	Immune_cells
BCL11B	0	2.69778	0.409	0.035	0	Immune_cells
AOAH	2.06957e-220	2.69286	0.374	0.091	8.96164e-216	Immune_cells
CD247	0	2.69239	0.372	0.02	0	Immune_cells
HLA-A	8.34399e-298	2.69053	0.536	0.147	3.61312e-293	Immune_cells
STAT4	0	2.68514	0.388	0.035	0	Immune_cells
CXCR4	0	2.66816	0.329	0.014	0	Immune_cells
JUNB	1.3243e-50	2.66606	0.183	0.067	5.73448e-46	Immune_cells
TC2N	0	2.66181	0.342	0.008	0	Immune_cells
PDE3B	3.26719e-206	2.6469	0.389	0.103	1.41476e-201	Immune_cells
CCND3	0	2.6363	0.471	0.094	0	Immune_cells
IQGAP2	0	2.58353	0.381	0.023	0	Immune_cells
B2M	2.56864e-285	2.56176	0.743	0.329	1.11227e-280	Immune_cells
RPS16	3.89911e-74	2.55625	0.373	0.183	1.68839e-69	Immune_cells
TNFAIP8	0	2.55503	0.367	0.021	0	Immune_cells
ETS1	0	2.55027	0.369	0.033	0	Immune_cells
RPLP2	1.6865e-36	2.53961	0.322	0.19	7.3029e-32	Immune_cells
RPL35A	2.89418e-46	2.51468	0.298	0.154	1.25324e-41	Immune_cells
RPS17	2.67648e-66	2.50989	0.238	0.089	1.15897e-61	Immune_cells
RPS8	3.04039e-69	2.49543	0.372	0.186	1.31655e-64	Immune_cells
ZFP36L2	1.4349e-241	2.47881	0.411	0.1	6.21341e-237	Immune_cells
RPL21	2.06623e-57	2.47789	0.346	0.18	8.94721e-53	Immune_cells
RPS26	5.37295e-45	2.45423	0.185	0.072	2.3266e-40	Immune_cells
SYTL3	0	2.44445	0.35	0.026	0	Immune_cells
RPL7A	2.48277e-132	2.426	0.416	0.158	1.07509e-127	Immune_cells
RPS28	6.53499e-82	2.40568	0.373	0.17	2.82978e-77	Immune_cells
SLFN12L	0	2.39841	0.331	0.002	0	Immune_cells
TRAC	0	2.39702	0.222	0.002	0	Immune_cells
RPL29	1.57171e-47	2.35733	0.352	0.202	6.80582e-43	Immune_cells
RPSA	6.78712e-118	2.35172	0.419	0.173	2.93896e-113	Immune_cells
ZC3HAV1	0	2.33749	0.38	0.062	0	Immune_cells
RPS7	7.69789e-102	2.33433	0.371	0.149	3.33334e-97	Immune_cells
PFN1	2.52567e-38	2.32725	0.217	0.102	1.09367e-33	Immune_cells
RPL7	8.9468e-50	2.32287	0.301	0.154	3.87414e-45	Immune_cells
RPS20	5.99875e-34	2.32232	0.286	0.167	2.59758e-29	Immune_cells
RPL27A	5.71538e-58	2.31936	0.336	0.17	2.47487e-53	Immune_cells
RPS29	1.32652e-63	2.3122	0.35	0.174	5.74409e-59	Immune_cells
GNB2L1	1.11185e-143	2.31177	0.149	0.023	4.81454e-139	Immune_cells
STK17B	0	2.30987	0.344	0.027	0	Immune_cells
RPL9	1.10218e-55	2.30668	0.251	0.107	4.77268e-51	Immune_cells
EMB	0	2.29849	0.341	0.02	0	Immune_cells
RPL4	2.51884e-64	2.29487	0.335	0.163	1.09071e-59	Immune_cells
CD74	2.43249e-96	2.28607	0.228	0.063	1.05332e-91	Immune_cells
ITK	0	2.28065	0.298	0.001	0	Immune_cells
RPL28	2.59346e-101	2.28026	0.487	0.243	1.12302e-96	Immune_cells
CNOT6L	5.12789e-110	2.27975	0.411	0.18	2.22048e-105	Immune_cells
LCP1	0	2.25227	0.366	0.03	0	Immune_cells
EIF1	8.67882e-31	2.24192	0.484	0.412	3.7581e-26	Immune_cells
CYTIP	0	2.23257	0.329	0.01	0	Immune_cells
RPL23A	1.01284e-44	2.22347	0.314	0.171	4.3858e-40	Immune_cells
MBNL1	8.1548e-139	2.22157	0.676	0.507	3.53119e-134	Immune_cells
ARHGDIB	0	2.21416	0.226	0.015	0	Immune_cells
RHOH	0	2.20841	0.28	0.006	0	Immune_cells
TTC39C	1.05366e-277	2.20134	0.321	0.056	4.56254e-273	Immune_cells
UTRN	3.37691e-266	2.18823	0.451	0.111	1.46227e-261	Immune_cells
RPL18A	1.34718e-89	2.17876	0.225	0.067	5.83356e-85	Immune_cells

## Sheet: Markers_Vas
Supplementary Table 2I. Vascular cell markers
gene	p_val	avg_log2FC	pct.1	pct.2	p_val_adj	cluster
CEMIP	0	5.39839	0.792	0.047	0	Vascular_cells
LAMA2	0	4.87648	0.89	0.164	0	Vascular_cells
LINC01088	0	4.11267	0.807	0.062	0	Vascular_cells
DCN	0	3.93848	0.779	0.015	0	Vascular_cells
ABCA9	0	3.82856	0.835	0.098	0	Vascular_cells
BICC1	0	3.79184	0.754	0.054	0	Vascular_cells
AC092957.1	0	3.74938	0.674	0.007	0	Vascular_cells
USP53	0	3.72618	0.697	0.086	0	Vascular_cells
FBLN1	0	3.71768	0.718	0.014	0	Vascular_cells
SVIL	0	3.64386	0.746	0.038	0	Vascular_cells
FLRT2	0	3.5034	0.831	0.151	0	Vascular_cells
RBMS3	0	3.41055	0.721	0.064	0	Vascular_cells
CFH	0	3.23781	0.618	0.009	0	Vascular_cells
NTRK3	0	3.22893	0.871	0.212	0	Vascular_cells
LHFPL6	0	3.21931	0.699	0.168	0	Vascular_cells
RORA	0	3.21267	0.901	0.333	0	Vascular_cells
COL1A2	0	3.16746	0.654	0.003	0	Vascular_cells
TGFBR3	0	3.08805	0.715	0.05	0	Vascular_cells
ZEB1	0	3.0877	0.751	0.156	0	Vascular_cells
RBPMS	0	3.02659	0.644	0.033	0	Vascular_cells
CYP1B1	0	2.9534	0.533	0.01	0	Vascular_cells
NR2F2-AS1	0	2.93916	0.596	0.016	0	Vascular_cells
ITIH5	0	2.93685	0.602	0.011	0	Vascular_cells
LAMA4	0	2.84446	0.621	0.04	0	Vascular_cells
KCNT2	0	2.82487	0.636	0.082	0	Vascular_cells
EBF1	0	2.81956	0.585	0.013	0	Vascular_cells
PDZRN3	0	2.80578	0.666	0.099	0	Vascular_cells
PLCB4	0	2.79445	0.657	0.073	0	Vascular_cells
ADAMTS9-AS2	0	2.76982	0.679	0.082	0	Vascular_cells
ABCA10	0	2.74851	0.542	0.054	0	Vascular_cells
APOD	4.27917e-97	2.73955	0.633	0.334	1.85297e-92	Vascular_cells
PARD3	0	2.70218	0.813	0.162	0	Vascular_cells
C7	0	2.69032	0.433	0.001	0	Vascular_cells
COLEC12	0	2.67197	0.574	0.075	0	Vascular_cells
TPM1	0	2.66849	0.696	0.114	0	Vascular_cells
SLC16A12	0	2.66134	0.484	0.003	0	Vascular_cells
COBLL1	0	2.66044	0.591	0.03	0	Vascular_cells
PRELP	0	2.61702	0.506	0.01	0	Vascular_cells
FHL2	0	2.60257	0.55	0.017	0	Vascular_cells
ARHGAP29	0	2.55633	0.585	0.036	0	Vascular_cells
MIR99AHG	1.08554e-258	2.55537	0.901	0.561	4.70059e-254	Vascular_cells
TMEM132C	0	2.55517	0.644	0.154	0	Vascular_cells
ARHGAP42	0	2.53831	0.516	0.066	0	Vascular_cells
ZIC1	0	2.5254	0.633	0.132	0	Vascular_cells
NID1	0	2.52463	0.528	0.012	0	Vascular_cells
PID1	0	2.50298	0.572	0.075	0	Vascular_cells
TIMP3	0	2.49254	0.553	0.06	0	Vascular_cells
LAMC3	0	2.48063	0.508	0.013	0	Vascular_cells
NAV2	1.92422e-204	2.47647	0.809	0.437	8.33226e-200	Vascular_cells
AC008014.1	0	2.45644	0.437	0.058	0	Vascular_cells
FNDC3B	0	2.45563	0.683	0.168	0	Vascular_cells
C1S	0	2.44841	0.571	0.061	0	Vascular_cells
SDK1	3.81143e-196	2.37464	0.47	0.115	1.65043e-191	Vascular_cells
MIR4435-2HG	0	2.36715	0.42	0.044	0	Vascular_cells
NR2F1	0	2.3662	0.622	0.089	0	Vascular_cells
PRICKLE1	0	2.35884	0.522	0.068	0	Vascular_cells
SLC6A20	0	2.34773	0.37	0.002	0	Vascular_cells
UACA	0	2.33286	0.643	0.153	0	Vascular_cells
RBMS3-AS3	0	2.31183	0.5	0.019	0	Vascular_cells
KAZN	1.05902e-134	2.30103	0.727	0.398	4.58579e-130	Vascular_cells
SLC7A11	0	2.30054	0.545	0.082	0	Vascular_cells
EPS8	1.2173e-265	2.29697	0.705	0.222	5.27115e-261	Vascular_cells
PTPRM	1.91483e-272	2.28975	0.715	0.214	8.29158e-268	Vascular_cells
AC093772.1	0	2.2848	0.342	0.001	0	Vascular_cells
CDH11	0	2.27951	0.647	0.162	0	Vascular_cells
ACSS3	0	2.2675	0.528	0.05	0	Vascular_cells
FMO2	0	2.2416	0.451	0.001	0	Vascular_cells
ARHGAP10	0	2.24058	0.53	0.05	0	Vascular_cells
LAMC1	0	2.22792	0.461	0.043	0	Vascular_cells
LAMB1	0	2.20291	0.451	0.029	0	Vascular_cells
FGF13	1.34049e-303	2.20274	0.348	0.045	5.80457e-299	Vascular_cells
COL4A1	0	2.19869	0.456	0.022	0	Vascular_cells
COL4A2	0	2.17777	0.483	0.039	0	Vascular_cells
TGFBR2	0	2.17715	0.56	0.052	0	Vascular_cells
MAMDC2	3.3191e-160	2.17479	0.386	0.096	1.43724e-155	Vascular_cells
RBMS1	0	2.14691	0.592	0.104	0	Vascular_cells
ANTXR2	0	2.14333	0.456	0.022	0	Vascular_cells
GRK5	0	2.13991	0.484	0.054	0	Vascular_cells
FBLN5	0	2.11958	0.44	0.012	0	Vascular_cells
SAT1	3.06101e-172	2.11644	0.533	0.156	1.32548e-167	Vascular_cells
CRIM1	4.15025e-224	2.10538	0.569	0.153	1.79714e-219	Vascular_cells
WWTR1	0	2.09714	0.527	0.1	0	Vascular_cells
ATP1B3	3.83019e-142	2.08621	0.476	0.152	1.65855e-137	Vascular_cells
MAML2	6.62004e-194	2.06887	0.699	0.256	2.86661e-189	Vascular_cells
KCNK2	0	2.05933	0.37	0.016	0	Vascular_cells
COL18A1	1.05846e-306	2.0581	0.614	0.139	4.58334e-302	Vascular_cells
UTRN	0	2.05446	0.618	0.111	0	Vascular_cells
COL12A1	0	2.05218	0.365	0.017	0	Vascular_cells
BNC2	0	2.03847	0.433	0.057	0	Vascular_cells
FLVCR2	0	2.03799	0.379	0.01	0	Vascular_cells
LTBP2	0	2.03365	0.335	0.004	0	Vascular_cells
LDLRAD3	2.86548e-190	2.03282	0.647	0.233	1.24081e-185	Vascular_cells
COL15A1	0	2.0296	0.387	0.004	0	Vascular_cells
ATP1A2	0	2.02539	0.582	0.101	0	Vascular_cells
AKAP12	6.5488e-231	2.01598	0.415	0.079	2.83576e-226	Vascular_cells
FAM20A	0	2.01456	0.4	0.015	0	Vascular_cells
NHSL2	0	2.00943	0.375	0.026	0	Vascular_cells
IGFBP7	0	2.00194	0.433	0.065	0	Vascular_cells
GHR	0	1.99826	0.414	0.039	0	Vascular_cells
THSD4	0	1.99762	0.359	0.036	0	Vascular_cells
