# Supplementary material for: Integrative transcriptomic analysis reveals oligodendrocyte lineage switching in multiple sclerosis
Source: Life Sci Alliance. 2025 Aug 4;8(10):e202403150. doi: 10.26508/lsa.202403150 (PMC12322325; doi:10.26508/lsa.202403150)
Supplement: Supplementary file 4 [file LSA-2024-03150_TableS4.xlsx]

## Sheet: Control_Stress.Normal
Supplementary Table 4A. Differentially expressed genes (DEGs): control stressed oligo - control normal oligo
	p_val	avg_log2FC	pct.1	pct.2	p_val_adj
NEAT1	8.53024e-28	1.13267	0.834	0.765	3.69376e-23
CRYAB	1.83624e-34	1.12655	0.742	0.554	7.95127e-30
HSPA1A	1.0641e-16	1.05815	0.562	0.429	4.60775e-12
FTL	2.11359e-26	1.05139	0.635	0.447	9.15228e-22
HSP90AA1	1.89945e-20	0.828014	0.758	0.675	8.225e-16
PTGDS	6.01519e-23	0.747507	0.666	0.407	2.6047e-18
MT-CO2	2.41583e-16	0.738602	0.61	0.44	1.0461e-11
SPP1	2.65405e-12	0.735719	0.638	0.59	1.14926e-07
TUBA1A	1.94414e-09	0.719302	0.576	0.525	8.4185e-05
ACTB	9.02753e-10	0.68534	0.517	0.42	3.9091e-05
APOD	1.88511e-10	0.640381	0.548	0.432	8.16288e-06
MT-ND4	9.50128e-14	0.627197	0.545	0.383	4.11424e-09
MT-ND2	3.29541e-13	0.613076	0.534	0.376	1.42698e-08
NKAIN2	1.00148e-14	-0.590973	0.52	0.701	4.3366e-10
LINC00609	7.33123e-13	-0.625518	0.368	0.548	3.17457e-08
CNTNAP4	1.82859e-16	-0.67141	0.275	0.513	7.91816e-12
GRID1	4.87239e-16	-0.678531	0.289	0.512	2.10984e-11
LSAMP	3.14437e-15	-0.682235	0.329	0.564	1.36157e-10
TMEFF2	2.9742e-16	-0.682901	0.354	0.588	1.28789e-11
UNC5C	9.93291e-18	-0.694167	0.449	0.676	4.30115e-13
PPP2R2B	4.53843e-20	-0.770596	0.567	0.75	1.96523e-15
KIRREL3	2.4404e-17	-0.858995	0.309	0.54	1.05674e-12
MOBP	2.46659e-37	-1.03794	0.497	0.8	1.06808e-32

## Sheet: NAWM_Stress.Normal
Supplementary Table 4B. DEGs: NAWM stressed oligo - control normal oligo
	p_val	avg_log2FC	pct.1	pct.2	p_val_adj
BCL6	0	1.95297	0.675	0.054	0
ERBIN	0	1.61705	0.928	0.452	0
B2M	0	1.59659	0.729	0.174	0
PTPN13	0	1.44102	0.811	0.262	0
TPST1	0	1.43987	0.532	0.086	0
GPR155	0	1.35571	0.533	0.051	0
GTF2H2C	0	1.32566	0.529	0.065	0
AC116366.3	0	1.29436	0.516	0.095	0
CD47	0	1.25675	0.772	0.272	0
PLA2G4C	0	1.23086	0.694	0.225	0
CNDP1	0	1.22614	0.836	0.402	0
KCNMB4	0	1.22483	0.86	0.406	0
CAMK2D	0	1.20189	0.589	0.161	0
AC006059.1	0	1.16281	0.657	0.224	0
GALNT15	0	1.15161	0.552	0.121	0
ALDH3A2	0	1.09984	0.579	0.088	0
AC016831.7	0	1.09544	0.822	0.338	0
L3MBTL4	0	1.08533	0.735	0.315	0
SH3PXD2B	0	1.07817	0.644	0.19	0
QDPR	0	1.07342	0.872	0.384	0
TXNRD1	0	1.05474	0.506	0.085	0
CD55	0	1.04635	0.603	0.142	0
PTPRJ	0	1.04525	0.739	0.271	0
LURAP1L-AS1	0	1.04453	0.604	0.152	0
CDH19	0	1.03785	0.758	0.305	0
STK3	0	1.02657	0.727	0.27	0
ASAP1	0	1.02608	0.623	0.195	0
GLUL	0	1.006	0.798	0.331	0
ATP2B4	0	0.984933	0.562	0.129	0
ELF2	0	0.982251	0.836	0.393	0
RHOQ	0	0.956094	0.5	0.091	0
AC096564.1	0	0.953919	0.589	0.179	0
TIAM1	0	0.946591	0.553	0.145	0
RPS6KA2	0	0.944269	0.699	0.28	0
AC013394.1	0	0.944001	0.518	0.133	0
H3F3B	0	0.941965	0.764	0.282	0
TMSB10	0	0.933929	0.513	0.059	0
ZNF708	0	0.929812	0.786	0.322	0
TSC22D4	0	0.922293	0.717	0.21	0
PDE4DIP	0	0.911766	0.685	0.264	0
DOCK1	0	0.908933	0.869	0.463	0
FKBP5	0	0.894136	0.69	0.258	0
ELL2	0	0.879254	0.807	0.442	0
NAV2	3.29632e-280	0.878306	0.624	0.271	1.42737e-275
SLC9A9	0	0.860399	0.78	0.375	0
SELENOW	0	0.852626	0.696	0.191	0
ANO4	0	0.851412	0.821	0.403	0
STAT3	0	0.843062	0.55	0.125	0
HIVEP2	0	0.83984	0.515	0.152	0
CSMD2	0	0.835153	0.544	0.166	0
ADGRL3	0	0.832395	0.527	0.179	0
HDAC4	0	0.830045	0.685	0.264	0
ELOVL5	0	0.82805	0.617	0.235	0
SH3RF1	0	0.821417	0.519	0.157	0
RETREG1	0	0.81913	0.794	0.346	0
HDAC2-AS2	5.75695e-254	0.814334	0.678	0.302	2.49288e-249
NCOA1	0	0.813544	0.796	0.379	0
C1QTNF3-AMACR	0	0.798707	0.767	0.367	0
ADK	0	0.793787	0.554	0.201	0
CLU	0	0.790212	0.733	0.177	0
UBC	0	0.782278	0.697	0.206	0
ARHGAP21	0	0.771698	0.938	0.654	0
PCGF5	0	0.770625	0.754	0.336	0
ROBO1	0	0.769447	0.804	0.395	0
TANC1	0	0.769189	0.69	0.304	0
PHACTR1	0	0.761438	0.57	0.208	0
PALM2	8.71678e-280	0.757829	0.753	0.369	3.77454e-275
CCNH	0	0.756797	0.752	0.337	0
EEPD1	0	0.754252	0.601	0.228	0
DENND4A	0	0.746003	0.684	0.269	0
WDFY3	0	0.745883	0.827	0.432	0
CNOT2	0	0.743736	0.677	0.284	0
NAIP	0	0.741114	0.653	0.234	0
PICALM	0	0.738766	0.882	0.521	0
KDM4C	0	0.731747	0.728	0.318	0
NKX6-2	0	0.72433	0.798	0.349	0
FTH1	8.94981e-298	0.717517	0.926	0.663	3.87545e-293
DLC1	1.73225e-239	0.717373	0.863	0.545	7.50097e-235
PDXDC1	0	0.7132	0.511	0.159	0
SLC23A2	0	0.705155	0.547	0.187	0
USP32	6.97155e-300	0.705042	0.746	0.361	3.01882e-295
CLIC4	0	0.699929	0.762	0.345	0
CCDC91	2.2159e-248	0.697428	0.539	0.221	9.59529e-244
MEF2A	0	0.691555	0.692	0.286	0
CD9	0	0.685053	0.737	0.325	0
ECPAS	0	0.682153	0.594	0.221	0
APBB2	7.66853e-231	0.678612	0.895	0.584	3.32063e-226
IQGAP1	1.12463e-296	0.678008	0.808	0.424	4.86987e-292
TENT2	0	0.677148	0.578	0.207	0
AC118549.1	2.56397e-287	0.672505	0.616	0.247	1.11025e-282
SNX9	0	0.669912	0.712	0.308	0
PPP2R2A	0	0.669142	0.761	0.345	0
JUND	0	0.665502	0.734	0.24	0
AKAP6	2.9803e-241	0.661899	0.927	0.64	1.29053e-236
ZCCHC7	5.3577e-229	0.661157	0.621	0.292	2.31999e-224
DNM3	0	0.660747	0.969	0.721	0
PRUNE2	3.1818e-244	0.658315	0.939	0.651	1.37778e-239
ELMO1	4.51753e-247	0.657247	0.961	0.697	1.95618e-242
DPYD	3.17382e-207	0.656932	0.923	0.672	1.37433e-202
ANKRD28	1.88336e-306	0.655839	0.769	0.372	8.15532e-302
PTPRK	6.59149e-244	0.649733	0.938	0.662	2.85425e-239
SPATS2L	0	0.643805	0.554	0.185	0
PTK2	1.16454e-234	0.643754	0.931	0.649	5.04268e-230
CLIP4	0	0.643019	0.683	0.277	0
TMTC4	1.65865e-256	0.638974	0.7	0.341	7.18228e-252
SLC22A23	4.68181e-239	0.628972	0.81	0.442	2.02732e-234
PRKN	2.94321e-221	0.624966	0.603	0.272	1.27447e-216
DIP2C	4.97534e-256	0.624193	0.925	0.579	2.15442e-251
AC026316.5	0	0.623256	0.864	0.368	0
ACTG1	0	0.621199	0.71	0.222	0
UTY	5.25719e-202	0.611841	0.554	0.255	2.27647e-197
MT2A	0	0.609938	0.506	0.111	0
FUT9	0	0.606122	0.505	0.166	0
SQSTM1	0	0.605444	0.509	0.149	0
CTNNA1	0	0.602986	0.727	0.317	0
PRKCA	5.65079e-264	0.598536	0.592	0.236	2.44691e-259
SCD	0.000106152	-0.586314	0.769	0.654	1
MOB3B	5.1769e-07	-0.59962	0.527	0.453	0.022417
TMSB4X	8.42726e-63	-0.609871	0.574	0.301	3.64917e-58
CNP	8.74331e-13	-0.616729	0.856	0.72	3.78603e-08
SON	0.0215667	-0.619012	0.53	0.401	1
KIAA0930	4.61388e-07	-0.624286	0.581	0.408	0.019979
CCP110	3.47808e-13	-0.630162	0.543	0.372	1.50608e-08
WSB1	3.73408e-08	-0.644641	0.832	0.674	0.00161693
CNTN2	3.72832e-16	-0.653164	0.813	0.66	1.61444e-11
ANLN	1.5794e-08	-0.665005	0.517	0.459	0.000683911
PLEKHH1	7.93381e-37	-0.676655	0.789	0.626	3.4355e-32
RAPGEF5	3.23552e-45	-0.677461	0.717	0.615	1.40104e-40
UGT8	1.27528e-29	-0.682611	0.705	0.601	5.52221e-25
NKAIN2	3.42675e-68	-0.682739	0.82	0.701	1.48385e-63
AMER2	0.0208419	-0.684626	0.752	0.593	1
RNF220	4.61467e-111	-0.687678	0.92	0.767	1.99824e-106
PTMA	2.21917e-06	-0.690654	0.754	0.53	0.0960947
TTLL7	1.7476e-140	-0.69285	0.922	0.813	7.56746e-136
LDB3	9.28557e-11	-0.703971	0.505	0.449	4.02084e-06
FRYL	4.26015e-103	-0.70614	0.876	0.731	1.84473e-98
TRIM2	2.86269e-80	-0.706434	0.825	0.687	1.2396e-75
NTM	4.34604e-103	-0.715901	0.833	0.751	1.88192e-98
MT-ATP6	1.24387e-10	-0.717125	0.515	0.349	5.38622e-06
AK5	1.2694e-37	-0.722201	0.648	0.579	5.49674e-33
KIRREL3	5.08977e-16	-0.729965	0.639	0.54	2.20397e-11
LINC00609	1.2756e-26	-0.760062	0.624	0.548	5.52362e-22
ERMN	0.00893825	-0.76684	0.509	0.422	1
POLR2F	2.54252e-25	-0.78527	0.65	0.559	1.10096e-20
SHTN1	8.84884e-156	-0.801825	0.874	0.751	3.83172e-151
CERCAM	1.44957e-12	-0.802815	0.661	0.557	6.27694e-08
MT-CO2	2.33756e-23	-0.810509	0.712	0.44	1.01221e-18
SLCO1A2	8.73804e-25	-0.81617	0.598	0.533	3.78375e-20
S100B	3.55551e-17	-0.836767	0.532	0.355	1.53961e-12
MT-ND4	1.09232e-16	-0.846295	0.604	0.383	4.72994e-12
AATK	5.42251e-05	-0.857545	0.688	0.542	1
SRCIN1	2.21176e-30	-0.910551	0.508	0.484	9.57737e-26
DAAM2	8.12491e-59	-0.920291	0.58	0.549	3.51825e-54
GPR37	1.4892e-12	-0.990255	0.566	0.488	6.44852e-08
APOD	0.00174681	-1.03747	0.621	0.432	1
MBP	0	-1.11037	0.973	0.933	0
LUC7L3	4.6804e-99	-1.2991	0.681	0.647	2.02671e-94
MOBP	0	-2.01767	0.624	0.8	0

## Sheet: CA_Stress.Normal
Supplementary Table 4C. DEGs: CA stressed oligo - control normal oligo
	p_val	avg_log2FC	pct.1	pct.2	p_val_adj
B2M	9.33255e-89	2.49642	0.5	0.174	4.04118e-84
CLU	1.34437e-91	2.23738	0.522	0.177	5.8214e-87
CALM2	1.86936e-176	2.22381	0.538	0.096	8.09468e-172
RPS27	5.4336e-104	2.13696	0.567	0.185	2.35286e-99
SEPTIN7	7.70141e-195	2.09996	0.658	0.122	3.33486e-190
PTMA	6.56923e-86	2.06557	0.78	0.53	2.84461e-81
MALAT1	1.24513e-160	1.7125	0.967	0.627	5.39167e-156
TMSB4X	1.96901e-43	1.42869	0.553	0.301	8.5262e-39
SOX2-OT	4.10862e-72	1.24463	0.514	0.156	1.77911e-67
FTL	2.97477e-52	1.22383	0.72	0.447	1.28814e-47
LAMP2	1.27675e-29	1.19277	0.627	0.524	5.52859e-25
ACTB	3.3582e-24	1.17426	0.565	0.42	1.45417e-19
NEAT1	4.00709e-44	1.16153	0.823	0.765	1.73515e-39
CRYAB	1.07627e-51	1.14567	0.801	0.554	4.66048e-47
MT-ND3	4.91618e-24	1.13928	0.51	0.329	2.12881e-19
HSP90AA1	1.1029e-35	1.11851	0.751	0.675	4.77577e-31
MT-CO3	4.92708e-20	1.08684	0.533	0.4	2.13352e-15
MT-ND2	5.91805e-29	1.08323	0.574	0.376	2.56263e-24
PTGDS	2.08407e-42	0.973121	0.756	0.407	9.02446e-38
FTH1	1.84338e-16	0.957694	0.684	0.663	7.98219e-12
TUBA1A	6.17588e-15	0.939037	0.586	0.525	2.67428e-10
MT-ND4	1.22798e-16	0.916734	0.522	0.383	5.31739e-12
DPYSL2	6.55349e-10	0.89126	0.529	0.551	2.83779e-05
GPRC5B	5.46835e-11	0.865808	0.531	0.528	2.3679e-06
AMER2	1.20163e-06	0.710426	0.543	0.593	0.0520331
CLDN11	8.50718e-15	0.70783	0.507	0.336	3.68378e-10
CLDND1	0.000204658	0.653278	0.51	0.568	1
GPM6B	3.89136e-32	0.640637	0.89	0.832	1.68504e-27
MT-CO2	7.42934e-08	0.595208	0.512	0.44	0.00321705
NCAM1	1.0223e-21	-0.594622	0.404	0.713	4.42675e-17
RAPGEF5	1.40501e-25	-0.653511	0.268	0.615	6.08397e-21
ZEB2	5.43119e-26	-0.685566	0.443	0.751	2.35181e-21
KIF1B	4.18546e-29	-0.708146	0.23	0.598	1.81239e-24
BAZ2B	9.36892e-27	-0.719932	0.227	0.576	4.05693e-22
ENPP2	2.78304e-30	-0.733965	0.297	0.674	1.20511e-25
ARID1B	3.46049e-30	-0.742489	0.158	0.506	1.49846e-25
SHTN1	2.5466e-32	-0.797511	0.388	0.751	1.10273e-27
MOG	4.54854e-34	-0.802805	0.144	0.513	1.96961e-29
SYNJ2	2.05113e-34	-0.805899	0.196	0.58	8.88178e-30
BCAS1	1.6446e-31	-0.8086	0.175	0.539	7.12144e-27
SRPK2	4.62824e-34	-0.833984	0.151	0.519	2.00412e-29
MAP4K4	3.20868e-33	-0.835055	0.354	0.72	1.38942e-28
FA2H	2.96212e-34	-0.843584	0.153	0.534	1.28266e-29
ARAP2	2.20242e-33	-0.843781	0.278	0.658	9.53693e-29
NTM	1.73758e-35	-0.844911	0.404	0.751	7.52408e-31
PXK	1.09343e-33	-0.865013	0.256	0.649	4.73475e-29
MOBP	1.61447e-33	-0.868738	0.459	0.8	6.99099e-29
FRYL	3.06352e-36	-0.87676	0.347	0.731	1.32657e-31
USP54	5.29935e-35	-0.880787	0.146	0.515	2.29472e-30
PICALM	1.49495e-36	-0.881785	0.141	0.521	6.47344e-32
MBNL2	2.3042e-35	-0.890067	0.206	0.594	9.97767e-31
ZNF638	4.3905e-34	-0.891699	0.27	0.656	1.90117e-29
LPAR1	1.53892e-35	-0.894535	0.132	0.5	6.66383e-31
MAP7	5.56928e-42	-0.913666	0.392	0.761	2.41161e-37
PRUNE2	5.46044e-37	-0.917061	0.254	0.651	2.36448e-32
COBL	1.63942e-34	-0.921881	0.146	0.514	7.099e-30
CADM1	5.47272e-36	-0.948093	0.151	0.528	2.3698e-31
ANK3	6.31883e-35	-0.95381	0.364	0.742	2.73618e-30
ALCAM	1.20711e-38	-0.975511	0.246	0.647	5.22703e-34
FGFR2	4.32609e-38	-0.979736	0.144	0.532	1.87328e-33
PTK2	1.79596e-39	-0.993875	0.244	0.649	7.77685e-35
JMJD1C	8.87743e-38	-1.00107	0.122	0.501	3.8441e-33
PLEKHH1	7.22726e-40	-1.02593	0.218	0.626	3.12955e-35
CLASP2	2.3712e-46	-1.02673	0.313	0.73	1.02678e-41
CLMN	3.72006e-41	-1.0569	0.199	0.601	1.61086e-36
RNF130	1.13908e-40	-1.06296	0.156	0.553	4.93246e-36
GRM3	2.26231e-39	-1.0739	0.17	0.565	9.79627e-35
LPGAT1	1.04655e-39	-1.08359	0.151	0.544	4.53179e-35
PTBP2	9.48538e-44	-1.10296	0.127	0.531	4.10736e-39
ANKS1B	7.71387e-41	-1.13153	0.246	0.641	3.34026e-36
ATP8A1	1.16534e-46	-1.16377	0.261	0.671	5.04616e-42
COL4A5	1.0075e-43	-1.1657	0.11	0.509	4.3627e-39
DLG1	4.76447e-51	-1.17151	0.232	0.683	2.06311e-46
FNBP1	5.18199e-44	-1.17884	0.16	0.578	2.24391e-39
PSEN1	4.19126e-45	-1.18784	0.098	0.502	1.8149e-40
SLCO3A1	5.08802e-45	-1.20422	0.153	0.568	2.20322e-40
TMEM165	1.74098e-51	-1.20729	0.227	0.68	7.53878e-47
CDC42BPA	4.58319e-48	-1.21098	0.16	0.596	1.98461e-43
MAN2A1	1.91878e-47	-1.21372	0.33	0.715	8.30869e-43
QKI	9.90979e-84	-1.21414	0.641	0.887	4.29114e-79
DAAM2	1.53166e-44	-1.21615	0.139	0.549	6.6324e-40
KLHL32	8.01189e-43	-1.24377	0.153	0.551	3.46931e-38
DNAJC6	2.43501e-45	-1.2495	0.199	0.613	1.05441e-40
OSBPL1A	2.58678e-46	-1.25035	0.144	0.562	1.12013e-41
DOCK9	3.7806e-47	-1.26528	0.136	0.557	1.63708e-42
PIP4K2A	6.36863e-61	-1.26806	0.431	0.76	2.75775e-56
FTX	6.95248e-50	-1.30115	0.177	0.61	3.01056e-45
SPOCK1	2.23005e-54	-1.31185	0.278	0.707	9.65654e-50
LIMCH1	2.01176e-55	-1.31431	0.196	0.657	8.71133e-51
DIP2B	8.64144e-53	-1.33529	0.165	0.619	3.74192e-48
TJP1	2.03064e-52	-1.33589	0.165	0.618	8.79309e-48
CNTNAP4	2.06549e-43	-1.33942	0.127	0.513	8.94398e-39
PEX5L	3.3832e-56	-1.35732	0.225	0.684	1.46499e-51
TSPAN5	1.80811e-46	-1.35786	0.098	0.5	7.82946e-42
DOCK5	2.70553e-54	-1.36948	0.208	0.659	1.17155e-49
PDE1C	9.08918e-49	-1.3744	0.208	0.628	3.93579e-44
MVB12B	2.60445e-52	-1.45404	0.098	0.526	1.12778e-47
ANKIB1	1.56679e-54	-1.45408	0.117	0.563	6.78451e-50
ATXN1	1.20989e-54	-1.47545	0.117	0.564	5.23905e-50
ZBTB20	2.8442e-66	-1.47748	0.299	0.73	1.23159e-61
ZSWIM6	8.84436e-53	-1.50046	0.132	0.569	3.82978e-48
SPOCK3	1.88858e-63	-1.5212	0.225	0.694	8.17793e-59
PPP1R12B	3.98607e-54	-1.55065	0.074	0.505	1.72605e-49
AKAP6	2.75228e-61	-1.55898	0.16	0.64	1.19179e-56
AK5	2.216e-58	-1.56865	0.112	0.579	9.59574e-54
FRMD4B	2.71648e-67	-1.59046	0.213	0.694	1.17629e-62
ANK2	9.49181e-68	-1.59384	0.242	0.718	4.11014e-63
DIP2C	6.95316e-63	-1.60177	0.098	0.579	3.01086e-58
AGTPBP1	3.28089e-57	-1.65839	0.06	0.502	1.42069e-52
GAB1	7.57495e-65	-1.66317	0.146	0.627	3.2801e-60
PTPRK	4.259e-69	-1.68711	0.167	0.662	1.84423e-64
RERE	1.16592e-61	-1.69105	0.112	0.581	5.04865e-57
SSH2	5.14163e-61	-1.72696	0.072	0.529	2.22643e-56
FUT8	1.93087e-65	-1.73179	0.103	0.591	8.36104e-61
DNM3	8.23087e-78	-1.77194	0.232	0.721	3.56413e-73
DLC1	9.02451e-60	-1.78883	0.089	0.545	3.90779e-55
SIK3	2.59236e-79	-1.80993	0.237	0.732	1.12254e-74
PCDH9	2.81589e-151	-1.81151	0.715	0.961	1.21934e-146
SLC24A2	2.28463e-93	-1.82645	0.294	0.795	9.89292e-89
PKP4	1.34111e-59	-1.83313	0.077	0.528	5.80727e-55
OTUD7A	6.00923e-63	-1.84803	0.077	0.543	2.60212e-58
AGAP1	2.38918e-75	-1.87746	0.153	0.666	1.03456e-70
DOCK4	1.09285e-69	-1.89359	0.091	0.591	4.73226e-65
TMEFF2	2.10875e-65	-1.89901	0.112	0.588	9.13129e-61
CADM2	3.8431e-66	-1.92021	0.203	0.66	1.66414e-61
ZNF536	6.40156e-73	-1.93548	0.12	0.631	2.772e-68
ERBB4	3.55472e-67	-1.95424	0.069	0.556	1.53926e-62
PCSK6	2.78116e-62	-1.95687	0.069	0.528	1.2043e-57
LSAMP	1.12581e-65	-1.96101	0.089	0.564	4.87497e-61
FMNL2	4.38604e-85	-1.99988	0.227	0.727	1.89924e-80
PTPRD	1.75388e-115	-2.08964	0.287	0.813	7.59467e-111
PDE8A	2.08375e-80	-2.1112	0.117	0.646	9.02304e-76
APBB2	4.81454e-75	-2.11221	0.067	0.584	2.08479e-70
ELMO1	1.58742e-86	-2.12895	0.184	0.697	6.87386e-82
DOCK10	5.1849e-97	-2.1839	0.165	0.724	2.24517e-92
SH3GL3	2.54532e-81	-2.19894	0.091	0.624	1.10217e-76
GPHN	9.52141e-73	-2.23051	0.045	0.541	4.12296e-68
UBE2E2	7.07227e-71	-2.23111	0.048	0.534	3.06243e-66
EXOC6B	2.60385e-79	-2.25371	0.072	0.598	1.12752e-74
TCF12	9.59705e-85	-2.26829	0.103	0.646	4.15572e-80
ST18	5.93463e-117	-2.30734	0.287	0.807	2.56981e-112
FBXL7	3.7994e-68	-2.32652	0.033	0.504	1.64522e-63
ENOX1	6.93845e-77	-2.35833	0.036	0.549	3.00449e-72
PHLPP1	8.0564e-94	-2.3607	0.153	0.697	3.48858e-89
GRID1	1.42134e-71	-2.41103	0.026	0.512	6.15467e-67
PLCL1	1.00105e-94	-2.42931	0.117	0.689	4.33474e-90
AUTS2	5.98978e-83	-2.45901	0.055	0.594	2.5937e-78
MYO1D	4.49992e-76	-2.46051	0.022	0.522	1.94856e-71
TMTC2	4.19359e-103	-2.48084	0.151	0.723	1.81591e-98
KCNH8	2.83177e-84	-2.49168	0.048	0.587	1.22621e-79
NCKAP5	6.38871e-86	-2.51607	0.057	0.605	2.76644e-81
CDH20	5.84641e-84	-2.56589	0.038	0.575	2.53161e-79
MARCH1	2.68631e-95	-2.59522	0.069	0.65	1.16323e-90
DOCK3	5.43344e-81	-2.61356	0.019	0.54	2.35279e-76
C9orf3	8.27633e-81	-2.63153	0.005	0.518	3.58382e-76
ADGRB3	5.66036e-87	-2.65443	0.048	0.599	2.45105e-82
PDE4B	2.16582e-116	-2.71396	0.191	0.754	9.37843e-112
RNF220	7.99864e-121	-2.75885	0.184	0.767	3.46357e-116
NCAM2	6.42453e-108	-2.79419	0.1	0.705	2.78195e-103
C10orf90	9.23606e-92	-2.80715	0.026	0.586	3.9994e-87
NPAS3	7.99199e-106	-2.8116	0.069	0.671	3.46069e-101
UNC5C	8.9229e-103	-2.90028	0.089	0.676	3.86379e-98
FRMD5	2.03839e-118	-2.9447	0.074	0.719	8.82664e-114
FHIT	3.54009e-83	-2.96323	0.017	0.543	1.53293e-78
WWOX	1.6499e-86	-2.96803	0.043	0.58	7.1444e-82
KIRREL3	1.71958e-81	-2.99348	0.022	0.54	7.44615e-77
SEPT7	5.8687e-113	-3.018	0.024	0.664	2.54126e-108
DPYD	2.09679e-109	-3.03281	0.053	0.672	9.07954e-105
LINC00609	7.6648e-87	-3.14142	0.01	0.548	3.31901e-82
MAGI2	7.46477e-139	-3.16956	0.132	0.786	3.23239e-134
NKAIN2	1.4152e-116	-3.1841	0.062	0.701	6.12808e-112
NRXN3	3.15562e-94	-3.29019	0.053	0.617	1.36645e-89
DLG2	5.76083e-146	-3.30449	0.148	0.794	2.49455e-141
IL1RAPL1	2.64871e-145	-3.78236	0.122	0.783	1.14694e-140
PPP2R2B	1.56047e-137	-3.91287	0.072	0.75	6.75716e-133
CTNNA3	1.51407e-148	-4.24019	0.055	0.764	6.55624e-144

## Sheet: CA_edge_Stress.Normal
Supplementary Table 4D. DEGs: CA edge stressed oligo - control normal oligo
	p_val	avg_log2FC	pct.1	pct.2	p_val_adj
HSPH1	0	4.97213	0.905	0.076	0
HSPD1	0	3.47578	0.803	0.095	0
HSP90AA1	0	3.31204	0.988	0.675	0
DNAJB1	0	3.3024	0.785	0.058	0
PTGES3	0	3.19463	0.891	0.183	0
BAG3	0	3.0547	0.581	0.004	0
HSPB1	0	2.97124	0.577	0.015	0
DNAJA4	0	2.95061	0.594	0.042	0
DNAJB6	0	2.69632	0.702	0.108	0
CHORDC1	0	2.69432	0.721	0.094	0
P4HA1	0	2.68917	0.616	0.101	0
INPP5F	0	2.54784	0.596	0.07	0
LINGO1	0	2.53598	0.662	0.135	0
SORBS1	0	2.53168	0.605	0.064	0
STAT3	0	2.52647	0.719	0.125	0
ST13	0	2.51662	0.725	0.12	0
ELOVL5	0	2.46326	0.709	0.235	0
BCL6	0	2.45675	0.639	0.054	0
TPST1	0	2.41906	0.556	0.086	0
CAMK2D	0	2.41259	0.651	0.161	0
HSPA4L	0	2.38822	0.521	0.019	0
NAV2	0	2.358	0.741	0.271	0
UBE2B	0	2.32786	0.742	0.165	0
AC016831.7	0	2.32044	0.853	0.338	0
STIP1	0	2.31029	0.614	0.061	0
FXR1	0	2.30994	0.789	0.228	0
HSPA1A	0	2.27028	0.925	0.429	0
PTPN13	0	2.2424	0.791	0.262	0
ELL2	0	2.23391	0.854	0.442	0
PDE4DIP	0	2.21224	0.718	0.264	0
SLC26A3	0	2.20762	0.572	0.136	0
XPO1	0	2.20294	0.735	0.186	0
MSMO1	0	2.15677	0.529	0.08	0
ADAM9	0	2.15385	0.504	0.066	0
DNAJA1	0	2.12095	0.611	0.094	0
CACYBP	0	2.05991	0.545	0.056	0
HSP90AB1	0	2.0296	0.832	0.321	0
TANC1	0	2.00849	0.739	0.304	0
RASGEF1B	0	1.94057	0.807	0.357	0
MAP2K4	0	1.92227	0.635	0.23	0
IQGAP1	0	1.90328	0.849	0.424	0
SPATS2L	0	1.86049	0.598	0.185	0
LRIG1	0	1.85698	0.544	0.128	0
HSPA4	0	1.85469	0.504	0.087	0
HSPA9	0	1.84996	0.592	0.119	0
BNIP3L	0	1.82915	0.646	0.215	0
OSBPL1A	0	1.80449	0.837	0.562	0
ATP2B4	0	1.72715	0.515	0.129	0
ERBIN	0	1.71725	0.923	0.452	0
USP32	0	1.71723	0.755	0.361	0
MSI2	0	1.67957	0.631	0.266	0
SREBF2	0	1.6587	0.691	0.297	0
FDFT1	0	1.65328	0.625	0.277	0
ATP2C1	0	1.65299	0.539	0.177	0
ATP11A	0	1.64399	0.688	0.346	0
EEPD1	0	1.59237	0.557	0.228	0
PDS5B	0	1.56974	0.61	0.254	0
MTCH1	0	1.56543	0.635	0.243	0
CAST	0	1.5584	0.502	0.132	0
PCGF5	0	1.55674	0.697	0.336	0
OGA	0	1.52105	0.561	0.155	0
PHACTR1	0	1.51057	0.577	0.208	0
DTNA	0	1.51022	0.536	0.251	0
PPP2R2A	0	1.50306	0.731	0.345	0
UBC	0	1.49506	0.597	0.206	0
WAC	0	1.46787	0.685	0.305	0
STK3	0	1.41967	0.591	0.27	0
ELF2	0	1.4122	0.751	0.393	0
COPA	0	1.40736	0.638	0.283	0
SFMBT2	0	1.39797	0.514	0.197	0
TOP1	0	1.39309	0.505	0.179	0
CD47	0	1.38976	0.6	0.272	0
HERC4	0	1.36679	0.641	0.295	0
SETD5	0	1.36338	0.639	0.279	0
NEAT1	0	1.35961	0.969	0.765	0
CLK1	0	1.34607	0.657	0.285	0
FMNL2	0	1.34505	0.955	0.727	0
DYRK1A	0	1.337	0.556	0.241	0
CORO1C	0	1.33052	0.509	0.18	0
CTNNA1	0	1.33035	0.673	0.317	0
UBE2D3	0	1.32966	0.647	0.291	0
DIP2C	0	1.31822	0.905	0.579	0
KAT6A	0	1.31723	0.594	0.271	0
MBOAT2	0	1.29582	0.667	0.375	0
APP	0	1.28031	0.892	0.657	0
CNDP1	0	1.2784	0.727	0.402	0
SNX9	0	1.27078	0.622	0.308	0
GPBP1	0	1.25988	0.673	0.323	0
NFAT5	0	1.25829	0.564	0.273	0
HIBCH	0	1.2323	0.663	0.361	0
SORCS2	1.27287e-270	1.21416	0.58	0.308	5.51176e-266
OSBPL9	0	1.20687	0.618	0.334	0
KCNMB4	1.07302e-233	1.19386	0.635	0.406	4.64639e-229
UBB	0	1.18956	0.582	0.229	0
DNM3	0	1.18371	0.956	0.721	0
JAM3	0	1.13881	0.778	0.49	0
MARCH1	0	1.12133	0.917	0.65	0
SSBP2	6.20325e-271	1.11395	0.628	0.364	2.68613e-266
CDK18	0	1.10727	0.765	0.502	0
NRDC	1.2764e-267	1.10047	0.545	0.28	5.52707e-263
PREX1	0	1.09761	0.759	0.456	0
AKAP6	0	1.08511	0.884	0.64	0
TMTC4	7.79584e-226	1.08226	0.581	0.341	3.37576e-221
SLC22A23	1.87823e-242	1.05302	0.688	0.442	8.13312e-238
MPRIP	2.22965e-258	1.04619	0.506	0.244	9.65482e-254
UBR5	3.00677e-249	1.00667	0.53	0.267	1.30199e-244
KDM6A	4.37569e-229	0.995671	0.624	0.377	1.89476e-224
QKI	0	0.984662	0.989	0.887	0
MARK3	4.2433e-230	0.978896	0.571	0.326	1.83743e-225
SPOCK1	3.15474e-181	0.97732	0.863	0.707	1.36607e-176
PDE8A	1.7019e-301	0.97443	0.868	0.646	7.36955e-297
GLUL	1.17306e-215	0.964181	0.589	0.331	5.07959e-211
HNRNPU	0	0.964024	0.621	0.295	0
MALAT1	0	0.961757	0.999	0.627	0
PIP4K2A	0	0.954832	0.976	0.76	0
RAB40B	6.31061e-247	0.953707	0.599	0.338	2.73262e-242
CDK19	1.18469e-230	0.94796	0.761	0.524	5.12995e-226
PRUNE2	0	0.947821	0.882	0.651	0
APBB2	1.33601e-289	0.944949	0.835	0.584	5.78519e-285
WDFY2	3.63571e-162	0.944938	0.574	0.379	1.57434e-157
OTUD7B	1.41597e-227	0.940086	0.584	0.337	6.13144e-223
KIF5C	2.58688e-216	0.938276	0.627	0.401	1.12017e-211
NCOA1	5.55506e-188	0.935004	0.601	0.379	2.40545e-183
CLIC4	7.54093e-214	0.925426	0.592	0.345	3.26538e-209
CDC14B	4.81722e-219	0.910812	0.682	0.441	2.08595e-214
GNG7	1.39969e-161	0.900341	0.512	0.3	6.06094e-157
FYN	4.7789e-176	0.900247	0.563	0.348	2.06936e-171
ARID4B	3.56505e-217	0.896149	0.655	0.426	1.54374e-212
PPP6R3	5.87469e-201	0.89227	0.554	0.321	2.54386e-196
RTN4	0	0.888269	0.924	0.748	0
PACS2	4.04101e-205	0.885555	0.584	0.355	1.74984e-200
KLHL32	3.86304e-167	0.875797	0.75	0.551	1.67277e-162
KDM4C	2.55103e-142	0.85829	0.511	0.318	1.10464e-137
TRPC4AP	3.83407e-174	0.856855	0.565	0.352	1.66023e-169
QDPR	1.15443e-280	0.82978	0.698	0.384	4.99893e-276
CLMN	5.45225e-232	0.825794	0.844	0.601	2.36093e-227
ADAM10	3.54149e-154	0.824208	0.529	0.327	1.53354e-149
TSPAN5	3.09178e-142	0.802754	0.667	0.5	1.3388e-137
KIF13B	9.6272e-168	0.793187	0.608	0.395	4.16877e-163
TBL1XR1	8.0584e-138	0.792961	0.525	0.335	3.48945e-133
MYO9B	4.37051e-176	0.785828	0.523	0.303	1.89252e-171
MICAL3	4.8486e-153	0.776002	0.61	0.402	2.09954e-148
ROBO1	8.63301e-128	0.773736	0.584	0.395	3.73826e-123
PCSK6	3.30468e-140	0.769146	0.707	0.528	1.43099e-135
CAMTA1	3.62285e-139	0.766592	0.578	0.381	1.56877e-134
BACH2	1.44975e-97	0.755209	0.502	0.341	6.27772e-93
C1QTNF3-AMACR	1.48842e-119	0.743808	0.546	0.367	6.44516e-115
SIRT2	1.10087e-168	0.738047	0.536	0.312	4.76697e-164
PICALM	3.8656e-178	0.736607	0.734	0.521	1.67388e-173
LIMCH1	1.21024e-198	0.735363	0.849	0.657	5.24057e-194
RNF130	8.59742e-193	0.714549	0.773	0.553	3.72285e-188
CSNK1A1	2.48843e-139	0.694933	0.534	0.343	1.07754e-134
ZFAND3	2.09712e-102	0.677322	0.581	0.421	9.08093e-98
ADGRB3	6.16899e-181	0.67302	0.817	0.599	2.67129e-176
ARHGAP21	3.61238e-204	0.668605	0.849	0.654	1.56423e-199
PAFAH1B1	2.75799e-126	0.663479	0.527	0.346	1.19426e-121
WDFY3	1.05851e-100	0.658657	0.576	0.432	4.58356e-96
SEMA4D	4.45309e-117	0.624663	0.657	0.486	1.92828e-112
MAPT	7.36844e-126	0.61781	0.655	0.463	3.19068e-121
JMJD1C	5.96445e-79	0.598537	0.64	0.501	2.58273e-74
SLC9A9	4.20755e-69	0.598009	0.506	0.375	1.82195e-64
AGTPBP1	6.50306e-70	0.595004	0.638	0.502	2.81596e-65
YPEL2	3.53948e-81	0.594017	0.538	0.391	1.53267e-76
ANKRD28	1.8195e-87	0.59386	0.526	0.372	7.87882e-83
ELMO1	1.25083e-162	0.588992	0.924	0.697	5.41632e-158
CLDND1	1.42238e-11	-0.634926	0.542	0.568	6.15917e-07
FBXL7	2.8335e-65	-0.657018	0.373	0.504	1.22696e-60
DLG2	8.33851e-188	-0.662477	0.899	0.794	3.61074e-183
AMER2	6.54985e-30	-0.667775	0.523	0.593	2.83622e-25
HIPK2	1.87599e-61	-0.680629	0.472	0.562	8.1234e-57
DOCK9	9.96969e-85	-0.698904	0.432	0.557	4.31707e-80
MAG	2.40694e-37	-0.699566	0.421	0.505	1.04225e-32
PDE1C	1.98283e-84	-0.703514	0.565	0.628	8.58607e-80
CDH20	5.91797e-94	-0.709488	0.441	0.575	2.5626e-89
POLR2F	6.79227e-74	-0.729656	0.44	0.559	2.94119e-69
DOCK10	1.10556e-146	-0.74214	0.724	0.724	4.7873e-142
ST18	3.73904e-188	-0.744127	0.827	0.807	1.61908e-183
CTNNA3	7.181e-173	-0.751668	0.875	0.764	3.10952e-168
DLC1	2.53494e-103	-0.764938	0.382	0.545	1.09768e-98
TF	1.10845e-129	-0.775977	0.698	0.779	4.79981e-125
RNF220	1.04915e-159	-0.776257	0.792	0.767	4.54301e-155
LPGAT1	4.63037e-90	-0.800836	0.403	0.544	2.00504e-85
GRM3	2.06037e-116	-0.814424	0.392	0.565	8.92183e-112
UGT8	2.39925e-113	-0.835652	0.45	0.601	1.03892e-108
FTX	1.09494e-121	-0.850592	0.468	0.61	4.7413e-117
FAM107B	2.41956e-127	-0.863136	0.378	0.565	1.04772e-122
ALCAM	1.45148e-128	-0.864656	0.533	0.647	6.28522e-124
GPM6B	1.97278e-169	-0.866617	0.782	0.832	8.54253e-165
LINC00609	9.63442e-91	-0.887541	0.441	0.548	4.1719e-86
GSN	1.55722e-128	-0.910914	0.343	0.536	6.74306e-124
FRYL	1.18694e-205	-0.915913	0.633	0.731	5.13968e-201
DOCK5	3.75912e-169	-0.935281	0.553	0.659	1.62778e-164
CNTNAP4	5.83251e-104	-0.944775	0.355	0.513	2.52559e-99
SLC24A2	5.16285e-278	-0.955748	0.71	0.795	2.23562e-273
PLCL1	3.16491e-184	-0.970654	0.561	0.689	1.37047e-179
NKAIN2	6.1957e-170	-0.99847	0.64	0.701	2.68286e-165
KIRREL3	9.25412e-129	-0.998883	0.367	0.54	4.00722e-124
AATK	5.12806e-82	-1.00414	0.395	0.542	2.22055e-77
PEX5L	2.74116e-198	-1.03318	0.546	0.684	1.18698e-193
TUBA1A	5.95338e-54	-1.04892	0.429	0.525	2.57793e-49
ZEB2	1.73973e-266	-1.05593	0.64	0.751	7.53336e-262
LSAMP	2.08929e-172	-1.08574	0.326	0.564	9.04705e-168
APLP1	3.96779e-130	-1.11565	0.576	0.686	1.71813e-125
COL4A5	2.58656e-184	-1.12094	0.27	0.509	1.12003e-179
SHTN1	0	-1.14274	0.612	0.751	0
DAAM2	1.76288e-206	-1.17563	0.308	0.549	7.63361e-202
PTMA	4.64622e-96	-1.18029	0.379	0.53	2.01191e-91
PLEKHH1	1.67261e-218	-1.18492	0.445	0.626	7.24272e-214
ANK3	9.85472e-277	-1.20324	0.577	0.742	4.26729e-272
ATP1B1	2.10665e-176	-1.21391	0.347	0.575	9.12221e-172
PTPRD	0	-1.22369	0.742	0.813	0
AK5	5.31288e-234	-1.2486	0.323	0.579	2.30058e-229
SPP1	3.0517e-119	-1.2536	0.439	0.59	1.32145e-114
SCD5	6.84895e-280	-1.26785	0.38	0.656	2.96573e-275
SLC44A1	0	-1.2687	0.733	0.871	0
SCD	6.3574e-204	-1.31709	0.412	0.654	2.75288e-199
SLCO1A2	9.98989e-227	-1.32722	0.254	0.533	4.32582e-222
LPAR1	3.85771e-252	-1.34025	0.198	0.5	1.67047e-247
EDIL3	0	-1.43186	0.648	0.831	0
NCAM2	0	-1.46765	0.493	0.705	0
PCDH9	0	-1.48045	0.936	0.961	0
TRIM2	0	-1.48803	0.427	0.687	0
TTLL7	0	-1.60139	0.563	0.813	0
PPP2R2B	0	-1.6937	0.588	0.75	0
MOBP	0	-1.71141	0.566	0.8	0
UNC5C	0	-1.74478	0.437	0.676	0
PLP1	0	-1.75976	0.804	0.98	0
LANCL1	0	-1.76141	0.124	0.505	0
RAPGEF5	0	-1.80263	0.254	0.615	0
MBP	0	-1.80947	0.765	0.933	0
TMEFF2	0	-1.95269	0.191	0.588	0
HHIP	0	-2.04039	0.12	0.501	0
CNP	0	-2.13589	0.308	0.72	0

## Sheet: CI_Stress.Normal
Supplementary Table 4E. DEGs: CI stressed oligo - control normal oligo
	p_val	avg_log2FC	pct.1	pct.2	p_val_adj
HSPA1B	2.88413e-149	3.20734	0.695	0.146	1.24889e-144
HSPH1	2.23102e-192	3.18628	0.597	0.076	9.66074e-188
DNAJB1	5.25835e-182	3.17668	0.513	0.058	2.27697e-177
NEAT1	2.18166e-93	2.74127	0.945	0.765	9.44704e-89
MT-CYB	8.64883e-117	2.68525	0.665	0.159	3.74512e-112
HSPA1A	2.83081e-99	2.599	0.869	0.429	1.2258e-94
MT-ND3	1.65198e-89	2.21295	0.826	0.329	7.15339e-85
MT-ND1	3.36352e-75	2.1525	0.729	0.295	1.45647e-70
CLU	9.98118e-68	2.12767	0.568	0.177	4.32205e-63
MT-ATP6	9.86043e-75	2.05995	0.78	0.349	4.26976e-70
CALM2	1.56265e-100	2.05722	0.525	0.096	6.76659e-96
HSP90AB1	1.4184e-62	1.98547	0.703	0.321	6.14197e-58
MT-ND2	4.3985e-73	1.98234	0.805	0.376	1.90464e-68
MT-ND4	7.03317e-80	1.97263	0.839	0.383	3.0455e-75
CRYAB	5.95602e-97	1.93149	0.97	0.554	2.57908e-92
HSP90AA1	1.23363e-73	1.89724	0.903	0.675	5.34188e-69
RPS15	7.50119e-55	1.8665	0.602	0.232	3.24816e-50
MT3	6.18064e-50	1.81089	0.534	0.189	2.67634e-45
EEF1A1	1.70185e-43	1.79609	0.517	0.199	7.36935e-39
EIF1	1.7105e-34	1.69923	0.585	0.311	7.40681e-30
RPL28	9.36461e-34	1.65512	0.517	0.237	4.05506e-29
MT-CO3	1.18143e-54	1.63282	0.767	0.4	5.11584e-50
GAPDH	4.35952e-37	1.42127	0.631	0.309	1.88776e-32
FTL	7.56644e-45	1.41891	0.788	0.447	3.27642e-40
TUBB4A	2.29758e-21	1.40062	0.521	0.311	9.94897e-17
CALM1	1.28132e-25	1.27256	0.614	0.402	5.54837e-21
FTH1	2.97777e-43	1.22021	0.894	0.663	1.28944e-38
PTGDS	1.08447e-52	1.21275	0.898	0.407	4.69596e-48
TMSB4X	1.8505e-21	1.19598	0.534	0.301	8.01302e-17
SEPTIN7	5.11088e-54	1.18944	0.5	0.122	2.21311e-49
DPYSL2	1.61046e-18	1.10287	0.64	0.551	6.97363e-14
MT-CO2	1.56271e-37	1.09246	0.784	0.44	6.76685e-33
PSAP	1.69909e-12	1.06725	0.5	0.374	7.35738e-08
MALAT1	1.45031e-54	1.06131	0.932	0.627	6.28015e-50
PEBP1	7.94885e-16	1.027	0.593	0.449	3.44201e-11
APLP1	1.11801e-39	1.0269	0.911	0.686	4.8412e-35
DDX5	1.9405e-10	0.993431	0.525	0.45	8.40273e-06
TUBA1A	1.2398e-12	0.984663	0.614	0.525	5.3686e-08
NDRG1	1.80226e-14	0.983671	0.572	0.453	7.80413e-10
HNRNPA2B1	1.2173e-10	0.944022	0.504	0.413	5.27116e-06
PNISR	3.59702e-08	0.917046	0.513	0.456	0.00155758
ACTB	5.2553e-12	0.898069	0.551	0.42	2.27565e-07
MAP1B	3.57475e-07	0.793719	0.5	0.441	0.0154794
MT-CO1	6.544e-16	0.791539	0.555	0.356	2.83368e-11
AMER2	1.76107e-09	0.714365	0.623	0.593	7.62577e-05
N4BP2L2	0.000254383	0.712336	0.508	0.534	1
DDX17	2.16135e-13	0.709478	0.695	0.648	9.35909e-09
PTMA	1.48169e-07	0.689308	0.597	0.53	0.00641603
RTN4	1.97253e-15	0.688133	0.788	0.748	8.54146e-11
PLP1	2.95616e-34	0.68329	0.996	0.98	1.28008e-29
CLDND1	3.5133e-11	0.649645	0.644	0.568	1.52133e-06
SPP1	2.0991e-08	0.646217	0.64	0.59	0.000908954
APOD	5.60593e-11	0.621965	0.602	0.432	2.42748e-06
GPM6B	2.96331e-20	0.603157	0.907	0.832	1.28317e-15
LAMP2	4.88748e-06	0.589034	0.547	0.524	0.211638
CLMN	2.43178e-11	-0.599441	0.309	0.601	1.05301e-06
MYRF	1.70324e-10	-0.605883	0.225	0.504	7.37538e-06
SGK1	8.35929e-14	-0.627981	0.254	0.58	3.61974e-09
FTX	3.47414e-11	-0.658224	0.339	0.61	1.50437e-06
TRIM2	5.0463e-14	-0.68715	0.386	0.687	2.18515e-09
FNBP1	2.45901e-14	-0.689326	0.25	0.578	1.0648e-09
ZSWIM6	1.81955e-12	-0.693761	0.28	0.569	7.87901e-08
MBP	5.72372e-24	-0.699906	0.843	0.933	2.47848e-19
LANCL1	9.38112e-15	-0.701682	0.186	0.505	4.06221e-10
SLC44A1	1.93133e-20	-0.706264	0.686	0.871	8.36305e-16
LUC7L3	2.37022e-11	-0.718574	0.335	0.647	1.02635e-06
DLG1	1.18718e-12	-0.718714	0.403	0.683	5.14074e-08
LPGAT1	3.05815e-13	-0.732343	0.233	0.544	1.32424e-08
TMEM165	6.70874e-15	-0.737581	0.39	0.68	2.90502e-10
HIPK2	3.06121e-14	-0.741654	0.237	0.562	1.32556e-09
CERCAM	8.23007e-16	-0.744541	0.216	0.557	3.56378e-11
MBNL2	2.82276e-14	-0.754555	0.271	0.594	1.22231e-09
TTLL7	7.08366e-21	-0.769012	0.504	0.813	3.06737e-16
ATXN1	1.77894e-15	-0.784012	0.233	0.564	7.70315e-11
PLEKHH1	9.21386e-16	-0.800056	0.288	0.626	3.98978e-11
MAP4K4	4.63159e-18	-0.825716	0.419	0.72	2.00557e-13
NTM	1.23125e-17	-0.830384	0.492	0.751	5.33158e-13
ALCAM	1.06718e-15	-0.839606	0.322	0.647	4.62112e-11
CDK19	1.41515e-16	-0.840224	0.186	0.524	6.12789e-12
ZNF638	4.11017e-16	-0.858072	0.314	0.656	1.77979e-11
DIP2C	5.29742e-15	-0.859066	0.263	0.579	2.29389e-10
RNF130	2.38708e-18	-0.868133	0.195	0.553	1.03365e-13
SCD5	9.56327e-17	-0.869227	0.309	0.656	4.14109e-12
EDIL3	8.1307e-27	-0.883871	0.623	0.831	3.52076e-22
ZBTB20	1.17519e-19	-0.885617	0.475	0.73	5.08881e-15
ANKS1B	8.65745e-18	-0.889969	0.305	0.641	3.74885e-13
ENPP2	3.91814e-19	-0.890697	0.314	0.674	1.69663e-14
FA2H	1.50463e-19	-0.891571	0.169	0.534	6.51534e-15
FRYL	1.36622e-21	-0.901494	0.386	0.731	5.91601e-17
MVB12B	1.72019e-20	-0.907228	0.157	0.526	7.44879e-16
PTK2	8.73251e-19	-0.927196	0.301	0.649	3.78135e-14
MAP7	4.27668e-27	-0.935107	0.419	0.761	1.85189e-22
SLAIN1	3.34297e-22	-0.960891	0.208	0.608	1.44757e-17
GSN	1.60927e-19	-0.977297	0.169	0.536	6.96844e-15
DOCK9	5.92839e-21	-0.995435	0.174	0.557	2.56711e-16
SLCO3A1	7.41365e-19	-0.997002	0.22	0.568	3.21026e-14
ZEB2	3.17342e-23	-0.997262	0.441	0.751	1.37416e-18
PCSK6	2.02543e-17	-1.00244	0.203	0.528	8.77053e-13
DNAJC6	1.72519e-20	-1.01843	0.254	0.613	7.47041e-16
MAN2A1	8.99434e-22	-1.05265	0.403	0.715	3.89473e-17
ANKIB1	1.32056e-21	-1.05618	0.178	0.563	5.7183e-17
PPP1R12B	2.28744e-18	-1.05669	0.169	0.505	9.90505e-14
MAP4K5	5.00729e-21	-1.05722	0.203	0.585	2.16826e-16
CLASP2	2.88546e-26	-1.06383	0.398	0.73	1.24946e-21
PIP4K2A	1.0977e-29	-1.06649	0.504	0.76	4.75326e-25
MOG	4.64269e-22	-1.07105	0.136	0.513	2.01038e-17
PSEN1	6.47734e-22	-1.08105	0.127	0.502	2.80482e-17
PRUNE2	1.91196e-21	-1.08374	0.301	0.651	8.27919e-17
ATP8A1	2.51859e-26	-1.09697	0.271	0.671	1.0906e-21
MYO6	7.82974e-24	-1.09754	0.127	0.521	3.39044e-19
BAZ2B	3.02102e-20	-1.11094	0.203	0.576	1.30816e-15
QKI	9.64215e-46	-1.13455	0.72	0.887	4.17525e-41
CNTNAP4	6.40526e-19	-1.1346	0.182	0.513	2.77361e-14
PCDH9	4.08896e-56	-1.13575	0.936	0.961	1.7706e-51
LPAR1	3.69705e-23	-1.14249	0.123	0.5	1.60089e-18
LIMCH1	7.4776e-25	-1.15768	0.288	0.657	3.23795e-20
COBL	6.85286e-22	-1.17211	0.148	0.514	2.96743e-17
DIP2B	9.28551e-25	-1.18047	0.225	0.619	4.02081e-20
CDC42BPA	1.14791e-24	-1.18601	0.186	0.596	4.97067e-20
HHIP	1.2101e-21	-1.22459	0.14	0.501	5.23998e-17
POLR2F	1.66311e-22	-1.24167	0.182	0.559	7.20159e-18
SPOCK3	3.96421e-30	-1.26823	0.275	0.694	1.71658e-25
SPOCK1	1.41048e-28	-1.27297	0.335	0.707	6.10768e-24
SHTN1	5.06667e-33	-1.27737	0.343	0.751	2.19397e-28
ARAP2	4.54017e-30	-1.30304	0.208	0.658	1.96598e-25
ANK3	3.62702e-31	-1.30345	0.322	0.742	1.57057e-26
DLC1	1.7813e-24	-1.32873	0.161	0.545	7.7134e-20
JMJD1C	1.79669e-25	-1.33091	0.11	0.501	7.78002e-21
PDE1C	1.15799e-28	-1.37586	0.229	0.628	5.01432e-24
GRM3	1.50544e-28	-1.39665	0.14	0.565	6.51888e-24
COL4A5	1.26184e-29	-1.40273	0.089	0.509	5.46403e-25
CADM1	6.40885e-27	-1.40822	0.123	0.528	2.77516e-22
BCAS1	1.47172e-27	-1.41849	0.127	0.539	6.37283e-23
PTBP2	3.82754e-29	-1.4326	0.106	0.531	1.6574e-24
APBB2	1.24153e-28	-1.44759	0.165	0.584	5.37609e-24
DNM3	1.6589e-38	-1.46548	0.301	0.721	7.18338e-34
AGTPBP1	4.60203e-29	-1.46915	0.085	0.502	1.99277e-24
AKAP6	7.98234e-33	-1.50498	0.195	0.64	3.45651e-28
MOBP	8.04284e-41	-1.51543	0.381	0.8	3.48271e-36
DAAM2	6.23805e-30	-1.52059	0.119	0.549	2.7012e-25
RERE	1.18586e-31	-1.54122	0.136	0.581	5.13503e-27
ANK2	3.93166e-39	-1.54706	0.258	0.718	1.70249e-34
PKP4	3.20843e-29	-1.56372	0.11	0.528	1.38932e-24
TSPAN5	5.59663e-29	-1.56718	0.089	0.5	2.42345e-24
DOCK5	9.822e-36	-1.59728	0.203	0.659	4.25312e-31
GAB1	7.6699e-38	-1.69251	0.157	0.627	3.32122e-33
PTPRD	1.75432e-56	-1.70586	0.394	0.813	7.59655e-52
FRMD4B	4.76099e-43	-1.71511	0.203	0.694	2.0616e-38
PTPRK	6.65798e-40	-1.73398	0.178	0.662	2.88304e-35
TJP1	2.35101e-37	-1.73959	0.14	0.618	1.01803e-32
ZNF536	8.98089e-38	-1.74739	0.165	0.631	3.88891e-33
FMNL2	4.54591e-44	-1.75886	0.301	0.727	1.96847e-39
AGAP1	7.83644e-41	-1.76499	0.191	0.666	3.39333e-36
OTUD7A	3.40797e-35	-1.77934	0.085	0.543	1.47572e-30
PLCL1	1.40833e-40	-1.79033	0.258	0.689	6.09837e-36
FUT8	6.45892e-41	-1.80674	0.089	0.591	2.79684e-36
PDE8A	1.05607e-40	-1.83716	0.157	0.646	4.573e-36
RNF220	5.96351e-49	-1.84516	0.373	0.767	2.58232e-44
TMEFF2	6.2739e-39	-1.85149	0.102	0.588	2.71673e-34
KLHL32	8.19783e-37	-1.89177	0.085	0.551	3.54982e-32
AK5	2.72542e-39	-1.92092	0.089	0.579	1.18016e-34
CADM2	6.22926e-37	-1.92852	0.229	0.66	2.69739e-32
ST18	5.60598e-59	-1.94093	0.411	0.807	2.4275e-54
DOCK4	2.49331e-40	-1.94114	0.093	0.591	1.07965e-35
DOCK3	3.32278e-37	-1.95306	0.072	0.54	1.43883e-32
TCF12	1.85052e-46	-1.97826	0.11	0.646	8.0131e-42
ELMO1	1.98301e-48	-1.98834	0.212	0.697	8.58684e-44
SLC24A2	3.3965e-59	-2.00567	0.331	0.795	1.47075e-54
KCNH8	9.67573e-41	-2.01418	0.093	0.587	4.18979e-36
C9orf3	7.28393e-40	-2.04822	0.038	0.518	3.15409e-35
FBXL7	2.81645e-37	-2.05032	0.042	0.504	1.21958e-32
UBE2E2	6.26578e-42	-2.05934	0.038	0.534	2.71321e-37
MYO1D	1.19169e-37	-2.06582	0.059	0.522	5.16024e-33
PEX5L	1.77981e-47	-2.06804	0.174	0.684	7.70694e-43
DOCK10	1.11956e-53	-2.09462	0.178	0.724	4.84793e-49
GRID1	6.71053e-36	-2.09676	0.064	0.512	2.9058e-31
MARCH1	2.59025e-48	-2.10474	0.119	0.65	1.12163e-43
PHLPP1	9.6646e-50	-2.10704	0.182	0.697	4.18497e-45
SH3GL3	1.04604e-44	-2.11658	0.114	0.624	4.52957e-40
GPHN	6.78174e-41	-2.12181	0.051	0.541	2.93663e-36
SSH2	3.05631e-40	-2.12811	0.047	0.529	1.32344e-35
CDH20	2.10038e-42	-2.18975	0.072	0.575	9.09506e-38
PDE4B	6.2152e-59	-2.19009	0.25	0.754	2.6913e-54
LSAMP	2.15153e-39	-2.20179	0.085	0.564	9.31656e-35
EXOC6B	1.20617e-45	-2.206	0.072	0.598	5.22295e-41
NKAIN2	1.76944e-54	-2.25778	0.153	0.701	7.66202e-50
ERBB4	1.84903e-43	-2.29523	0.047	0.556	8.00665e-39
TMTC2	1.11441e-56	-2.30979	0.182	0.723	4.8256e-52
NPAS3	4.0532e-52	-2.33648	0.136	0.671	1.75512e-47
SIK3	3.68144e-58	-2.34158	0.191	0.732	1.59414e-53
ADGRB3	3.00389e-45	-2.35098	0.081	0.599	1.30074e-40
KIRREL3	5.16265e-40	-2.3945	0.064	0.54	2.23553e-35
ENOX1	3.44763e-43	-2.43066	0.051	0.549	1.49289e-38
MAGI2	2.42336e-71	-2.53222	0.22	0.786	1.04936e-66
WWOX	6.4008e-46	-2.5639	0.064	0.58	2.77167e-41
C10orf90	1.04371e-49	-2.58745	0.047	0.586	4.51948e-45
SEPT7	4.06776e-60	-2.59305	0.042	0.664	1.76142e-55
FHIT	2.33741e-43	-2.5977	0.047	0.543	1.01214e-38
AUTS2	4.29176e-49	-2.63043	0.055	0.594	1.85842e-44
DPYD	9.93165e-59	-2.66161	0.085	0.672	4.3006e-54
NCKAP5	3.32557e-51	-2.67831	0.055	0.605	1.44004e-46
DLG2	2.31721e-75	-2.68051	0.22	0.794	1.0034e-70
NCAM2	2.71342e-61	-2.75707	0.106	0.705	1.17497e-56
NRXN3	1.75253e-45	-2.76517	0.131	0.617	7.5888e-41
IL1RAPL1	8.5323e-76	-2.84378	0.106	0.783	3.69466e-71
LINC00609	1.35407e-47	-2.89082	0.025	0.548	5.86341e-43
UNC5C	5.64916e-62	-2.96278	0.068	0.676	2.4462e-57
CTNNA3	5.43925e-76	-3.17381	0.136	0.764	2.35531e-71
FRMD5	1.32461e-71	-3.26838	0.076	0.719	5.73584e-67
PPP2R2B	2.66733e-80	-3.9604	0.064	0.75	1.15501e-75

## Sheet: CI_edge_Stress.Normal
Supplementary Table 4F. DEGs: CI edge stressed oligo - control normal oligo
	p_val	avg_log2FC	pct.1	pct.2	p_val_adj
HSPH1	0	4.16948	0.727	0.076	0
PLCG2	0	3.03099	0.665	0.073	0
DNAJB1	0	2.90248	0.609	0.058	0
HSPB1	0	2.82709	0.508	0.015	0
HSP90AA1	0	2.81589	0.978	0.675	0
HSPD1	0	2.72011	0.574	0.095	0
PTGES3	0	2.67592	0.77	0.183	0
HSPA1A	0	2.6058	0.93	0.429	0
DNAJB6	0	2.23102	0.577	0.108	0
CHORDC1	0	2.21642	0.624	0.094	0
STIP1	0	1.98315	0.535	0.061	0
HSP90AB1	0	1.92891	0.818	0.321	0
PDE4DIP	0	1.8182	0.636	0.264	0
DNAJA1	0	1.80985	0.582	0.094	0
RASGEF1B	0	1.71594	0.762	0.357	0
ST13	0	1.70121	0.534	0.12	0
FXR1	0	1.67735	0.642	0.228	0
UBE2B	0	1.52861	0.54	0.165	0
AC016831.7	0	1.50846	0.708	0.338	0
XPO1	0	1.47934	0.569	0.186	0
SELENOP	0	1.47743	0.673	0.301	0
MAP2K4	0	1.46154	0.564	0.23	0
PTPN13	3.87583e-292	1.35133	0.557	0.262	1.67831e-287
FDFT1	6.276e-303	1.25149	0.579	0.277	2.71763e-298
HIBCH	0	1.2028	0.692	0.361	0
OSBPL1A	8.58825e-121	1.14605	0.727	0.562	3.71888e-116
MTCH1	5.15202e-266	1.09139	0.527	0.243	2.23093e-261
ATP11A	1.19099e-256	1.06638	0.619	0.346	5.15724e-252
UBC	1.31147e-291	1.06047	0.527	0.206	5.67892e-287
TANC1	1.94512e-157	1.03961	0.512	0.304	8.42275e-153
PDS5B	4.80193e-216	1.03583	0.51	0.254	2.07933e-211
ST6GALNAC3	1.74275e-171	0.968591	0.635	0.416	7.54644e-167
IQGAP1	2.36988e-117	0.96086	0.585	0.424	1.02621e-112
USP32	3.46837e-125	0.929573	0.536	0.361	1.50187e-120
ELL2	2.5038e-114	0.927519	0.615	0.442	1.0842e-109
UBB	1.63068e-276	0.915022	0.561	0.229	7.06117e-272
ERBIN	2.33291e-284	0.914822	0.823	0.452	1.0102e-279
GPBP1	6.55563e-191	0.906014	0.559	0.323	2.83872e-186
MARCH1	6.39954e-250	0.867093	0.895	0.65	2.77113e-245
CLK1	1.58417e-229	0.860262	0.558	0.285	6.85976e-225
PPP2R2A	2.21629e-148	0.85102	0.549	0.345	9.59698e-144
CRYAB	1.68259e-273	0.842179	0.848	0.554	7.28594e-269
ZDHHC20	1.91656e-167	0.810776	0.696	0.464	8.2991e-163
AC245297.3	9.13082e-140	0.80671	0.505	0.295	3.95383e-135
CTNNA1	1.27057e-152	0.801348	0.531	0.317	5.50183e-148
PCGF5	1.15328e-112	0.766038	0.517	0.336	4.99392e-108
UBE2D3	4.47475e-184	0.763471	0.531	0.291	1.93766e-179
SSBP2	8.17188e-126	0.757417	0.563	0.364	3.53859e-121
MEIS2	1.35375e-124	0.752361	0.521	0.322	5.86201e-120
ELF2	6.74419e-113	0.738317	0.572	0.393	2.92037e-108
QDPR	2.63229e-229	0.73359	0.684	0.384	1.13983e-224
HNRNPU	1.1902e-191	0.717686	0.54	0.295	5.1538e-187
KCNMB4	3.95335e-125	0.714819	0.609	0.406	1.71188e-120
ABCA8	5.9655e-175	0.713478	0.737	0.539	2.58318e-170
GPHN	2.97714e-126	0.694674	0.723	0.541	1.28916e-121
TLE4	4.79232e-144	0.691338	0.658	0.454	2.07517e-139
MBOAT2	2.10279e-115	0.683125	0.558	0.375	9.10551e-111
SGK3	4.87053e-144	0.682492	0.58	0.359	2.10904e-139
HMGB1	5.53613e-146	0.677346	0.593	0.37	2.39725e-141
APP	1.48974e-82	0.670145	0.813	0.657	6.45089e-78
ADAM10	4.81393e-129	0.668351	0.529	0.327	2.08453e-124
DIP2C	2.10848e-141	0.637259	0.818	0.579	9.13012e-137
CDK18	3.22485e-134	0.633603	0.71	0.502	1.39643e-129
AGTPBP1	3.49582e-111	0.621316	0.695	0.502	1.51376e-106
ADGRB3	5.66649e-161	0.618609	0.827	0.599	2.4537e-156
YPEL2	1.29767e-96	0.611097	0.575	0.391	5.61918e-92
KDM6A	3.85706e-67	0.601238	0.52	0.377	1.67019e-62
HNRNPA2B1	1.39125e-202	0.597433	0.664	0.413	6.02441e-198
FMNL2	9.4698e-79	0.595999	0.921	0.727	4.10061e-74
PLEKHH1	2.50801e-56	-0.63012	0.615	0.626	1.08602e-51
UNC5C	2.26382e-66	-0.658394	0.702	0.676	9.80281e-62
LPGAT1	2.3736e-58	-0.729684	0.459	0.544	1.02782e-53
CREB5	3.01122e-94	-0.731226	0.512	0.621	1.30392e-89
GSN	3.10007e-77	-0.737643	0.409	0.536	1.34239e-72
TMEFF2	1.37341e-73	-0.743841	0.487	0.588	5.94716e-69
POLR2F	6.17578e-80	-0.750862	0.443	0.559	2.67423e-75
MBP	1.55779e-303	-0.752247	0.909	0.933	6.74555e-299
ZEB2	3.48057e-157	-0.783096	0.728	0.751	1.50716e-152
LSAMP	5.99008e-76	-0.83527	0.439	0.564	2.59382e-71
MOBP	4.19463e-159	-0.843785	0.767	0.8	1.81636e-154
CADM2	1.45505e-108	-0.855725	0.541	0.66	6.30068e-104
SCD5	2.36819e-122	-0.860477	0.544	0.656	1.02548e-117
AATK	7.45722e-46	-0.885116	0.455	0.542	3.22912e-41
ANK3	4.03931e-177	-0.933164	0.645	0.742	1.7491e-172
NTM	1.71853e-217	-0.985421	0.682	0.751	7.44157e-213
CNP	7.99916e-127	-1.03391	0.606	0.72	3.4638e-122
HHIP	1.10456e-102	-1.06328	0.328	0.501	4.78298e-98
SCD	9.01464e-124	-1.13538	0.502	0.654	3.90352e-119
PPP2R2B	0	-1.50995	0.653	0.75	0

## Sheet: NAWM_Control_Stressed_OL
Supplementary Table 4G. DEGs: Stressed oligo - NAWM vs Control
	p_val	avg_log2FC	pct.1	pct.2	p_val_adj
ERBIN	4.83691e-117	2.04055	0.928	0.202	2.09448e-112
AC026316.5	1.01685e-117	1.85516	0.864	0.087	4.40316e-113
L3MBTL4	2.92403e-83	1.75493	0.735	0.121	1.26616e-78
AC116366.3	3.55864e-67	1.72531	0.516	0.003	1.54096e-62
TMOD3	3.92748e-11	1.72412	0.167	0.031	1.70068e-06
AC006059.1	1.67979e-81	1.58001	0.657	0.042	7.27383e-77
HDAC2-AS2	1.52478e-80	1.50318	0.678	0.056	6.60262e-76
PDE4DIP	2.14296e-89	1.501	0.685	0.042	9.27943e-85
RETREG1	2.18705e-94	1.49282	0.794	0.09	9.47037e-90
AC016831.7	9.49148e-98	1.47604	0.822	0.107	4.11e-93
CCNH	1.78599e-87	1.44581	0.752	0.09	7.73368e-83
AC096564.1	2.64007e-72	1.44158	0.589	0.028	1.1432e-67
AC005609.5	3.01042e-26	1.43837	0.249	0	1.30357e-21
GTF2H2C	9.38965e-65	1.43314	0.529	0.02	4.06591e-60
PALM2	1.18309e-70	1.41936	0.753	0.163	5.12302e-66
AC006148.1	2.44027e-38	1.38007	0.378	0.02	1.05669e-33
ANO4	1.51553e-70	1.35536	0.821	0.242	6.56256e-66
GPR155	7.08239e-57	1.34533	0.533	0.051	3.06682e-52
AC025159.1	6.79075e-43	1.31369	0.382	0.006	2.94053e-38
AC092691.1	4.36881e-23	1.30812	0.228	0.003	1.89178e-18
AC013394.1	2.13114e-63	1.3075	0.518	0.014	9.22827e-59
TENT2	3.1817e-72	1.28911	0.578	0.022	1.37774e-67
PTPN13	7.45733e-79	1.28401	0.811	0.177	3.22917e-74
ROBO1	1.1201e-68	1.27348	0.804	0.216	4.85024e-64
AC118549.1	1.12001e-76	1.26417	0.616	0.031	4.84985e-72
BABAM2	6.51268e-44	1.25137	0.399	0.011	2.82012e-39
TPST1	7.14219e-51	1.23402	0.532	0.067	3.09271e-46
BAALC	1.07329e-37	1.22525	0.402	0.042	4.64754e-33
CDH13	2.58376e-27	1.22428	0.303	0.028	1.11882e-22
ROR1	2.3953e-29	1.21779	0.297	0.014	1.03721e-24
KCNMB4	9.42306e-69	1.21359	0.86	0.272	4.08037e-64
SVEP1	9.64478e-39	1.19526	0.46	0.076	4.17638e-34
TMPRSS5	6.8421e-47	1.18927	0.43	0.02	2.96277e-42
B2M	6.89982e-58	1.1892	0.729	0.188	2.98776e-53
PRKN	2.61766e-65	1.18668	0.603	0.053	1.1335e-60
KDM4C	4.12889e-76	1.18533	0.728	0.107	1.78789e-71
SELENOW	8.59059e-82	1.18019	0.696	0.062	3.7199e-77
AC084032.1	7.15295e-52	1.17984	0.454	0.014	3.09737e-47
DOCK1	2.28767e-73	1.17421	0.869	0.275	9.90609e-69
CD55	3.24373e-61	1.17211	0.603	0.079	1.4046e-56
AC010894.3	3.82878e-50	1.17143	0.427	0.006	1.65794e-45
GTF2IRD1	1.64391e-46	1.14802	0.499	0.065	7.11847e-42
PARP9	4.35835e-44	1.14762	0.394	0.008	1.88725e-39
STAT1	8.26397e-37	1.12658	0.355	0.017	3.57846e-32
ECPAS	3.11125e-66	1.11347	0.594	0.045	1.34723e-61
AC090502.1	9.32618e-37	1.11319	0.363	0.017	4.03842e-32
ASAP1	5.33644e-51	1.09966	0.623	0.132	2.31078e-46
RPS6KA2	2.05615e-55	1.09386	0.699	0.174	8.90352e-51
BCL6	4.2426e-66	1.09164	0.675	0.11	1.83713e-61
NAIP	5.27327e-74	1.08743	0.653	0.056	2.28343e-69
PIGN	2.86807e-18	1.08519	0.329	0.084	1.24193e-13
CSMD2	4.05581e-54	1.07764	0.544	0.062	1.75625e-49
COP1	1.2398e-52	1.07442	0.458	0.014	5.36859e-48
ISG15	1.74486e-09	1.07362	0.118	0.014	7.55559e-05
LINC02256	3.60389e-52	1.07161	0.456	0.014	1.56056e-47
SLC9A9	2.33923e-55	1.07093	0.78	0.242	1.01293e-50
PLA2G4C	4.63603e-51	1.06026	0.694	0.191	2.00749e-46
PCA3	2.73768e-46	1.05342	0.414	0.011	1.18547e-41
STK3	7.31966e-60	1.04974	0.727	0.169	3.16956e-55
CD47	7.43774e-59	1.04795	0.772	0.225	3.22069e-54
TXNRD1	1.93673e-52	1.04681	0.506	0.045	8.38644e-48
PTPRJ	4.77777e-61	1.03871	0.739	0.177	2.06887e-56
ETV6	1.97525e-38	1.0308	0.413	0.042	8.55322e-34
DPH6-DT	5.90511e-27	1.02648	0.261	0.003	2.55703e-22
ADAMTS18	4.32182e-41	1.01834	0.485	0.073	1.87143e-36
CDH19	2.98545e-54	1.01814	0.758	0.222	1.29276e-49
NEDD4L	2.98779e-27	1.01057	0.339	0.051	1.29377e-22
SH3PXD2B	9.03672e-55	1.00981	0.644	0.129	3.91308e-50
QDPR	4.69599e-66	1.00927	0.872	0.284	2.03346e-61
NEDD4	7.66337e-31	1.00643	0.316	0.017	3.31839e-26
SLC6A6	1.39441e-41	1.00061	0.423	0.034	6.03808e-37
ZFYVE28	5.71136e-34	0.990749	0.341	0.02	2.47313e-29
C1QTNF3-AMACR	5.6108e-58	0.985304	0.767	0.213	2.42959e-53
TIAM1	2.74094e-49	0.985206	0.553	0.09	1.18688e-44
AC090517.4	2.69619e-36	0.977589	0.342	0.008	1.1675e-31
ANKRD28	8.54868e-62	0.971338	0.769	0.199	3.70175e-57
SH3RF1	3.71898e-41	0.966471	0.519	0.101	1.61039e-36
GRID2	7.05642e-38	0.966442	0.597	0.171	3.05557e-33
MATN2	6.95595e-44	0.955309	0.445	0.037	3.01207e-39
RHOQ	1.08196e-48	0.952463	0.5	0.053	4.68512e-44
CAMK2D	7.30435e-50	0.950898	0.589	0.11	3.16293e-45
HIVEP2	1.62064e-44	0.94628	0.515	0.084	7.01771e-40
SYT14	6.25725e-36	0.945163	0.429	0.062	2.70951e-31
WDFY3	4.45216e-55	0.939997	0.827	0.267	1.92788e-50
ATP2B4	1.36204e-50	0.934194	0.562	0.087	5.8979e-46
IL6R	1.50212e-32	0.933717	0.317	0.011	6.50446e-28
AKAP6	3.09641e-49	0.930736	0.927	0.483	1.34081e-44
ELMO1	4.98493e-56	0.929379	0.961	0.579	2.15857e-51
ADGRL3	5.75826e-30	0.925595	0.527	0.169	2.49344e-25
PTK2	8.61382e-53	0.919579	0.931	0.483	3.72996e-48
FP671120.1	4.15433e-25	0.917785	0.262	0.011	1.79891e-20
APBB2	9.71352e-52	0.915383	0.895	0.41	4.20615e-47
GALNT15	1.13739e-50	0.913065	0.552	0.076	4.92515e-46
MCUB	2.80717e-28	0.911075	0.266	0	1.21556e-23
ENOX1	4.50381e-53	0.909188	0.839	0.315	1.95024e-48
PTPRM	4.43523e-29	0.906118	0.427	0.09	1.92054e-24
NRXN3	1.14367e-42	0.90472	0.867	0.444	4.95233e-38
LURAP1L-AS1	4.37344e-49	0.903985	0.604	0.112	1.89379e-44
TBC1D19	2.45338e-45	0.902901	0.451	0.037	1.06236e-40
AC106869.1	1.39789e-43	0.899765	0.42	0.022	6.05314e-39
PPP3CC	8.61782e-38	0.898673	0.486	0.09	3.73169e-33
ZNF248	5.20151e-33	0.894795	0.363	0.037	2.25236e-28
LARGE1	1.08788e-38	0.891898	0.382	0.02	4.71076e-34
APOL2	2.69832e-27	0.887415	0.289	0.017	1.16843e-22
MOG	2.76043e-51	0.88714	0.86	0.329	1.19532e-46
SIK3	2.39654e-50	0.886648	0.964	0.604	1.03775e-45
AC124312.1	5.44572e-47	0.882236	0.447	0.025	2.35811e-42
DIP2C	8.16627e-52	0.88018	0.925	0.419	3.53616e-47
SYNDIG1	1.19775e-48	0.879131	0.643	0.149	5.1865e-44
ARRB1	5.97502e-32	0.878697	0.348	0.034	2.5873e-27
CNDP1	2.24859e-37	0.878169	0.836	0.407	9.73683e-33
PHACTR1	2.12388e-37	0.876712	0.57	0.152	9.19684e-33
NSD3	9.78037e-70	0.868633	0.613	0.045	4.2351e-65
DUBR	5.19775e-55	0.864805	0.701	0.16	2.25073e-50
AP003086.2	2.40639e-33	0.863631	0.321	0.008	1.04202e-28
MEST	7.88744e-23	0.863221	0.238	0.011	3.41542e-18
AC104123.1	1.64888e-18	0.862317	0.183	0	7.14e-14
FAM69A	1.70286e-31	0.860494	0.467	0.107	7.37374e-27
AC233296.1	5.1131e-20	0.856583	0.219	0.011	2.21408e-15
FGGY	5.21439e-18	0.855368	0.204	0.014	2.25793e-13
DPYD	1.72364e-43	0.854362	0.923	0.553	7.46368e-39
NLGN1	9.75218e-44	0.848751	0.775	0.278	4.22289e-39
AC245297.3	1.45279e-69	0.847981	0.643	0.062	6.29087e-65
LINC01505	1.05147e-15	0.845066	0.205	0.025	4.55309e-11
FRY	3.36319e-23	0.842987	0.328	0.067	1.45633e-18
GRID1	3.68596e-51	0.841763	0.812	0.289	1.59609e-46
CCDC91	1.13662e-37	0.840809	0.539	0.129	4.92181e-33
SDHA	2.07349e-40	0.838951	0.459	0.062	8.97862e-36
OPALIN	2.03759e-38	0.838578	0.568	0.138	8.82316e-34
ADGRB3	1.70667e-42	0.838136	0.864	0.413	7.39022e-38
LITAF	5.02342e-29	0.835298	0.456	0.107	2.17524e-24
MET	1.33764e-27	0.834807	0.289	0.017	5.79225e-23
CDC42BPA	8.06e-49	0.834199	0.91	0.404	3.49014e-44
ELL2	1.02634e-47	0.832307	0.807	0.306	4.44427e-43
TSC22D4	2.81089e-70	0.826532	0.717	0.104	1.21717e-65
DYM	4.55453e-47	0.826427	0.662	0.166	1.9722e-42
FIGN	8.73257e-30	0.823775	0.402	0.076	3.78138e-25
DENND4A	7.46165e-48	0.823606	0.684	0.177	3.23104e-43
APOO	5.85865e-43	0.822469	0.48	0.059	2.53691e-38
DOCK3	9.09301e-52	0.821672	0.844	0.32	3.93746e-47
KCNK10	7.45437e-25	0.819931	0.275	0.022	3.22789e-20
SLC22A23	1.34072e-45	0.81855	0.81	0.284	5.80557e-41
AC104596.1	2.67936e-33	0.817418	0.349	0.022	1.16022e-28
UBE2E3	5.8799e-33	0.815041	0.398	0.056	2.54611e-28
ITGB4	7.38361e-28	0.814161	0.298	0.02	3.19725e-23
AC091948.1	2.01076e-26	0.81323	0.273	0.011	8.70698e-22
USP32	2.6269e-46	0.812801	0.746	0.228	1.1375e-41
CTNND2	2.19301e-48	0.811048	0.741	0.211	9.49616e-44
FP236383.1	6.37277e-29	0.808584	0.293	0.011	2.75954e-24
PARD3	2.50179e-26	0.808127	0.317	0.037	1.08332e-21
AC053527.1	9.00572e-34	0.80633	0.33	0.011	3.89966e-29
NCOA1	5.90831e-46	0.80622	0.796	0.275	2.55842e-41
SIPA1L1	2.38627e-39	0.805848	0.58	0.152	1.0333e-34
NLRC5	1.2222e-30	0.799797	0.295	0.006	5.29237e-26
MAMDC2	4.42838e-30	0.79871	0.285	0.003	1.91758e-25
THSD4-AS1	1.12233e-28	0.798568	0.285	0.008	4.85992e-24
BICRAL	1.09939e-34	0.798531	0.359	0.022	4.76057e-30
SAMD4A	5.58555e-29	0.796826	0.458	0.115	2.41865e-24
NUTM2A-AS1	1.42331e-56	0.794292	0.757	0.191	6.16323e-52
CLASP1	9.74099e-48	0.793614	0.67	0.166	4.21804e-43
PHF21A	2.32632e-41	0.793595	0.598	0.143	1.00734e-36
AC063944.1	3.72804e-29	0.791935	0.306	0.017	1.61432e-24
AL139294.1	2.80092e-31	0.791355	0.311	0.011	1.21285e-26
AF165147.1	1.94231e-31	0.790628	0.334	0.022	8.41061e-27
EXT1	1.61548e-23	0.790616	0.356	0.079	6.99535e-19
CCDC146	1.2549e-30	0.790281	0.371	0.051	5.43398e-26
LINC02328	4.87158e-17	0.78612	0.174	0.003	2.10949e-12
LTBP1	5.03988e-25	0.783777	0.28	0.022	2.18237e-20
ANKRD44	6.1116e-44	0.782415	0.65	0.174	2.64644e-39
AP002370.2	1.50529e-30	0.781953	0.316	0.017	6.51821e-26
PCCA	2.98557e-44	0.780721	0.583	0.124	1.29281e-39
MAML2	5.07109e-21	0.780692	0.345	0.087	2.19589e-16
FKBP5	2.06462e-45	0.777439	0.69	0.197	8.94021e-41
MUC20-OT1	1.89499e-46	0.776058	0.455	0.031	8.20569e-42
HDAC4	9.13365e-57	0.775861	0.685	0.146	3.95505e-52
CARS	5.47247e-40	0.77495	0.476	0.07	2.36969e-35
AC006030.1	9.80565e-31	0.774843	0.296	0.006	4.24604e-26
ARHGAP21	1.33814e-39	0.77096	0.938	0.556	5.79441e-35
AC087564.1	5.10638e-34	0.770959	0.359	0.025	2.21116e-29
ADK	4.84587e-36	0.770582	0.554	0.146	2.09836e-31
EEPD1	2.38242e-42	0.770025	0.601	0.146	1.03163e-37
ZBED5	4.99818e-46	0.767671	0.557	0.101	2.16431e-41
ELF2	4.22761e-45	0.76532	0.836	0.303	1.83064e-40
CCDC6	1.81711e-24	0.764653	0.299	0.037	7.86846e-20
MARK3	3.71589e-54	0.764356	0.71	0.169	1.60906e-49
AC105383.1	7.363e-24	0.763008	0.241	0.006	3.18833e-19
N4BP2L1	2.0515e-35	0.762654	0.443	0.073	8.88341e-31
ZNF708	5.56743e-49	0.761704	0.786	0.264	2.41081e-44
FCHSD2	4.46077e-31	0.761395	0.487	0.126	1.9316e-26
DNM3	3.2005e-49	0.760484	0.969	0.649	1.38588e-44
SHLD2	6.41023e-21	0.758251	0.215	0.006	2.77576e-16
STARD13	2.77865e-45	0.757062	0.657	0.166	1.20321e-40
FAM193A	4.01912e-40	0.756046	0.46	0.062	1.74036e-35
PGAP1	4.26106e-33	0.755088	0.423	0.073	1.84513e-28
GTF2H2	5.72978e-44	0.752982	0.446	0.037	2.48111e-39
AC109927.1	1.04778e-22	0.752258	0.243	0.011	4.53709e-18
TANC1	1.06647e-41	0.749557	0.69	0.213	4.61802e-37
WHRN	1.32889e-45	0.749442	0.433	0.022	5.75434e-41
PCNX1	3.11845e-48	0.747354	0.489	0.042	1.35035e-43
JAKMIP2	4.27464e-39	0.747152	0.616	0.163	1.851e-34
TESK2	2.13406e-40	0.744249	0.569	0.135	9.24091e-36
AFG1L	6.08939e-19	0.740303	0.198	0.006	2.63683e-14
ANK2	3.14965e-40	0.738307	0.961	0.584	1.36386e-35
PICALM	1.00591e-42	0.736153	0.882	0.39	4.35581e-38
TRAF3IP2-AS1	2.31637e-38	0.734384	0.458	0.07	1.00303e-33
UTY	1.88532e-32	0.733523	0.554	0.152	8.16382e-28
PCGF5	4.31015e-48	0.733218	0.754	0.228	1.86638e-43
TAGLN2	1.91057e-27	0.731977	0.288	0.017	8.27315e-23
BBS9	1.181e-35	0.728421	0.557	0.154	5.11395e-31
JMJD1C	3.51146e-50	0.727912	0.829	0.289	1.52053e-45
DLC1	2.11353e-32	0.726147	0.863	0.449	9.15202e-28
SLCO3A1	4.97038e-39	0.725885	0.882	0.407	2.15227e-34
AL359091.1	7.49754e-48	0.725583	0.551	0.079	3.24659e-43
NBDY	4.46784e-27	0.723916	0.262	0.003	1.93467e-22
ALDH3A2	1.85583e-54	0.720804	0.579	0.076	8.03613e-50
CLIP4	4.75173e-48	0.719878	0.683	0.177	2.0576e-43
NKX6-2	2.25594e-45	0.719019	0.798	0.275	9.76868e-41
AC012593.1	8.72295e-23	0.717048	0.455	0.163	3.77721e-18
AL138752.2	6.63629e-24	0.716989	0.241	0.006	2.87364e-19
MBD2	7.97546e-26	0.716674	0.293	0.025	3.45353e-21
PSD3	6.76965e-37	0.716589	0.823	0.354	2.93139e-32
AL121761.1	1.4518e-24	0.716462	0.241	0.003	6.28661e-20
MAST4	3.2052e-22	0.716018	0.305	0.053	1.38792e-17
AC078881.1	2.93855e-17	0.715627	0.188	0.008	1.27245e-12
TCP11L2	2.79216e-29	0.714819	0.384	0.065	1.20906e-24
TMEM117	7.12267e-24	0.714748	0.403	0.104	3.08426e-19
RNF157	1.76245e-31	0.714593	0.351	0.034	7.63174e-27
TNRC6A	2.00357e-53	0.714569	0.702	0.16	8.67587e-49
CTIF	9.63973e-36	0.710272	0.466	0.079	4.17419e-31
IFI16	3.92588e-38	0.710021	0.468	0.076	1.69998e-33
HDGFL3	5.71382e-27	0.708762	0.284	0.014	2.4742e-22
SP110	6.88634e-29	0.708126	0.317	0.025	2.98192e-24
AL139260.1	1.42946e-25	0.707552	0.261	0.008	6.18987e-21
CLIC4	5.43758e-45	0.707164	0.762	0.244	2.35458e-40
ELOVL5	2.31984e-35	0.706937	0.617	0.185	1.00454e-30
OTUD7A	2.67924e-43	0.704822	0.85	0.346	1.16016e-38
MLLT3	2.03554e-21	0.704069	0.368	0.098	8.81428e-17
AC066613.2	1.2809e-24	0.702727	0.247	0.006	5.54657e-20
AC098850.3	2.0001e-31	0.702095	0.329	0.02	8.66082e-27
PIR	1.39853e-25	0.701655	0.374	0.076	6.05593e-21
MLLT10	9.00771e-42	0.701358	0.573	0.121	3.90052e-37
LMCD1-AS1	5.07527e-29	0.695148	0.666	0.27	2.19769e-24
LAP3	3.58107e-20	0.693799	0.223	0.014	1.55068e-15
HS3ST5	5.03245e-33	0.69376	0.601	0.188	2.17915e-28
SNX9	1.16618e-44	0.692285	0.712	0.205	5.04977e-40
PDXDC1	3.67409e-42	0.69052	0.511	0.084	1.59096e-37
SLC23A2	9.94316e-38	0.688516	0.547	0.129	4.30559e-33
CNTNAP4	3.17152e-36	0.687872	0.724	0.275	1.37333e-31
BACH2	2.83317e-36	0.687808	0.644	0.205	1.22682e-31
VPS35L	3.01772e-45	0.685182	0.476	0.045	1.30673e-40
NPAS3	1.01559e-37	0.683831	0.941	0.525	4.3977e-33
AC113414.1	1.664e-16	0.681129	0.186	0.011	7.20546e-12
NCKAP5	2.09535e-34	0.680528	0.895	0.455	9.0733e-30
AFDN	2.24414e-51	0.678649	0.551	0.065	9.71756e-47
TBC1D2	1.76863e-36	0.678469	0.392	0.037	7.65854e-32
45717	3.36709e-37	0.678425	0.932	0.52	1.45802e-32
ITCH	1.87247e-42	0.678425	0.707	0.208	8.10816e-38
RNF216	7.99737e-34	0.676946	0.467	0.09	3.46302e-29
GREB1L	3.79308e-30	0.675345	0.415	0.081	1.64248e-25
FSD1L	5.96506e-28	0.674552	0.339	0.042	2.58299e-23
SGIP1	7.06477e-42	0.674543	0.693	0.213	3.05919e-37
RPL15	2.24171e-41	0.673253	0.499	0.076	9.70705e-37
RFX3-AS1	4.93787e-28	0.671888	0.448	0.118	2.1382e-23
AC092958.1	1.44349e-21	0.670761	0.216	0.003	6.25061e-17
TTL	3.55513e-38	0.669936	0.494	0.09	1.53944e-33
PTEN	1.26782e-34	0.669492	0.426	0.065	5.48991e-30
TMEM131L	2.8355e-19	0.667513	0.195	0.003	1.22783e-14
SPART	1.40109e-43	0.667189	0.469	0.048	6.06701e-39
AL358216.1	1.66461e-22	0.666936	0.224	0.003	7.2081e-18
PTPRK	5.09302e-37	0.666491	0.938	0.531	2.20538e-32
FAM182B	5.02397e-33	0.66634	0.345	0.022	2.17548e-28
FBXL5	4.62034e-34	0.662725	0.473	0.093	2.0007e-29
SMOC1	4.2564e-28	0.662095	0.378	0.067	1.84311e-23
LRP1B	7.00141e-23	0.661815	0.54	0.216	3.03175e-18
FUT9	2.13669e-31	0.661039	0.505	0.135	9.25228e-27
EXOC6B	1.37261e-41	0.660904	0.897	0.402	5.94366e-37
FAM135A	7.62362e-32	0.660614	0.424	0.079	3.30118e-27
EPB41L4A	3.48445e-21	0.660103	0.245	0.022	1.50884e-16
TMTC2	1.20301e-39	0.658349	0.961	0.576	5.20926e-35
AC074032.1	7.58543e-27	0.654954	0.266	0.006	3.28465e-22
MTREX	7.97169e-42	0.654829	0.403	0.02	3.4519e-37
LHFPL6	2.31376e-20	0.65397	0.222	0.011	1.0019e-15
PDE5A	2.0534e-21	0.653544	0.219	0.006	8.89161e-17
IQGAP1	2.99538e-43	0.653325	0.808	0.292	1.29706e-38
CPOX	3.3606e-34	0.653147	0.515	0.121	1.45521e-29
CENPP	2.1529e-12	0.652195	0.198	0.045	9.32248e-08
AL392023.2	2.32387e-17	0.652193	0.189	0.008	1.00628e-12
PRICKLE2	9.25336e-21	0.650868	0.24	0.022	4.00689e-16
TBC1D5	7.58962e-37	0.649737	0.805	0.315	3.28646e-32
ABHD2	7.54248e-20	0.649141	0.24	0.025	3.26604e-15
ADAM19	8.16008e-25	0.648282	0.284	0.025	3.53348e-20
ARMH3	9.09784e-31	0.64823	0.325	0.02	3.93955e-26
AMBRA1	3.72866e-45	0.648146	0.559	0.098	1.61458e-40
AC006978.2	6.09818e-24	0.647816	0.236	0.003	2.64063e-19
DHCR7	3.69456e-25	0.647655	0.272	0.017	1.59982e-20
PDZD2	2.33914e-26	0.646623	0.374	0.076	1.01289e-21
MAP4	4.20387e-48	0.646238	0.653	0.157	1.82036e-43
ATP11A	1.02638e-44	0.645757	0.693	0.199	4.44443e-40
B4GALT5	3.76507e-28	0.644777	0.365	0.056	1.63035e-23
TMEM132C	2.55485e-18	0.644096	0.244	0.037	1.1063e-13
DMD	9.59977e-40	0.644088	0.753	0.275	4.15689e-35
KAZN	6.94324e-34	0.642761	0.652	0.225	3.00656e-29
MTERF1	1.64083e-25	0.641007	0.376	0.079	7.10513e-21
DOCK4	3.63627e-41	0.640846	0.898	0.382	1.57458e-36
EEA1	4.82301e-36	0.638153	0.501	0.107	2.08846e-31
ELMO1-AS1	2.29777e-21	0.637998	0.256	0.028	9.94979e-17
NFE2L2	6.64492e-47	0.637594	0.678	0.169	2.87738e-42
SPTLC1	1.69605e-23	0.637584	0.277	0.028	7.34422e-19
IFI6	7.49457e-09	0.637258	0.116	0.017	0.00032453
DNAJC6	5.91323e-30	0.635644	0.897	0.492	2.56055e-25
SHMT1	3.37209e-26	0.635097	0.28	0.017	1.46018e-21
ITPK1	3.69801e-37	0.635087	0.436	0.056	1.60131e-32
SENP7	2.49498e-29	0.633372	0.407	0.073	1.08038e-24
UBE2E1	3.17665e-31	0.633269	0.462	0.098	1.37555e-26
SLAIN1	3.29159e-39	0.631745	0.916	0.433	1.42533e-34
FBN1	1.45204e-29	0.630916	0.44	0.096	6.28764e-25
STAT3	9.19251e-42	0.629614	0.55	0.104	3.98054e-37
ATP5F1B	1.8254e-23	0.629528	0.254	0.014	7.90434e-19
C9orf3	5.03951e-40	0.628101	0.819	0.309	2.18221e-35
ZNF254	1.09811e-30	0.627456	0.364	0.042	4.75504e-26
MEIS2	2.57558e-31	0.626982	0.6	0.197	1.11528e-26
ZCCHC7	1.32466e-30	0.626728	0.621	0.219	5.73603e-26
ADAM9	5.35689e-27	0.626315	0.367	0.065	2.31964e-22
OGA	1.76143e-48	0.625835	0.495	0.045	7.62736e-44
PLD1	4.96205e-38	0.623107	0.78	0.284	2.14867e-33
PPM1B	1.07888e-40	0.622532	0.703	0.205	4.67175e-36
PARP14	1.83884e-15	0.621844	0.171	0.008	7.96256e-11
ASNS	1.88501e-20	0.62181	0.258	0.031	8.16247e-16
LIMS1	1.44724e-27	0.62061	0.354	0.053	6.26683e-23
LINC02062	7.95715e-23	0.619708	0.238	0.008	3.4456e-18
RAP1B	1.23185e-26	0.619518	0.354	0.056	5.33416e-22
FAM208B	1.96841e-27	0.619158	0.425	0.098	8.5236e-23
PTN	9.97597e-38	0.618586	0.575	0.14	4.31979e-33
CCDC122	2.80165e-30	0.615396	0.445	0.096	1.21317e-25
MSRA	2.84308e-13	0.614732	0.238	0.065	1.23111e-08
N4BP2L2	4.31059e-47	0.614649	0.877	0.32	1.86657e-42
APBA1	1.23575e-32	0.614443	0.444	0.084	5.35105e-28
TMEM260	1.52967e-27	0.613317	0.325	0.034	6.62377e-23
ZNF438	7.36387e-27	0.610645	0.39	0.079	3.1887e-22
AL160269.1	3.86033e-22	0.609901	0.232	0.008	1.6716e-17
CHD1L	7.03395e-29	0.609823	0.414	0.087	3.04584e-24
DDX58	1.24455e-18	0.609807	0.211	0.014	5.38913e-14
TRPM6	5.49329e-32	0.609621	0.388	0.051	2.37871e-27
TBC1D22B	6.68511e-10	0.609536	0.12	0.011	2.89479e-05
BEX3	2.19958e-38	0.609178	0.385	0.022	9.5246e-34
HIVEP1	1.98779e-26	0.60875	0.307	0.031	8.60754e-22
PSPC1	5.35697e-37	0.608718	0.512	0.107	2.31967e-32
TBL1X	4.11428e-27	0.608433	0.436	0.104	1.78157e-22
GDI2	1.07433e-28	0.607455	0.394	0.07	4.65205e-24
TTC7B	1.48707e-25	0.606882	0.335	0.051	6.43932e-21
SMIM29	3.6746e-23	0.605108	0.235	0.006	1.59118e-18
PDE1A	1.04239e-38	0.604944	0.671	0.219	4.51375e-34
NIPSNAP2	5.83509e-26	0.6043	0.292	0.022	2.52671e-21
CSNK2A1	1.70132e-35	0.603575	0.457	0.076	7.36707e-31
GRIK4	2.19969e-33	0.603334	0.426	0.07	9.52509e-29
ENAH	2.07317e-41	0.602556	0.648	0.166	8.97725e-37
SGK3	6.5305e-54	0.600342	0.714	0.149	2.82783e-49
CTTNBP2	9.29154e-37	0.600183	0.678	0.211	4.02342e-32
LINC00240	1.19638e-19	0.599613	0.218	0.014	5.18057e-15
SNX29	8.93247e-35	0.599483	0.708	0.247	3.86794e-30
PHF11	8.74859e-23	0.599144	0.237	0.008	3.78831e-18
GMDS-DT	2.78811e-21	0.598653	0.278	0.037	1.20731e-16
MYO9A	2.57066e-35	0.598482	0.559	0.143	1.11315e-30
IARS	1.61338e-30	0.596575	0.377	0.051	6.98627e-26
MEF2A	6.37157e-42	0.596286	0.692	0.197	2.75902e-37
AC097376.2	3.7793e-25	0.595801	0.285	0.022	1.63651e-20
PAPOLG	5.99074e-22	0.595017	0.274	0.034	2.59411e-17
BICD1	1.13664e-32	0.594154	0.502	0.118	4.92189e-28
FOXN3	1.76707e-25	0.593405	0.38	0.081	7.65175e-21
TMEM140	5.87675e-25	0.592899	0.327	0.051	2.54475e-20
CCM2	1.76418e-23	0.59273	0.298	0.039	7.63924e-19
APOL6	5.69478e-24	0.590977	0.242	0.006	2.46596e-19
CTNNA1	6.92309e-39	0.590877	0.727	0.236	2.99783e-34
LINC00598	6.93444e-14	0.59018	0.171	0.017	3.00275e-09
MVP	1.07447e-30	0.590094	0.36	0.042	4.65265e-26
DNAJB6	7.79946e-28	0.589623	0.357	0.051	3.37732e-23
LINC00513	3.40415e-19	0.589604	0.211	0.011	1.47407e-14
NAV2	7.36638e-30	0.589497	0.624	0.225	3.18979e-25
BNIP3L	6.26027e-41	0.588152	0.589	0.132	2.71082e-36
TMTC4	4.12858e-39	0.58787	0.7	0.216	1.78776e-34
ZNF644	8.63648e-38	0.586912	0.633	0.174	3.73977e-33
CFL1	2.04353e-47	0.586625	0.494	0.048	8.84888e-43
NCOA6	1.50663e-39	0.585656	0.511	0.096	6.52402e-35
PRRC2B	9.39238e-42	0.585047	0.557	0.112	4.06709e-37
ERBB3	3.91165e-09	-0.594359	0.303	0.121	0.000169382
TMEM63A	1.67991e-07	-0.618814	0.493	0.247	0.00727433
RBMX	7.0141e-07	-0.674099	0.387	0.191	0.0303724
FAM127A	3.11699e-53	-0.678751	0.005	0.104	1.34972e-48
NDUFB8	6.94788e-58	-0.685051	0.004	0.101	3.00857e-53
HNRNPA3	2.12972e-07	-0.687747	0.395	0.188	0.00922211
RBM25	6.74096e-07	-0.694796	0.449	0.228	0.0291897
SELT	8.50658e-61	-0.695469	0.003	0.101	3.68352e-56
ZZZ3	9.43853e-58	-0.704773	0.004	0.107	4.08707e-53
APLP1	3.97996e-08	-0.716687	0.866	0.652	0.0017234
ATP5J	3.54892e-59	-0.728975	0.004	0.107	1.53675e-54
C19orf43	1.1465e-62	-0.739813	0.004	0.11	4.96457e-58
NDUFA1	6.89682e-08	-0.743878	0.062	0.132	0.00298646
UQCR11	1.67059e-52	-0.745928	0.005	0.101	7.23397e-48
MBP	4.79391e-27	-0.757449	0.973	0.874	2.07586e-22
LINC00657	3.56439e-49	-0.771689	0.008	0.115	1.54345e-44
SNRPN	5.25469e-35	-0.784898	0.011	0.104	2.27538e-30
UBL5	1.44513e-08	-0.787015	0.072	0.149	0.00062577
KIAA1033	7.72629e-58	-0.793638	0.004	0.107	3.34564e-53
PSMC5	4.03534e-20	-0.797342	0.021	0.104	1.74738e-15
USMG5	6.4086e-69	-0.802138	0.004	0.118	2.77505e-64
SELK	1.10796e-64	-0.804168	0.003	0.104	4.7977e-60
PAPD4	2.28409e-73	-0.855155	0.003	0.115	9.89055e-69
RP11-436D23.1	6.98715e-50	-0.85685	0.006	0.104	3.02558e-45
45915	8.78954e-65	-0.857117	0.003	0.104	3.80605e-60
RPL18A	1.01686e-54	-0.872591	0.006	0.112	4.40322e-50
FAM179B	4.87007e-73	-0.881771	0.002	0.112	2.10884e-68
NDUFC2	2.26953e-59	-0.882129	0.005	0.112	9.8275e-55
RP4-613B23.1	5.91999e-71	-0.928723	0.005	0.126	2.56347e-66
SHFM1	6.07444e-67	-0.932522	0.003	0.107	2.63035e-62
TPT1-AS1	4.64123e-72	-0.952633	0.002	0.104	2.00975e-67
CRYAB	5.53777e-17	-0.962249	0.888	0.742	2.39797e-12
C2orf82	4.22735e-69	-0.964245	0.004	0.118	1.83053e-64
C14orf2	5.8552e-63	-0.977718	0.005	0.121	2.53542e-58
RP11-267C16.1	1.39999e-69	-0.987374	0.003	0.112	6.06222e-65
SELM	8.89235e-65	-0.99929	0.005	0.118	3.85056e-60
RPL27	7.21795e-21	-1.00032	0.039	0.146	3.12551e-16
NACA	4.8858e-09	-1.02188	0.109	0.197	0.000211565
NACAD	1.82993e-10	-1.02842	0.077	0.166	7.92397e-06
NDUFB2	1.72724e-07	-1.03497	0.092	0.166	0.0074793
RP11-160H12.2	7.66304e-90	-1.03643	0.001	0.121	3.31825e-85
FAM73A	9.68211e-94	-1.03706	0.004	0.154	4.19255e-89
GNB2L1	3.42796e-75	-1.0447	0.006	0.143	1.48438e-70
ZCCHC11	7.84667e-85	-1.05021	0.003	0.132	3.39777e-80
MLLT4	4.07111e-84	-1.05273	0.004	0.138	1.76287e-79
NDUFA11	8.22039e-61	-1.05987	0.004	0.107	3.55959e-56
RP11-452H21.1	8.00153e-106	-1.06931	0.001	0.143	3.46482e-101
RP5-921G16.1	4.74328e-84	-1.07172	0.002	0.126	2.05394e-79
SKIV2L2	7.5211e-88	-1.07736	0.002	0.124	3.25679e-83
MAP6D1	9.56498e-74	-1.08405	0.005	0.132	4.14183e-69
HSP90AA1	7.03321e-25	-1.08455	0.88	0.758	3.04552e-20
ATP5G2	5.35888e-96	-1.09057	0.005	0.166	2.3205e-91
RPS26	1.48075e-21	-1.0907	0.036	0.143	6.41192e-17
SPG20	3.25363e-92	-1.09791	0.005	0.154	1.40889e-87
RP11-298D21.1	5.68879e-106	-1.12401	0.001	0.138	2.46336e-101
RPS15A	3.76496e-24	-1.12488	0.029	0.135	1.6303e-19
FKBP2	3.72601e-16	-1.14095	0.055	0.16	1.61344e-11
TJP2	2.84059e-07	-1.14754	0.061	0.126	0.0123003
RPS21	6.12875e-20	-1.14898	0.048	0.16	2.65387e-15
FAM63B	2.81032e-87	-1.16522	0.003	0.135	1.21692e-82
RPL23	4.62561e-24	-1.16558	0.037	0.152	2.00298e-19
RAD50	9.60094e-54	-1.19726	0.01	0.129	4.1574e-49
WHSC1L1	4.85779e-89	-1.2238	0.006	0.16	2.10352e-84
RPL12	8.45953e-21	-1.22475	0.062	0.188	3.66315e-16
COX7C	1.71493e-11	-1.22673	0.104	0.205	7.42601e-07
TCEB2	2.08641e-88	-1.22999	0.009	0.177	9.03458e-84
PARK2	5.04134e-73	-1.23024	0.008	0.152	2.183e-68
HSPE1	2.99877e-73	-1.24334	0.01	0.163	1.29853e-68
ATP5I	4.84158e-82	-1.24495	0.012	0.188	2.0965e-77
RPL35A	1.133e-12	-1.31496	0.098	0.205	4.90613e-08
MIR100HG	1.07286e-108	-1.32078	0.002	0.157	4.64572e-104
RP11-286E11.1	2.41336e-91	-1.32651	0.007	0.169	1.04503e-86
HSPA1A	3.5979e-11	-1.32671	0.594	0.562	1.55796e-06
POLR2I	3.58176e-55	-1.32912	0.021	0.177	1.55097e-50
RPL24	1.12764e-31	-1.33742	0.059	0.219	4.88293e-27
LINC-PINT	5.02307e-93	-1.33917	0.009	0.185	2.17509e-88
RPL31	7.23582e-17	-1.34099	0.089	0.213	3.13326e-12
RP3-399L15.3	3.86887e-103	-1.3534	0.005	0.169	1.6753e-98
NGFRAP1	7.79404e-98	-1.36361	0.008	0.183	3.37498e-93
RPS13	1.95129e-24	-1.38388	0.049	0.177	8.44949e-20
RPS15	1.04064e-07	-1.39447	0.305	0.357	0.00450617
RPL9	2.40456e-47	-1.41167	0.037	0.211	1.04122e-42
MT-ND3	2.1491e-12	-1.41614	0.464	0.492	9.30601e-08
RPL27A	1.69968e-15	-1.41756	0.129	0.256	7.35996e-11
RPL35	8.98647e-10	-1.42721	0.209	0.298	3.89132e-05
LUC7L3	1.36904e-11	-1.4338	0.681	0.573	5.92821e-07
TMSB4X	2.67396e-07	-1.43484	0.574	0.492	0.0115788
ATP5E	5.63283e-120	-1.44814	0.007	0.211	2.43913e-115
RPS28	1.29216e-30	-1.4494	0.071	0.239	5.5953e-26
RPL32	2.69732e-07	-1.45497	0.256	0.315	0.0116799
PRRG1	9.29236e-89	-1.46129	0.014	0.202	4.02378e-84
MT-ND4	1.56833e-12	-1.47349	0.604	0.545	6.7912e-08
RPS5	5.02441e-32	-1.49019	0.057	0.216	2.17567e-27
RPS19	9.29476e-11	-1.50014	0.275	0.357	4.02482e-06
RPS14	2.62743e-18	-1.50508	0.144	0.287	1.13773e-13
RPL36	3.6534e-21	-1.51154	0.105	0.253	1.58199e-16
RPS25	2.76233e-11	-1.51375	0.152	0.256	1.19614e-06
RPS27A	3.91795e-09	-1.51557	0.258	0.329	0.000169655
RPS24	2.32991e-23	-1.52924	0.106	0.264	1.0089e-18
FAM134B	2.8343e-115	-1.54155	0.01	0.219	1.22731e-110
RBFOX1	5.08298e-11	-1.54618	0.127	0.233	2.20103e-06
MT-CO2	5.57741e-16	-1.54911	0.712	0.61	2.41513e-11
ALDOA	1.52196e-130	-1.56449	0.005	0.208	6.5904e-126
RPL38	7.3877e-41	-1.57799	0.043	0.211	3.19902e-36
RPL7A	9.39264e-19	-1.58633	0.139	0.281	4.0672e-14
RPS11	1.0543e-19	-1.62082	0.147	0.295	4.56534e-15
APOD	2.36247e-13	-1.67785	0.621	0.548	1.023e-08
SEPW1	2.05384e-126	-1.70585	0.017	0.278	8.89352e-122
C4orf48	8.91635e-33	-1.72287	0.108	0.303	3.86096e-28
HSPA1B	2.7617e-08	-1.74372	0.26	0.326	0.00119587
RPL18	5.07905e-40	-1.76272	0.093	0.301	2.19933e-35
HHATL	7.3033e-139	-1.76606	0.005	0.213	3.16248e-134
RPL11	5.6955e-22	-1.76636	0.126	0.281	2.46627e-17
RPL23A	4.04976e-23	-1.79969	0.133	0.295	1.75363e-18
RPS12	1.15608e-49	-1.80524	0.053	0.253	5.00605e-45
RPS17	4.48388e-115	-1.83177	0.015	0.25	1.94161e-110
MT-ND2	1.34401e-23	-1.8358	0.438	0.534	5.81984e-19
CAPN3	1.83773e-177	-1.86155	0.007	0.278	7.95772e-173
SNHG14	1.94711e-97	-1.87666	0	0.118	8.43139e-93
CALM2	3.22641e-115	-1.8938	0.001	0.149	1.3971e-110
RPL34	4.6999e-65	-1.94064	0.059	0.303	2.03515e-60
CHN2	6.16168e-168	-1.95281	0.011	0.298	2.66813e-163
RPL28	7.89811e-33	-1.95468	0.185	0.39	3.42004e-28
RPS18	6.59483e-101	-1.97693	0.026	0.275	2.85569e-96
RPL21	4.94206e-39	-2.05183	0.092	0.295	2.14001e-34
RPL3	5.00636e-135	-2.05192	0.021	0.303	2.16786e-130
MIR219A2	8.00216e-152	-2.10424	0.008	0.256	3.4651e-147
RPLP2	1.51581e-61	-2.1928	0.106	0.385	6.56374e-57
SEPP1	2.07857e-159	-2.21273	0.018	0.334	9.00063e-155
RPL13A	6.36009e-41	-2.2156	0.154	0.385	2.75405e-36
RPLP1	3.22041e-64	-2.27119	0.124	0.419	1.3945e-59
RPS27	3.17977e-131	-2.30099	0.03	0.34	1.37691e-126
PAQR8	1.02428e-207	-2.34058	0.011	0.351	4.43535e-203
SEPTIN7	1.23112e-106	-2.35066	0	0.129	5.331e-102
SOX2-OT	2.46899e-134	-2.46679	0	0.163	1.06912e-129
ERBB2IP	3.6826e-222	-2.85664	0.019	0.419	1.59464e-217
CLDN11	1.1574e-304	-3.05826	0.02	0.531	5.01179e-300
PTGDS	0	-3.75805	0.037	0.666	0
