# Supplementary material for: Integrative transcriptomic analysis reveals oligodendrocyte lineage switching in multiple sclerosis
Source: Life Sci Alliance. 2025 Aug 4;8(10):e202403150. doi: 10.26508/lsa.202403150 (PMC12322325; doi:10.26508/lsa.202403150)
Supplement: Supplementary file 5 [file LSA-2024-03150_TableS5.xlsx]

## Sheet: KEGG-up_control_Stress.Normal
Supplementary Table 5A. Enrichment of KEGG for up-regulated DEGs: control stressed oligo - control normal oligo
ID	Description	GeneRatio	BgRatio	pvalue	p.adjust	qvalue	geneID	Count
hsa04141	Protein processing in endoplasmic reticulum	3/8	170/8672	0.000385549	0.0254462	0.0186687	1410/3303/3320	3
hsa05132	Salmonella infection	3/8	247/8672	0.00114968	0.0291769	0.0214057	3320/7846/60	3
hsa04213	Longevity regulating pathway - multiple species	2/8	61/8672	0.00132622	0.0291769	0.0214057	1410/3303	2
hsa04612	Antigen processing and presentation	2/8	78/8672	0.00215927	0.035628	0.0261386	3303/3320	2
hsa04210	Apoptosis	2/8	135/8672	0.00633437	0.0632121	0.0463757	7846/60	2
hsa04915	Estrogen signaling pathway	2/8	137/8672	0.00651812	0.0632121	0.0463757	3303/3320	2
hsa05418	Fluid shear stress and atherosclerosis	2/8	139/8672	0.00670431	0.0632121	0.0463757	3320/60	2
hsa04145	Phagosome	2/8	152/8672	0.0079738	0.0637957	0.0468039	7846/60	2
hsa04217	Necroptosis	2/8	159/8672	0.00869941	0.0637957	0.0468039	2512/3320	2
hsa04530	Tight junction	2/8	170/8672	0.00989822	0.0653282	0.0479282	7846/60	2
hsa04814	Motor proteins	2/8	193/8672	0.0126313	0.0699719	0.0513351	7846/60	2
hsa05130	Pathogenic Escherichia coli infection	2/8	198/8672	0.0132652	0.0699719	0.0513351	7846/60	2
hsa04510	Focal adhesion	2/8	202/8672	0.0137823	0.0699719	0.0513351	6696/60	2
hsa05417	Lipid and atherosclerosis	2/8	215/8672	0.0155242	0.0731853	0.0536926	3303/3320	2
hsa05020	Prion disease	2/8	272/8672	0.0242212	0.106573	0.0781877	3303/7846	2
hsa04216	Ferroptosis	1/8	41/8672	0.0372177	0.144757	0.106201	2512	1
hsa04151	PI3K-Akt signaling pathway	2/8	359/8672	0.0405559	0.144757	0.106201	3320/6696	2
hsa05014	Amyotrophic lateral sclerosis	2/8	364/8672	0.0415981	0.144757	0.106201	7846/60	2
hsa00860	Porphyrin metabolism	1/8	46/8672	0.0416724	0.144757	0.106201	2512	1
hsa05110	Vibrio cholerae infection	1/8	50/8672	0.0452232	0.149237	0.109488	60	1
hsa05134	Legionellosis	1/8	56/8672	0.0505278	0.157621	0.115639	3303	1
hsa04978	Mineral absorption	1/8	60/8672	0.0540499	0.157621	0.115639	2512	1
hsa00590	Arachidonic acid metabolism	1/8	61/8672	0.0549286	0.157621	0.115639	5730	1
hsa04929	GnRH secretion	1/8	64/8672	0.0575605	0.158291	0.116131	6696	1
hsa05416	Viral myocarditis	1/8	69/8672	0.0619327	0.163502	0.119954	60	1
hsa04971	Gastric acid secretion	1/8	76/8672	0.0680241	0.16575	0.121603	60	1
hsa05100	Bacterial invasion of epithelial cells	1/8	77/8672	0.0688914	0.16575	0.121603	60	1
hsa05412	Arrhythmogenic right ventricular cardiomyopathy	1/8	86/8672	0.0766659	0.16575	0.121603	60	1
hsa04540	Gap junction	1/8	88/8672	0.0783858	0.16575	0.121603	7846	1
hsa04512	ECM-receptor interaction	1/8	89/8672	0.0792448	0.16575	0.121603	6696	1
hsa04520	Adherens junction	1/8	93/8672	0.0826734	0.16575	0.121603	60	1
hsa04657	IL-17 signaling pathway	1/8	94/8672	0.0835288	0.16575	0.121603	3320	1
hsa05215	Prostate cancer	1/8	97/8672	0.0860909	0.16575	0.121603	3320	1
hsa05410	Hypertrophic cardiomyopathy	1/8	99/8672	0.0877955	0.16575	0.121603	60	1
hsa04914	Progesterone-mediated oocyte maturation	1/8	102/8672	0.0903471	0.16575	0.121603	3320	1
hsa05414	Dilated cardiomyopathy	1/8	105/8672	0.0928924	0.16575	0.121603	60	1
hsa04620	Toll-like receptor signaling pathway	1/8	108/8672	0.0954316	0.16575	0.121603	6696	1
hsa04659	Th17 cell differentiation	1/8	108/8672	0.0954316	0.16575	0.121603	3320	1
hsa05145	Toxoplasmosis	1/8	111/8672	0.0979645	0.165786	0.121629	3303	1
hsa04670	Leukocyte transendothelial migration	1/8	115/8672	0.101332	0.165824	0.121657	60	1
hsa03082	ATP-dependent chromatin remodeling	1/8	117/8672	0.103012	0.165824	0.121657	60	1
hsa04919	Thyroid hormone signaling pathway	1/8	121/8672	0.106363	0.167101	0.122594	60	1
hsa04611	Platelet activation	1/8	124/8672	0.108869	0.167101	0.122594	60	1
hsa05135	Yersinia infection	1/8	137/8672	0.119658	0.17405	0.127692	60	1
hsa05162	Measles	1/8	138/8672	0.120483	0.17405	0.127692	3303	1
hsa04371	Apelin signaling pathway	1/8	139/8672	0.121307	0.17405	0.127692	6696	1
hsa04921	Oxytocin signaling pathway	1/8	154/8672	0.133594	0.187045	0.137226	60	1
hsa04390	Hippo signaling pathway	1/8	157/8672	0.136033	0.187045	0.137226	60	1
hsa05225	Hepatocellular carcinoma	1/8	168/8672	0.144925	0.194484	0.142684	60	1
hsa05164	Influenza A	1/8	171/8672	0.147336	0.194484	0.142684	60	1
hsa04621	NOD-like receptor signaling pathway	1/8	186/8672	0.159303	0.206157	0.151248	3320	1
hsa04613	Neutrophil extracellular trap formation	1/8	191/8672	0.16326	0.207214	0.152023	60	1
hsa05205	Proteoglycans in cancer	1/8	203/8672	0.172688	0.215046	0.157769	60	1
hsa04015	Rap1 signaling pathway	1/8	210/8672	0.178145	0.215638	0.158203	60	1
hsa05207	Chemical carcinogenesis - receptor activation	1/8	212/8672	0.179698	0.215638	0.158203	3320	1
hsa03040	Spliceosome	1/8	217/8672	0.18357	0.216351	0.158726	3303	1
hsa04810	Regulation of actin cytoskeleton	1/8	229/8672	0.192798	0.222	0.162871	60	1
hsa04714	Thermogenesis	1/8	232/8672	0.195091	0.222	0.162871	60	1
hsa05131	Shigellosis	1/8	247/8672	0.206469	0.2296	0.168447	60	1
hsa04144	Endocytosis	1/8	250/8672	0.208727	0.2296	0.168447	3303	1
hsa05012	Parkinson disease	1/8	266/8672	0.220679	0.238767	0.175172	7846	1
hsa04010	MAPK signaling pathway	1/8	299/8672	0.24483	0.260626	0.191209	3303	1
hsa05016	Huntington disease	1/8	306/8672	0.249868	0.261767	0.192046	7846	1
hsa05165	Human papillomavirus infection	1/8	331/8672	0.267622	0.275985	0.202477	6696	1
hsa05010	Alzheimer disease	1/8	384/8672	0.304049	0.308726	0.226498	7846	1
hsa05022	Pathways of neurodegeneration - multiple diseases	1/8	476/8672	0.363527	0.363527	0.266702	7846	1

## Sheet: KEGG_down_control_Stress.Normal
Supplementary Table 5B. Enrichment of KEGG for down-regulated DEGs: control stressed oligo - control normal oligo
ID	Description	GeneRatio	BgRatio	pvalue	p.adjust	qvalue	geneID	Count
hsa03015	mRNA surveillance pathway	1/3	97/8672	0.0331861	0.0784714	0.0472008	5521	1
hsa05142	Chagas disease	1/3	102/8672	0.0348765	0.0784714	0.0472008	5521	1
hsa04071	Sphingolipid signaling pathway	1/3	121/8672	0.0412822	0.0784714	0.0472008	5521	1
hsa04152	AMPK signaling pathway	1/3	121/8672	0.0412822	0.0784714	0.0472008	5521	1
hsa04660	T cell receptor signaling pathway	1/3	121/8672	0.0412822	0.0784714	0.0472008	5521	1
hsa04728	Dopaminergic synapse	1/3	132/8672	0.0449778	0.0784714	0.0472008	5521	1
hsa04261	Adrenergic signaling in cardiomyocytes	1/3	154/8672	0.0523404	0.0784714	0.0472008	5521	1
hsa04390	Hippo signaling pathway	1/3	157/8672	0.0533414	0.0784714	0.0472008	5521	1
hsa05160	Hepatitis C	1/3	158/8672	0.0536749	0.0784714	0.0472008	5521	1
hsa04530	Tight junction	1/3	170/8672	0.0576711	0.0784714	0.0472008	5521	1
hsa04360	Axon guidance	1/3	182/8672	0.0616561	0.0784714	0.0472008	8633	1
hsa05165	Human papillomavirus infection	1/3	331/8672	0.110204	0.121677	0.0731889	5521	1
hsa04151	PI3K-Akt signaling pathway	1/3	359/8672	0.119136	0.121677	0.0731889	5521	1
hsa04080	Neuroactive ligand-receptor interaction	1/3	367/8672	0.121677	0.121677	0.0731889	2894	1

## Sheet: KEGG-up_NAWM_Stress.Normal
Supplementary Table 5C. Enrichment of KEGG for up-regulated DEGs: NAWM stressed oligo - control normal oligo
ID	Description	GeneRatio	BgRatio	pvalue	p.adjust	qvalue	geneID	Count
hsa05100	Bacterial invasion of epithelial cells	6/61	77/8672	1.51593e-05	0.00310766	0.00269676	1793/26052/9844/5747/71/1495	6
hsa05205	Proteoglycans in cancer	7/61	203/8672	0.000519084	0.0427845	0.0371275	817/7074/6774/8826/5747/71/5578	7
hsa04148	Efferocytosis	6/61	156/8672	0.000755492	0.0427845	0.0371275	961/817/1793/121601/9844/5747	6
hsa04217	Necroptosis	6/61	159/8672	0.000834819	0.0427845	0.0371275	8605/817/2752/6774/2495/8878	6
hsa00410	beta-Alanine metabolism	3/61	31/8672	0.00129386	0.0530484	0.0460343	84735/224/1806	3
hsa05131	Shigellosis	7/61	247/8672	0.00164162	0.0560886	0.0486726	1793/7316/4671/9844/5747/71/8878	7
hsa05135	Yersinia infection	5/61	137/8672	0.00267763	0.0784162	0.0680479	6196/1793/9844/5747/71	5
hsa04520	Adherens junction	4/61	93/8672	0.00405753	0.103974	0.0902266	5795/8826/71/1495	4
hsa04666	Fc gamma R-mediated phagocytosis	4/61	97/8672	0.00471579	0.107415	0.0932128	8605/50807/1793/5578	4
hsa04961	Endocrine and other factor-regulated calcium reabsorption	3/61	53/8672	0.00604317	0.123885	0.107505	493/26052/5578	3
hsa04370	VEGF signaling pathway	3/61	59/8672	0.00814028	0.135124	0.117258	8605/5747/5578	3
hsa04978	Mineral absorption	3/61	60/8672	0.00852634	0.135124	0.117258	493/2495/4502	3
hsa04670	Leukocyte transendothelial migration	4/61	115/8672	0.00856886	0.135124	0.117258	5747/71/1495/5578	4
hsa00770	Pantothenate and CoA biosynthesis	2/61	21/8672	0.009379	0.137335	0.119177	224/1806	2
hsa00340	Histidine metabolism	2/61	22/8672	0.0102705	0.140364	0.121805	84735/224	2
hsa04720	Long-term potentiation	3/61	67/8672	0.0115295	0.147721	0.128189	817/6196/5578	3
hsa04971	Gastric acid secretion	3/61	76/8672	0.0161835	0.185638	0.161093	817/71/5578	3
hsa05418	Fluid shear stress and atherosclerosis	4/61	139/8672	0.0162999	0.185638	0.161093	4205/5747/71/8878	4
hsa04012	ErbB signaling pathway	3/61	85/8672	0.021751	0.203452	0.176551	817/5747/5578	3
hsa04810	Regulation of actin cytoskeleton	5/61	229/8672	0.0220587	0.203452	0.176551	7074/1793/8826/5747/71	5
hsa04911	Insulin secretion	3/61	86/8672	0.0224266	0.203452	0.176551	27345/817/5578	3
hsa04261	Adrenergic signaling in cardiomyocytes	4/61	154/8672	0.0228263	0.203452	0.176551	817/493/5520/5578	4
hsa04921	Oxytocin signaling pathway	4/61	154/8672	0.0228263	0.203452	0.176551	8605/817/71/5578	4
hsa04390	Hippo signaling pathway	4/61	157/8672	0.0242977	0.207543	0.180101	6788/5520/71/1495	4
hsa04912	GnRH signaling pathway	3/61	93/8672	0.0274749	0.225294	0.195506	8605/817/5578	3
hsa04750	Inflammatory mediator regulation of TRP channels	3/61	98/8672	0.0314224	0.238578	0.207033	8605/817/5578	3
hsa04925	Aldosterone synthesis and secretion	3/61	98/8672	0.0314224	0.238578	0.207033	817/493/5578	3
hsa04137	Mitophagy - animal	3/61	103/8672	0.0356526	0.256536	0.222616	7316/5071/8878	3
hsa03022	Basal transcription factors	2/61	44/8672	0.038114	0.256536	0.222616	728340/902	2
hsa04928	Parathyroid hormone synthesis, secretion and action	3/61	106/8672	0.0383254	0.256536	0.222616	4205/3727/5578	3
hsa04360	Axon guidance	4/61	182/8672	0.0387932	0.256536	0.222616	817/6091/5747/5578	4
hsa04066	HIF-1 signaling pathway	3/61	108/8672	0.0401629	0.257293	0.223274	817/6774/5578	3
hsa04062	Chemokine signaling pathway	4/61	192/8672	0.045728	0.27365	0.237468	7074/6774/9844/5747	4
hsa04724	Glutamatergic synapse	3/61	115/8672	0.0469408	0.27365	0.237468	8605/2752/5578	3
hsa00330	Arginine and proline metabolism	2/61	50/8672	0.0480557	0.27365	0.237468	84735/224	2
hsa05110	Vibrio cholerae infection	2/61	50/8672	0.0480557	0.27365	0.237468	71/5578	2
hsa04935	Growth hormone synthesis, secretion and action	3/61	120/8672	0.0521072	0.280253	0.243197	6774/5747/5578	3
hsa04919	Thyroid hormone signaling pathway	3/61	121/8672	0.0531724	0.280253	0.243197	8648/71/5578	3
hsa04510	Focal adhesion	4/61	202/8672	0.0533163	0.280253	0.243197	1793/5747/71/5578	4
hsa04010	MAPK signaling pathway	5/61	299/8672	0.0584679	0.299648	0.260028	8605/6788/6196/3727/5578	5
hsa05207	Chemical carcinogenesis - receptor activation	4/61	212/8672	0.061554	0.30777	0.267077	604/6196/6774/5578	4
hsa05417	Lipid and atherosclerosis	4/61	215/8672	0.0641508	0.309498	0.268576	817/6774/5747/5578	4
hsa04728	Dopaminergic synapse	3/61	132/8672	0.0655764	0.309498	0.268576	817/5520/5578	3
hsa04730	Long-term depression	2/61	60/8672	0.0664287	0.309498	0.268576	8605/5578	2
hsa04270	Vascular smooth muscle contraction	3/61	134/8672	0.0679638	0.309613	0.268676	8605/27345/5578	3
hsa03420	Nucleotide excision repair	2/61	63/8672	0.0723332	0.319362	0.277135	728340/902	2
hsa05163	Human cytomegalovirus infection	4/61	225/8672	0.0732195	0.319362	0.277135	567/6774/5747/5578	4
hsa04664	Fc epsilon RI signaling pathway	2/61	68/8672	0.0825335	0.344713	0.299135	8605/5578	2
hsa05031	Amphetamine addiction	2/61	69/8672	0.0846245	0.344713	0.299135	817/5578	2
hsa05416	Viral myocarditis	2/61	69/8672	0.0846245	0.344713	0.299135	1604/71	2
hsa04072	Phospholipase D signaling pathway	3/61	148/8672	0.0857579	0.344713	0.299135	8605/26052/5578	3
hsa05223	Non-small cell lung cancer	2/61	72/8672	0.0909934	0.358724	0.311293	6774/5578	2
hsa05132	Salmonella infection	4/61	247/8672	0.095342	0.368776	0.320016	4671/51429/9844/71	4
hsa05214	Glioma	2/61	75/8672	0.0974994	0.370137	0.321197	817/5578	2
hsa03018	RNA degradation	2/61	78/8672	0.104134	0.375519	0.325868	4848/84186	2
hsa01521	EGFR tyrosine kinase inhibitor resistance	2/61	79/8672	0.106373	0.375519	0.325868	6774/5578	2
hsa00603	Glycosphingolipid biosynthesis - globo and isoglobo series	1/61	16/8672	0.106887	0.375519	0.325868	10690	1
hsa04140	Autophagy - animal	3/61	165/8672	0.109733	0.375519	0.325868	7316/23001/8878	3
hsa04022	cGMP-PKG signaling pathway	3/61	166/8672	0.111218	0.375519	0.325868	27345/493/4205	3
hsa00450	Selenocompound metabolism	1/61	17/8672	0.113181	0.375519	0.325868	7296	1
hsa00910	Nitrogen metabolism	1/61	17/8672	0.113181	0.375519	0.325868	2752	1
hsa05225	Hepatocellular carcinoma	3/61	168/8672	0.114211	0.375519	0.325868	7296/71/5578	3
hsa03083	Polycomb repressive complex	2/61	83/8672	0.115457	0.375519	0.325868	91133/84333	2
hsa04530	Tight junction	3/61	170/8672	0.117235	0.375519	0.325868	7074/5520/71	3
hsa04610	Complement and coagulation cascades	2/61	86/8672	0.122397	0.380174	0.329907	1604/1191	2
hsa05412	Arrhythmogenic right ventricular cardiomyopathy	2/61	86/8672	0.122397	0.380174	0.329907	71/1495	2
hsa04727	GABAergic synapse	2/61	89/8672	0.129438	0.396042	0.343677	2752/5578	2
hsa04970	Salivary secretion	2/61	93/8672	0.13897	0.418955	0.36356	493/5578	2
hsa00220	Arginine biosynthesis	1/61	22/8672	0.144002	0.422994	0.367065	2752	1
hsa04713	Circadian entrainment	2/61	97/8672	0.148653	0.422994	0.367065	817/5578	2
hsa00515	Mannose type O-glycan biosynthesis	1/61	23/8672	0.150038	0.422994	0.367065	10690	1
hsa04613	Neutrophil extracellular trap formation	3/61	191/8672	0.150713	0.422994	0.367065	9759/71/5578	3
hsa05231	Choline metabolism in cancer	2/61	98/8672	0.151095	0.422994	0.367065	8605/5578	2
hsa04640	Hematopoietic cell lineage	2/61	99/8672	0.153546	0.422994	0.367065	1604/928	2
hsa04933	AGE-RAGE signaling pathway in diabetic complications	2/61	100/8672	0.156004	0.422994	0.367065	6774/5578	2
hsa04916	Melanogenesis	2/61	101/8672	0.15847	0.422994	0.367065	817/5578	2
hsa04972	Pancreatic secretion	2/61	102/8672	0.160944	0.422994	0.367065	493/5578	2
hsa05146	Amoebiasis	2/61	102/8672	0.160944	0.422994	0.367065	5747/5578	2
hsa00592	alpha-Linolenic acid metabolism	1/61	26/8672	0.167898	0.425903	0.36959	8605	1
hsa05203	Viral carcinogenesis	3/61	204/8672	0.172826	0.425903	0.36959	728340/6774/9759	3
hsa00062	Fatty acid elongation	1/61	27/8672	0.173768	0.425903	0.36959	60481	1
hsa00790	Folate biosynthesis	1/61	27/8672	0.173768	0.425903	0.36959	5860	1
hsa01040	Biosynthesis of unsaturated fatty acids	1/61	27/8672	0.173768	0.425903	0.36959	60481	1
hsa04931	Insulin resistance	2/61	108/8672	0.175932	0.425903	0.36959	6196/6774	2
hsa00601	Glycosphingolipid biosynthesis - lacto and neolacto series	1/61	28/8672	0.179598	0.425903	0.36959	10690	1
hsa04015	Rap1 signaling pathway	3/61	210/8672	0.183336	0.425903	0.36959	7074/71/5578	3
hsa04392	Hippo signaling pathway - multiple species	1/61	29/8672	0.185388	0.425903	0.36959	6788	1
hsa05170	Human immunodeficiency virus 1 infection	3/61	212/8672	0.186878	0.425903	0.36959	567/5747/5578	3
hsa04725	Cholinergic synapse	2/61	113/8672	0.188589	0.425903	0.36959	817/5578	2
hsa00053	Ascorbate and aldarate metabolism	1/61	30/8672	0.191137	0.425903	0.36959	224	1
hsa00591	Linoleic acid metabolism	1/61	30/8672	0.191137	0.425903	0.36959	8605	1
hsa00630	Glyoxylate and dicarboxylate metabolism	1/61	30/8672	0.191137	0.425903	0.36959	2752	1
hsa04726	Serotonergic synapse	2/61	115/8672	0.193689	0.426948	0.370497	8605/5578	2
hsa04722	Neurotrophin signaling pathway	2/61	119/8672	0.203942	0.444767	0.385959	817/6196	2
hsa04071	Sphingolipid signaling pathway	2/61	121/8672	0.209092	0.449139	0.389753	5520/5578	2
hsa04024	cAMP signaling pathway	3/61	225/8672	0.210328	0.449139	0.389753	817/493/7074	3
hsa04611	Platelet activation	2/61	124/8672	0.216845	0.45828	0.397686	8605/71	2
hsa00512	Mucin type O-glycan biosynthesis	1/61	36/8672	0.224804	0.463283	0.402027	117248	1
hsa00250	Alanine, aspartate and glutamate metabolism	1/61	37/8672	0.23028	0.463283	0.402027	2752	1
hsa04960	Aldosterone-regulated sodium reabsorption	1/61	37/8672	0.23028	0.463283	0.402027	5578	1
hsa05143	African trypanosomiasis	1/61	37/8672	0.23028	0.463283	0.402027	5578	1
hsa04014	Ras signaling pathway	3/61	236/8672	0.230669	0.463283	0.402027	8605/7074/5578	3
hsa04068	FoxO signaling pathway	2/61	131/8672	0.235031	0.463283	0.402027	604/6774	2
hsa04114	Oocyte meiosis	2/61	131/8672	0.235031	0.463283	0.402027	817/6196	2
hsa05022	Pathways of neurodegeneration - multiple diseases	5/61	476/8672	0.242288	0.470292	0.408109	817/7316/5071/8878/5578	5
hsa04210	Apoptosis	2/61	135/8672	0.245469	0.470292	0.408109	5783/71	2
hsa04380	Osteoclast differentiation	2/61	135/8672	0.245469	0.470292	0.408109	3727/8878	2
hsa04915	Estrogen signaling pathway	2/61	137/8672	0.250697	0.473577	0.41096	2289/8648	2
hsa04216	Ferroptosis	1/61	41/8672	0.251804	0.473577	0.41096	2495	1
hsa04371	Apelin signaling pathway	2/61	139/8672	0.255928	0.474342	0.411624	9759/4205	2
hsa00380	Tryptophan metabolism	1/61	42/8672	0.257092	0.474342	0.411624	224	1
hsa00071	Fatty acid degradation	1/61	43/8672	0.262343	0.474342	0.411624	224	1
hsa04020	Calcium signaling pathway	3/61	253/8672	0.262792	0.474342	0.411624	817/493/5578	3
hsa04120	Ubiquitin mediated proteolysis	2/61	142/8672	0.263781	0.474342	0.411624	7316/5071	2
hsa04550	Signaling pathways regulating pluripotency of stem cells	2/61	143/8672	0.266399	0.474885	0.412095	6774/84333	2
hsa00860	Porphyrin metabolism	1/61	46/8672	0.277879	0.491078	0.426148	2495	1
hsa00514	Other types of O-glycan biosynthesis	1/61	47/8672	0.282985	0.491627	0.426623	117248	1
hsa00620	Pyruvate metabolism	1/61	47/8672	0.282985	0.491627	0.426623	224	1
hsa05012	Parkinson disease	3/61	266/8672	0.287754	0.492096	0.427031	817/7316/5071	3
hsa00280	Valine, leucine and isoleucine degradation	1/61	48/8672	0.288056	0.492096	0.427031	224	1
hsa00565	Ether lipid metabolism	1/61	50/8672	0.298093	0.504786	0.438043	8605	1
hsa04150	mTOR signaling pathway	2/61	156/8672	0.300409	0.504786	0.438043	6196/5578	2
hsa04913	Ovarian steroidogenesis	1/61	51/8672	0.303059	0.505098	0.438313	8605	1
hsa05160	Hepatitis C	2/61	158/8672	0.305627	0.505271	0.438464	6774/5520	2
hsa05161	Hepatitis B	2/61	162/8672	0.316044	0.518313	0.449781	6774/5578	2
hsa05134	Legionellosis	1/61	56/8672	0.327375	0.532633	0.462208	4671	1
hsa01212	Fatty acid metabolism	1/61	57/8672	0.332137	0.535139	0.464382	60481	1
hsa00240	Pyrimidine metabolism	1/61	58/8672	0.336866	0.535139	0.464382	1806	1
hsa05213	Endometrial cancer	1/61	58/8672	0.336866	0.535139	0.464382	1495	1
hsa05164	Influenza A	2/61	171/8672	0.339356	0.535139	0.464382	71/5578	2
hsa04310	Wnt signaling pathway	2/61	174/8672	0.347079	0.543139	0.471325	817/5578	2
hsa00590	Arachidonic acid metabolism	1/61	61/8672	0.350856	0.54489	0.472844	8605	1
hsa00310	Lysine degradation	1/61	63/8672	0.360021	0.546698	0.474413	224	1
hsa00561	Glycerolipid metabolism	1/61	63/8672	0.360021	0.546698	0.474413	224	1
hsa03250	Viral life cycle - HIV-1	1/61	63/8672	0.360021	0.546698	0.474413	22936	1
hsa04929	GnRH secretion	1/61	64/8672	0.364555	0.549514	0.476856	5578	1
hsa05321	Inflammatory bowel disease	1/61	65/8672	0.369058	0.549532	0.476872	6774	1
hsa05206	MicroRNAs in cancer	3/61	310/8672	0.373077	0.549532	0.476872	6774/9759/5578	3
hsa04621	NOD-like receptor signaling pathway	2/61	186/8672	0.377671	0.549532	0.476872	55914/4671	2
hsa00010	Glycolysis / Gluconeogenesis	1/61	67/8672	0.37797	0.549532	0.476872	224	1
hsa05221	Acute myeloid leukemia	1/61	67/8672	0.37797	0.549532	0.476872	6774	1
hsa04917	Prolactin signaling pathway	1/61	70/8672	0.391107	0.560678	0.486545	6774	1
hsa04920	Adipocytokine signaling pathway	1/61	70/8672	0.391107	0.560678	0.486545	6774	1
hsa05202	Transcriptional misregulation in cancer	2/61	193/8672	0.395258	0.56234	0.487987	604/5747	2
hsa05167	Kaposi sarcoma-associated herpesvirus infection	2/61	194/8672	0.397753	0.56234	0.487987	6774/7316	2
hsa05130	Pathogenic Escherichia coli infection	2/61	198/8672	0.407687	0.565505	0.490733	4671/71	2
hsa01230	Biosynthesis of amino acids	1/61	75/8672	0.412397	0.565505	0.490733	2752	1
hsa03320	PPAR signaling pathway	1/61	75/8672	0.412397	0.565505	0.490733	7316	1
hsa04918	Thyroid hormone synthesis	1/61	75/8672	0.412397	0.565505	0.490733	5578	1
hsa05212	Pancreatic cancer	1/61	76/8672	0.416567	0.565505	0.490733	6774	1
hsa05169	Epstein-Barr virus infection	2/61	202/8672	0.417546	0.565505	0.490733	567/6774	2
hsa05415	Diabetic cardiomyopathy	2/61	203/8672	0.419998	0.565505	0.490733	817/5578	2
hsa04612	Antigen processing and presentation	1/61	78/8672	0.424818	0.565505	0.490733	567	1
hsa04721	Synaptic vesicle cycle	1/61	78/8672	0.424818	0.565505	0.490733	26052	1
hsa00983	Drug metabolism - other enzymes	1/61	80/8672	0.432955	0.572618	0.496906	1806	1
hsa01232	Nucleotide metabolism	1/61	85/8672	0.452805	0.595032	0.516356	132	1
hsa04540	Gap junction	1/61	88/8672	0.464385	0.596144	0.517321	5578	1
hsa04151	PI3K-Akt signaling pathway	3/61	359/8672	0.465923	0.596144	0.517321	5520/5747/5578	3
hsa05208	Chemical carcinogenesis - reactive oxygen species	2/61	223/8672	0.467925	0.596144	0.517321	5795/5747	2
hsa04512	ECM-receptor interaction	1/61	89/8672	0.468191	0.596144	0.517321	961	1
hsa05235	PD-L1 expression and PD-1 checkpoint pathway in cancer	1/61	89/8672	0.468191	0.596144	0.517321	6774	1
hsa05014	Amyotrophic lateral sclerosis	3/61	364/8672	0.475104	0.598303	0.519195	5071/71/8878	3
hsa05032	Morphine addiction	1/61	91/8672	0.475724	0.598303	0.519195	5578	1
hsa05222	Small cell lung cancer	1/61	92/8672	0.479451	0.599313	0.520072	5747	1
hsa04657	IL-17 signaling pathway	1/61	94/8672	0.486827	0.601674	0.522121	3727	1
hsa04714	Thermogenesis	2/61	232/8672	0.488744	0.601674	0.522121	6196/71	2
hsa05171	Coronavirus disease - COVID-19	2/61	233/8672	0.491027	0.601674	0.522121	6774/5578	2
hsa03015	mRNA surveillance pathway	1/61	97/8672	0.497698	0.601674	0.522121	5520	1
hsa04070	Phosphatidylinositol signaling system	1/61	97/8672	0.497698	0.601674	0.522121	5578	1
hsa01522	Endocrine resistance	1/61	98/8672	0.501271	0.601674	0.522121	5747	1
hsa00564	Glycerophospholipid metabolism	1/61	99/8672	0.50482	0.601674	0.522121	8605	1
hsa05410	Hypertrophic cardiomyopathy	1/61	99/8672	0.50482	0.601674	0.522121	71	1
hsa04914	Progesterone-mediated oocyte maturation	1/61	102/8672	0.515316	0.607125	0.52685	6196	1
hsa05142	Chagas disease	1/61	102/8672	0.515316	0.607125	0.52685	5520	1
hsa05414	Dilated cardiomyopathy	1/61	105/8672	0.525593	0.615695	0.534287	71	1
hsa04144	Endocytosis	2/61	250/8672	0.528867	0.61601	0.534561	50807/26052	2
hsa04922	Glucagon signaling pathway	1/61	107/8672	0.532326	0.616535	0.535016	817	1
hsa04659	Th17 cell differentiation	1/61	108/8672	0.535656	0.616908	0.53534	6774	1
hsa05145	Toxoplasmosis	1/61	111/8672	0.545509	0.624745	0.542141	6774	1
hsa03082	ATP-dependent chromatin remodeling	1/61	117/8672	0.564602	0.643019	0.557999	71	1
hsa04152	AMPK signaling pathway	1/61	121/8672	0.57689	0.649794	0.563878	5520	1
hsa04660	T cell receptor signaling pathway	1/61	121/8672	0.57689	0.649794	0.563878	5520	1
hsa00230	Purine metabolism	1/61	128/8672	0.597579	0.668982	0.580529	132	1
hsa04926	Relaxin signaling pathway	1/61	129/8672	0.600452	0.668982	0.580529	5578	1
hsa04650	Natural killer cell mediated cytotoxicity	1/61	132/8672	0.608951	0.674783	0.585563	5578	1
hsa04910	Insulin signaling pathway	1/61	137/8672	0.622722	0.685619	0.594966	23433	1
hsa05162	Measles	1/61	138/8672	0.625418	0.685619	0.594966	6774	1
hsa04936	Alcoholic liver disease	1/61	142/8672	0.636016	0.692682	0.601095	224	1
hsa05017	Spinocerebellar ataxia	1/61	143/8672	0.638619	0.692682	0.601095	5578	1
hsa05224	Breast cancer	1/61	147/8672	0.648849	0.698128	0.605821	8648	1
hsa04723	Retrograde endocannabinoid signaling	1/61	148/8672	0.651361	0.698128	0.605821	5578	1
hsa05226	Gastric cancer	1/61	149/8672	0.653856	0.698128	0.605821	1495	1
hsa04145	Phagosome	1/61	152/8672	0.661236	0.700531	0.607907	71	1
hsa01240	Biosynthesis of cofactors	1/61	153/8672	0.663662	0.700531	0.607907	224	1
hsa04934	Cushing syndrome	1/61	155/8672	0.668461	0.700531	0.607907	817	1
hsa04218	Cellular senescence	1/61	156/8672	0.670836	0.700531	0.607907	8878	1
hsa04110	Cell cycle	1/61	157/8672	0.673194	0.700531	0.607907	902	1
hsa05165	Human papillomavirus infection	2/61	331/8672	0.682524	0.706654	0.613219	5520/5747	2
hsa04630	JAK-STAT signaling pathway	1/61	166/8672	0.69368	0.714595	0.62011	6774	1
hsa04141	Protein processing in endoplasmic reticulum	1/61	170/8672	0.702374	0.719934	0.624743	5071	1
hsa05152	Tuberculosis	1/61	180/8672	0.723062	0.737452	0.639945	817	1
hsa05034	Alcoholism	1/61	188/8672	0.738589	0.749558	0.650451	9759	1
hsa04814	Motor proteins	1/61	193/8672	0.747854	0.755222	0.655366	71	1
hsa05166	Human T-cell leukemia virus 1 infection	1/61	222/8672	0.795561	0.79946	0.693755	567	1
hsa04740	Olfactory transduction	1/61	439/8672	0.958422	0.958422	0.831699	817	1

## Sheet: KEGG_down_NAWM_Stress.Normal
Supplementary Table 5D. Enrichment of KEGG for down-regulated DEGs: NAWM stressed oligo - control normal oligo
ID	Description	GeneRatio	BgRatio	pvalue	p.adjust	qvalue	geneID	Count
hsa00730	Thiamine metabolism	1/10	15/8672	0.0171719	0.205046	0.187685	26289	1
hsa01040	Biosynthesis of unsaturated fatty acids	1/10	27/8672	0.0307178	0.205046	0.187685	6319	1
hsa03020	RNA polymerase	1/10	34/8672	0.0385418	0.205046	0.187685	5435	1
hsa00565	Ether lipid metabolism	1/10	50/8672	0.0562121	0.205046	0.187685	7368	1
hsa00600	Sphingolipid metabolism	1/10	54/8672	0.0605837	0.205046	0.187685	7368	1
hsa01212	Fatty acid metabolism	1/10	57/8672	0.0638505	0.205046	0.187685	6319	1
hsa03420	Nucleotide excision repair	1/10	63/8672	0.0703534	0.205046	0.187685	5435	1
hsa03320	PPAR signaling pathway	1/10	75/8672	0.0832374	0.205046	0.187685	6319	1
hsa04623	Cytosolic DNA-sensing pathway	1/10	83/8672	0.0917372	0.205046	0.187685	5435	1
hsa01232	Nucleotide metabolism	1/10	85/8672	0.093851	0.205046	0.187685	26289	1
hsa04976	Bile secretion	1/10	89/8672	0.0980654	0.205046	0.187685	6579	1
hsa04152	AMPK signaling pathway	1/10	121/8672	0.131151	0.240153	0.219819	6319	1
hsa00230	Purine metabolism	1/10	128/8672	0.138241	0.240153	0.219819	26289	1
hsa04936	Alcoholic liver disease	1/10	142/8672	0.152265	0.240153	0.219819	6319	1
hsa01240	Biosynthesis of cofactors	1/10	153/8672	0.16314	0.240153	0.219819	26289	1
hsa04514	Cell adhesion molecules	1/10	157/8672	0.167063	0.240153	0.219819	6900	1
hsa04310	Wnt signaling pathway	1/10	174/8672	0.183552	0.248335	0.227309	23500	1
hsa04015	Rap1 signaling pathway	1/10	210/8672	0.217505	0.277415	0.253927	9771	1
hsa04810	Regulation of actin cytoskeleton	1/10	229/8672	0.234907	0.277415	0.253927	7114	1
hsa04014	Ras signaling pathway	1/10	236/8672	0.24123	0.277415	0.253927	9771	1
hsa05012	Parkinson disease	1/10	266/8672	0.2678	0.293305	0.268471	2861	1
hsa05016	Huntington disease	1/10	306/8672	0.301923	0.315647	0.288921	5435	1
hsa05022	Pathways of neurodegeneration - multiple diseases	1/10	476/8672	0.431545	0.431545	0.395007	2861	1

## Sheet: KEGG_up_CA_Stress.Normal
Supplementary Table 5E. Enrichment of KEGG for up-regulated DEGs: CA stressed oligo - control normal oligo
ID	Description	GeneRatio	BgRatio	pvalue	p.adjust	qvalue	geneID	Count
hsa05418	Fluid shear stress and atherosclerosis	3/16	139/8672	0.00193668	0.0561023	0.0482082	805/60/3320	3
hsa04145	Phagosome	3/16	152/8672	0.00250028	0.0561023	0.0482082	3920/60/7846	3
hsa04216	Ferroptosis	2/16	41/8672	0.00250963	0.0561023	0.0482082	2512/2495	2
hsa04217	Necroptosis	3/16	159/8672	0.00284186	0.0561023	0.0482082	2512/3320/2495	3
hsa00860	Porphyrin metabolism	2/16	46/8672	0.00315067	0.0561023	0.0482082	2512/2495	2
hsa04530	Tight junction	3/16	170/8672	0.00343483	0.0561023	0.0482082	60/7846/5010	3
hsa05130	Pathogenic Escherichia coli infection	3/16	198/8672	0.00527144	0.0650189	0.0558702	60/7846/5010	3
hsa04978	Mineral absorption	2/16	60/8672	0.00530766	0.0650189	0.0558702	2512/2495	2
hsa04971	Gastric acid secretion	2/16	76/8672	0.0084007	0.0865282	0.0743529	805/60	2
hsa04612	Antigen processing and presentation	2/16	78/8672	0.00883271	0.0865282	0.0743529	567/3320	2
hsa05132	Salmonella infection	3/16	247/8672	0.00971235	0.0865282	0.0743529	60/3320/7846	3
hsa04670	Leukocyte transendothelial migration	2/16	115/8672	0.0185305	0.151333	0.130039	60/5010	2
hsa04210	Apoptosis	2/16	135/8672	0.0250281	0.18006	0.154724	60/7846	2
hsa04915	Estrogen signaling pathway	2/16	137/8672	0.0257229	0.18006	0.154724	805/3320	2
hsa04921	Oxytocin signaling pathway	2/16	154/8672	0.0319434	0.208697	0.179331	805/60	2
hsa04141	Protein processing in endoplasmic reticulum	2/16	170/8672	0.0382899	0.234526	0.201526	1410/3320	2
hsa05152	Tuberculosis	2/16	180/8672	0.0424855	0.244916	0.210454	805/3920	2
hsa04814	Motor proteins	2/16	193/8672	0.0481896	0.26036	0.223725	60/7846	2
hsa04744	Phototransduction	1/16	29/8672	0.0522284	0.26036	0.223725	805	1
hsa04015	Rap1 signaling pathway	2/16	210/8672	0.0560526	0.26036	0.223725	805/60	2
hsa05170	Human immunodeficiency virus 1 infection	2/16	212/8672	0.0570065	0.26036	0.223725	567/805	2
hsa05417	Lipid and atherosclerosis	2/16	215/8672	0.0584482	0.26036	0.223725	805/3320	2
hsa05163	Human cytomegalovirus infection	2/16	225/8672	0.0633474	0.266831	0.229285	567/805	2
hsa04810	Regulation of actin cytoskeleton	2/16	229/8672	0.0653463	0.266831	0.229285	7114/60	2
hsa05131	Shigellosis	2/16	247/8672	0.0746062	0.292456	0.251305	989/60	2
hsa05012	Parkinson disease	2/16	266/8672	0.0848227	0.312624	0.268635	805/7846	2
hsa05110	Vibrio cholerae infection	1/16	50/8672	0.0884403	0.312624	0.268635	60	1
hsa00590	Arachidonic acid metabolism	1/16	61/8672	0.106887	0.312624	0.268635	5730	1
hsa04213	Longevity regulating pathway - multiple species	1/16	61/8672	0.106887	0.312624	0.268635	1410	1
hsa04720	Long-term potentiation	1/16	67/8672	0.1168	0.312624	0.268635	805	1
hsa04924	Renin secretion	1/16	69/8672	0.120082	0.312624	0.268635	805	1
hsa05031	Amphetamine addiction	1/16	69/8672	0.120082	0.312624	0.268635	805	1
hsa05416	Viral myocarditis	1/16	69/8672	0.120082	0.312624	0.268635	60	1
hsa05214	Glioma	1/16	75/8672	0.129858	0.312624	0.268635	805	1
hsa05133	Pertussis	1/16	76/8672	0.131478	0.312624	0.268635	805	1
hsa05100	Bacterial invasion of epithelial cells	1/16	77/8672	0.133094	0.312624	0.268635	60	1
hsa05014	Amyotrophic lateral sclerosis	2/16	364/8672	0.143352	0.312624	0.268635	60/7846	2
hsa04610	Complement and coagulation cascades	1/16	86/8672	0.147517	0.312624	0.268635	1191	1
hsa05412	Arrhythmogenic right ventricular cardiomyopathy	1/16	86/8672	0.147517	0.312624	0.268635	60	1
hsa04540	Gap junction	1/16	88/8672	0.150692	0.312624	0.268635	7846	1
hsa05010	Alzheimer disease	2/16	384/8672	0.156237	0.312624	0.268635	805/7846	2
hsa04520	Adherens junction	1/16	93/8672	0.158579	0.312624	0.268635	60	1
hsa04912	GnRH signaling pathway	1/16	93/8672	0.158579	0.312624	0.268635	805	1
hsa04970	Salivary secretion	1/16	93/8672	0.158579	0.312624	0.268635	805	1
hsa04657	IL-17 signaling pathway	1/16	94/8672	0.160149	0.312624	0.268635	3320	1
hsa04070	Phosphatidylinositol signaling system	1/16	97/8672	0.16484	0.312624	0.268635	805	1
hsa04713	Circadian entrainment	1/16	97/8672	0.16484	0.312624	0.268635	805	1
hsa05215	Prostate cancer	1/16	97/8672	0.16484	0.312624	0.268635	3320	1
hsa04750	Inflammatory mediator regulation of TRP channels	1/16	98/8672	0.166398	0.312624	0.268635	805	1
hsa04925	Aldosterone synthesis and secretion	1/16	98/8672	0.166398	0.312624	0.268635	805	1
hsa05410	Hypertrophic cardiomyopathy	1/16	99/8672	0.167954	0.312624	0.268635	60	1
hsa04916	Melanogenesis	1/16	101/8672	0.171057	0.312624	0.268635	805	1
hsa04914	Progesterone-mediated oocyte maturation	1/16	102/8672	0.172604	0.312624	0.268635	3320	1
hsa04625	C-type lectin receptor signaling pathway	1/16	104/8672	0.175691	0.312624	0.268635	805	1
hsa05414	Dilated cardiomyopathy	1/16	105/8672	0.17723	0.312624	0.268635	60	1
hsa04922	Glucagon signaling pathway	1/16	107/8672	0.180301	0.312624	0.268635	805	1
hsa04659	Th17 cell differentiation	1/16	108/8672	0.181832	0.312624	0.268635	3320	1
hsa03082	ATP-dependent chromatin remodeling	1/16	117/8672	0.195493	0.323815	0.278252	60	1
hsa04722	Neurotrophin signaling pathway	1/16	119/8672	0.1985	0.323815	0.278252	805	1
hsa04919	Thyroid hormone signaling pathway	1/16	121/8672	0.201496	0.323815	0.278252	60	1
hsa04611	Platelet activation	1/16	124/8672	0.205971	0.323815	0.278252	60	1
hsa04114	Oocyte meiosis	1/16	131/8672	0.21632	0.323815	0.278252	805	1
hsa04142	Lysosome	1/16	132/8672	0.217788	0.323815	0.278252	3920	1
hsa04728	Dopaminergic synapse	1/16	132/8672	0.217788	0.323815	0.278252	805	1
hsa05022	Pathways of neurodegeneration - multiple diseases	2/16	476/8672	0.218117	0.323815	0.278252	805/7846	2
hsa04270	Vascular smooth muscle contraction	1/16	134/8672	0.220716	0.323815	0.278252	805	1
hsa04910	Insulin signaling pathway	1/16	137/8672	0.22509	0.323815	0.278252	805	1
hsa05135	Yersinia infection	1/16	137/8672	0.22509	0.323815	0.278252	60	1
hsa04371	Apelin signaling pathway	1/16	139/8672	0.227992	0.323815	0.278252	805	1
hsa04261	Adrenergic signaling in cardiomyocytes	1/16	154/8672	0.249441	0.337789	0.290259	805	1
hsa04218	Cellular senescence	1/16	156/8672	0.252258	0.337789	0.290259	805	1
hsa04390	Hippo signaling pathway	1/16	157/8672	0.253663	0.337789	0.290259	60	1
hsa04514	Cell adhesion molecules	1/16	157/8672	0.253663	0.337789	0.290259	5010	1
hsa05160	Hepatitis C	1/16	158/8672	0.255065	0.337789	0.290259	5010	1
hsa04140	Autophagy - animal	1/16	165/8672	0.264813	0.338749	0.291084	3920	1
hsa04022	cGMP-PKG signaling pathway	1/16	166/8672	0.266196	0.338749	0.291084	805	1
hsa05225	Hepatocellular carcinoma	1/16	168/8672	0.268954	0.338749	0.291084	60	1
hsa03010	Ribosome	1/16	170/8672	0.271702	0.338749	0.291084	6232	1
hsa05164	Influenza A	1/16	171/8672	0.273073	0.338749	0.291084	60	1
hsa04360	Axon guidance	1/16	182/8672	0.287991	0.352788	0.303148	1808	1
hsa04621	NOD-like receptor signaling pathway	1/16	186/8672	0.293344	0.353763	0.303986	3320	1
hsa05034	Alcoholism	1/16	188/8672	0.296006	0.353763	0.303986	805	1
hsa04613	Neutrophil extracellular trap formation	1/16	191/8672	0.299982	0.354196	0.304357	60	1
hsa05167	Kaposi sarcoma-associated herpesvirus infection	1/16	194/8672	0.303937	0.354593	0.304699	805	1
hsa04510	Focal adhesion	1/16	202/8672	0.314381	0.355589	0.305555	60	1
hsa05169	Epstein-Barr virus infection	1/16	202/8672	0.314381	0.355589	0.305555	567	1
hsa05205	Proteoglycans in cancer	1/16	203/8672	0.315676	0.355589	0.305555	60	1
hsa05207	Chemical carcinogenesis - receptor activation	1/16	212/8672	0.32723	0.364415	0.313139	3320	1
hsa05166	Human T-cell leukemia virus 1 infection	1/16	222/8672	0.339853	0.374138	0.321493	567	1
hsa04024	cAMP signaling pathway	1/16	225/8672	0.343596	0.374138	0.321493	805	1
hsa04714	Thermogenesis	1/16	232/8672	0.352253	0.376353	0.323397	60	1
hsa05171	Coronavirus disease - COVID-19	1/16	233/8672	0.353481	0.376353	0.323397	6232	1
hsa04014	Ras signaling pathway	1/16	236/8672	0.357152	0.376353	0.323397	805	1
hsa04020	Calcium signaling pathway	1/16	253/8672	0.377586	0.393654	0.338263	805	1
hsa05020	Prion disease	1/16	272/8672	0.399704	0.412326	0.354308	7846	1
hsa05016	Huntington disease	1/16	306/8672	0.437455	0.446569	0.383732	7846	1
hsa04151	PI3K-Akt signaling pathway	1/16	359/8672	0.491892	0.496963	0.427036	3320	1
hsa04740	Olfactory transduction	1/16	439/8672	0.564788	0.564788	0.485317	805	1

## Sheet: KEGG_down_CA_Stress.Normal
Supplementary Table 5F. Enrichment of KEGG for down-regulated DEGs: CA stressed oligo - control normal oligo
ID	Description	GeneRatio	BgRatio	pvalue	p.adjust	qvalue	geneID	Count
hsa05100	Bacterial invasion of epithelial cells	5/64	77/8672	0.00024524	0.0269764	0.0242658	5747/2549/26052/9844/29119	5
hsa04514	Cell adhesion molecules	6/64	157/8672	0.00100897	0.0554935	0.0499176	4684/23705/214/5789/4685/9369	6
hsa04144	Endocytosis	7/64	250/8672	0.00232838	0.0677109	0.0609074	116984/2263/9829/89853/26052/116987/6457	7
hsa00230	Purine metabolism	5/64	128/8672	0.00246222	0.0677109	0.0609074	5137/26289/5151/5142/2272	5
hsa05205	Proteoglycans in cancer	6/64	203/8672	0.00370544	0.0815197	0.0733288	288/5747/4660/287/2549/2066	6
hsa04151	PI3K-Akt signaling pathway	8/64	359/8672	0.00465287	0.0853026	0.0767316	1902/2263/5747/1287/2066/23239/9863/5521	8
hsa04810	Regulation of actin cytoskeleton	6/64	229/8672	0.00663987	0.104341	0.0938568	1902/2263/5747/5305/4660/85464	6
hsa04015	Rap1 signaling pathway	5/64	210/8672	0.0190618	0.255894	0.230182	9771/1902/2263/9732/9863	5
hsa04072	Phospholipase D signaling pathway	4/64	148/8672	0.0234814	0.255894	0.230182	1902/2913/2549/26052	4
hsa04012	ErbB signaling pathway	3/64	85/8672	0.0246609	0.255894	0.230182	5747/2549/2066	3
hsa04390	Hippo signaling pathway	4/64	157/8672	0.0283875	0.255894	0.230182	1739/1740/5521/29119	4
hsa05032	Morphine addiction	3/64	91/8672	0.0294071	0.255894	0.230182	5137/5151/5142	3
hsa05222	Small cell lung cancer	3/64	92/8672	0.030242	0.255894	0.230182	5747/1287/2272	3
hsa05165	Human papillomavirus infection	6/64	331/8672	0.0346283	0.262688	0.236293	5747/1287/1739/5663/1740/5521	6
hsa04530	Tight junction	4/64	170/8672	0.0364835	0.262688	0.236293	1739/7082/1740/5521	4
hsa00513	Various types of N-glycan biosynthesis	2/64	42/8672	0.0382091	0.262688	0.236293	4124/2530	2
hsa00510	N-Glycan biosynthesis	2/64	53/8672	0.0580937	0.375901	0.338131	4124/2530	2
hsa04330	Notch signaling pathway	2/64	62/8672	0.0764615	0.467265	0.420315	5663/6310	2
hsa05226	Gastric cancer	3/64	149/8672	0.0972429	0.515679	0.463864	2263/2549/29119	3
hsa00533	Glycosaminoglycan biosynthesis - keratan sulfate	1/64	14/8672	0.0985785	0.515679	0.463864	2530	1
hsa00562	Inositol phosphate metabolism	2/64	73/8672	0.101006	0.515679	0.463864	8871/5305	2
hsa00730	Thiamine metabolism	1/64	15/8672	0.105242	0.515679	0.463864	26289	1
hsa04148	Efferocytosis	3/64	156/8672	0.107824	0.515679	0.463864	5747/10396/9844	3
hsa01521	EGFR tyrosine kinase inhibitor resistance	2/64	79/8672	0.115201	0.528005	0.474952	2263/2549	2
hsa04540	Gap junction	2/64	88/8672	0.137367	0.571573	0.514142	1902/7082	2
hsa04727	GABAergic synapse	2/64	89/8672	0.139887	0.571573	0.514142	10243/5334	2
hsa00770	Pantothenate and CoA biosynthesis	1/64	21/8672	0.144215	0.571573	0.514142	1806	1
hsa04520	Adherens junction	2/64	93/8672	0.150063	0.571573	0.514142	7082/29119	2
hsa04360	Axon guidance	3/64	182/8672	0.150688	0.571573	0.514142	5747/85464/8633	3
hsa04070	Phosphatidylinositol signaling system	2/64	97/8672	0.160386	0.587139	0.528144	8871/5305	2
hsa05202	Transcriptional misregulation in cancer	3/64	193/8672	0.170269	0.587139	0.528144	5747/221037/2530	3
hsa05146	Amoebiasis	2/64	102/8672	0.17347	0.587139	0.528144	5747/1287	2
hsa05130	Pathogenic Escherichia coli infection	3/64	198/8672	0.179408	0.587139	0.528144	1902/7082/4642	3
hsa00790	Folate biosynthesis	1/64	27/8672	0.181517	0.587139	0.528144	10243	1
hsa04510	Focal adhesion	3/64	202/8672	0.186817	0.587139	0.528144	5747/1287/4660	3
hsa00410	beta-Alanine metabolism	1/64	31/8672	0.20549	0.617385	0.555351	1806	1
hsa04670	Leukocyte transendothelial migration	2/64	115/8672	0.208214	0.617385	0.555351	5747/29119	2
hsa03082	ATP-dependent chromatin remodeling	2/64	117/8672	0.21363	0.617385	0.555351	29994/57492	2
hsa04722	Neurotrophin signaling pathway	2/64	119/8672	0.219061	0.617385	0.555351	5663/2549	2
hsa04660	T cell receptor signaling pathway	2/64	121/8672	0.224504	0.617385	0.555351	1739/5521	2
hsa04014	Ras signaling pathway	3/64	236/8672	0.252563	0.677609	0.609524	9771/2263/2549	3
hsa05135	Yersinia infection	2/64	137/8672	0.26833	0.702444	0.631863	5747/9844	2
hsa05131	Shigellosis	3/64	247/8672	0.274592	0.702444	0.631863	5747/23048/9844	3
hsa04020	Calcium signaling pathway	3/64	253/8672	0.286702	0.715443	0.643556	2263/5137/2066	3
hsa05030	Cocaine addiction	1/64	49/8672	0.305093	0.715443	0.643556	2913	1
hsa00565	Ether lipid metabolism	1/64	50/8672	0.31025	0.715443	0.643556	5168	1
hsa05110	Vibrio cholerae infection	1/64	50/8672	0.31025	0.715443	0.643556	7082	1
hsa01240	Biosynthesis of cofactors	2/64	153/8672	0.312193	0.715443	0.643556	26289/10243	2
hsa04961	Endocrine and other factor-regulated calcium reabsorption	1/64	53/8672	0.325498	0.73071	0.657289	26052	1
hsa00240	Pyrimidine metabolism	1/64	58/8672	0.350177	0.731058	0.657602	1806	1
hsa05213	Endometrial cancer	1/64	58/8672	0.350177	0.731058	0.657602	29119	1
hsa05225	Hepatocellular carcinoma	2/64	168/8672	0.352858	0.731058	0.657602	57492/2549	2
hsa04370	VEGF signaling pathway	1/64	59/8672	0.355005	0.731058	0.657602	5747	1
hsa04310	Wnt signaling pathway	2/64	174/8672	0.368915	0.731058	0.657602	5663/23500	2
hsa04010	MAPK signaling pathway	3/64	299/8672	0.380195	0.731058	0.657602	9448/2263/2066	3
hsa04927	Cortisol synthesis and secretion	1/64	65/8672	0.38324	0.731058	0.657602	5151	1
hsa04924	Renin secretion	1/64	69/8672	0.401384	0.731058	0.657602	5137	1
hsa05211	Renal cell carcinoma	1/64	69/8672	0.401384	0.731058	0.657602	2549	1
hsa05120	Epithelial cell signaling in Helicobacter pylori infection	1/64	70/8672	0.405838	0.731058	0.657602	7082	1
hsa05230	Central carbon metabolism in cancer	1/64	70/8672	0.405838	0.731058	0.657602	2263	1
hsa05223	Non-small cell lung cancer	1/64	72/8672	0.414646	0.731058	0.657602	2272	1
hsa04062	Chemokine signaling pathway	2/64	192/8672	0.416122	0.731058	0.657602	5747/9844	2
hsa04814	Motor proteins	2/64	193/8672	0.418697	0.731058	0.657602	23095/4642	2
hsa04721	Synaptic vesicle cycle	1/64	78/8672	0.440309	0.742987	0.668333	26052	1
hsa00983	Drug metabolism - other enzymes	1/64	80/8672	0.448615	0.742987	0.668333	1806	1
hsa03083	Polycomb repressive complex	1/64	83/8672	0.460846	0.742987	0.668333	26053	1
hsa04146	Peroxisome	1/64	83/8672	0.460846	0.742987	0.668333	51555	1
hsa01232	Nucleotide metabolism	1/64	85/8672	0.468851	0.742987	0.668333	26289	1
hsa04742	Taste transduction	1/64	86/8672	0.47281	0.742987	0.668333	5137	1
hsa05412	Arrhythmogenic right ventricular cardiomyopathy	1/64	86/8672	0.47281	0.742987	0.668333	29119	1
hsa04512	ECM-receptor interaction	1/64	89/8672	0.484513	0.746093	0.671127	1287	1
hsa04080	Neuroactive ligand-receptor interaction	3/64	367/8672	0.512815	0.746093	0.671127	1902/2913/2894	3
hsa03015	mRNA surveillance pathway	1/64	97/8672	0.514484	0.746093	0.671127	5521	1
hsa05215	Prostate cancer	1/64	97/8672	0.514484	0.746093	0.671127	2263	1
hsa01522	Endocrine resistance	1/64	98/8672	0.518108	0.746093	0.671127	5747	1
hsa00564	Glycerophospholipid metabolism	1/64	99/8672	0.521705	0.746093	0.671127	9926	1
hsa04933	AGE-RAGE signaling pathway in diabetic complications	1/64	100/8672	0.525276	0.746093	0.671127	1287	1
hsa05142	Chagas disease	1/64	102/8672	0.532338	0.746093	0.671127	5521	1
hsa04974	Protein digestion and absorption	1/64	103/8672	0.535831	0.746093	0.671127	1287	1
hsa04928	Parathyroid hormone synthesis, secretion and action	1/64	106/8672	0.546155	0.750963	0.675507	5142	1
hsa04724	Glutamatergic synapse	1/64	115/8672	0.57579	0.778162	0.699973	2913	1
hsa04935	Growth hormone synthesis, secretion and action	1/64	120/8672	0.591422	0.778162	0.699973	5747	1
hsa04071	Sphingolipid signaling pathway	1/64	121/8672	0.594479	0.778162	0.699973	5521	1
hsa04152	AMPK signaling pathway	1/64	121/8672	0.594479	0.778162	0.699973	5521	1
hsa05020	Prion disease	2/64	272/8672	0.601307	0.778162	0.699973	4684/4685	2
hsa04926	Relaxin signaling pathway	1/64	129/8672	0.618143	0.784739	0.70589	1287	1
hsa04728	Dopaminergic synapse	1/64	132/8672	0.626662	0.784739	0.70589	5521	1
hsa04270	Vascular smooth muscle contraction	1/64	134/8672	0.632237	0.784739	0.70589	4660	1
hsa05418	Fluid shear stress and atherosclerosis	1/64	139/8672	0.645819	0.784739	0.70589	5747	1
hsa04120	Ubiquitin mediated proteolysis	1/64	142/8672	0.653729	0.784739	0.70589	7325	1
hsa04550	Signaling pathways regulating pluripotency of stem cells	1/64	143/8672	0.656327	0.784739	0.70589	2263	1
hsa05017	Spinocerebellar ataxia	1/64	143/8672	0.656327	0.784739	0.70589	6310	1
hsa04261	Adrenergic signaling in cardiomyocytes	1/64	154/8672	0.683669	0.794144	0.71435	5521	1
hsa04921	Oxytocin signaling pathway	1/64	154/8672	0.683669	0.794144	0.71435	4660	1
hsa04934	Cushing syndrome	1/64	155/8672	0.686046	0.794144	0.71435	5151	1
hsa05160	Hepatitis C	1/64	158/8672	0.693072	0.794144	0.71435	5521	1
hsa05203	Viral carcinogenesis	1/64	204/8672	0.783281	0.870637	0.783157	1739	1
hsa05170	Human immunodeficiency virus 1 infection	1/64	212/8672	0.796048	0.870637	0.783157	5747	1
hsa05417	Lipid and atherosclerosis	1/64	215/8672	0.800643	0.870637	0.783157	5747	1
hsa05166	Human T-cell leukemia virus 1 infection	1/64	222/8672	0.81097	0.870637	0.783157	1739	1
hsa05208	Chemical carcinogenesis - reactive oxygen species	1/64	223/8672	0.812402	0.870637	0.783157	5747	1
hsa04024	cAMP signaling pathway	1/64	225/8672	0.815233	0.870637	0.783157	5142	1
hsa05163	Human cytomegalovirus infection	1/64	225/8672	0.815233	0.870637	0.783157	5747	1
hsa04714	Thermogenesis	1/64	232/8672	0.824816	0.872402	0.784744	57492	1
hsa05132	Salmonella infection	1/64	247/8672	0.843733	0.883911	0.795097	9844	1
hsa05022	Pathways of neurodegeneration - multiple diseases	2/64	476/8672	0.87373	0.906701	0.815597	5663/6310	2
hsa05206	MicroRNAs in cancer	1/64	310/8672	0.903516	0.928848	0.835519	9839	1
hsa05014	Amyotrophic lateral sclerosis	1/64	364/8672	0.936365	0.953705	0.857878	2066	1
hsa05010	Alzheimer disease	1/64	384/8672	0.945493	0.954168	0.858294	5663	1
hsa04740	Olfactory transduction	1/64	439/8672	0.964463	0.964463	0.867556	5137	1

## Sheet: KEGG_up_CA_edge_Stress.Normal
Supplementary Table 5G. Enrichment of KEGG for up-regulated DEGs: CA edge stressed oligo - control normal oligo
ID	Description	GeneRatio	BgRatio	pvalue	p.adjust	qvalue	geneID	Count
hsa04141	Protein processing in endoplasmic reticulum	8/87	170/8672	0.000289677	0.0518521	0.0497024	10808/3320/3337/22824/3303/3301/3326/7323	8
hsa05417	Lipid and atherosclerosis	8/87	215/8672	0.00136344	0.122028	0.116969	3329/3320/6774/817/3303/3326/6416/3308	8
hsa04120	Ubiquitin mediated proteolysis	6/87	142/8672	0.00295204	0.176139	0.168836	7320/7316/26091/7323/7314/51366	6
hsa04148	Efferocytosis	6/87	156/8672	0.00468922	0.209843	0.201143	817/8754/23250/961/102/9844	6
hsa04612	Antigen processing and presentation	4/87	78/8672	0.00767091	0.274619	0.263233	3320/3303/3326/3308	4
hsa05167	Kaposi sarcoma-associated herpesvirus infection	6/87	194/8672	0.0130907	0.35862	0.343752	6774/6416/7316/7314/57580/2788	6
hsa04520	Adherens junction	4/87	93/8672	0.0140243	0.35862	0.343752	10580/8826/1495/2534	4
hsa00100	Steroid biosynthesis	2/87	20/8672	0.0168131	0.366907	0.351696	6307/2222	2
hsa05134	Legionellosis	3/87	56/8672	0.0184479	0.366907	0.351696	3329/3303/1195	3
hsa04217	Necroptosis	5/87	159/8672	0.0215652	0.386017	0.370013	3320/6774/817/3326/2752	5
hsa05120	Epithelial cell signaling in Helicobacter pylori infection	3/87	70/8672	0.032979	0.517541	0.496085	6416/83700/102	3
hsa05132	Salmonella infection	6/87	247/8672	0.0373916	0.517541	0.496085	3320/3326/6416/51429/3800/9844	6
hsa00410	beta-Alanine metabolism	2/87	31/8672	0.0383321	0.517541	0.496085	84735/26275	2
hsa05100	Bacterial invasion of epithelial cells	3/87	77/8672	0.0419416	0.517541	0.496085	1495/26052/9844	3
hsa04728	Dopaminergic synapse	4/87	132/8672	0.0433694	0.517541	0.496085	817/5520/3800/2788	4
hsa04915	Estrogen signaling pathway	4/87	137/8672	0.0485732	0.531726	0.509681	3320/3303/3326/8648	4
hsa03083	Polycomb repressive complex	3/87	83/8672	0.0504991	0.531726	0.509681	84333/57713/7323	3
hsa05207	Chemical carcinogenesis - receptor activation	5/87	212/8672	0.0615082	0.611665	0.586306	3320/10728/6774/604/3326	5
hsa04137	Mitophagy - animal	3/87	103/8672	0.0844933	0.701178	0.672109	665/7316/7314	3
hsa00330	Arginine and proline metabolism	2/87	50/8672	0.0894765	0.701178	0.672109	5033/84735	2
hsa04659	Th17 cell differentiation	3/87	108/8672	0.0942028	0.701178	0.672109	3320/6774/3326	3
hsa04310	Wnt signaling pathway	4/87	174/8672	0.0971614	0.701178	0.672109	817/27101/79718/1452	4
hsa04961	Endocrine and other factor-regulated calcium reabsorption	2/87	53/8672	0.0987647	0.701178	0.672109	493/26052	2
hsa05131	Shigellosis	5/87	247/8672	0.101956	0.701178	0.672109	831/7316/7323/7314/9844	5
hsa04725	Cholinergic synapse	3/87	113/8672	0.104351	0.701178	0.672109	817/2788/2534	3
hsa04360	Axon guidance	4/87	182/8672	0.109868	0.701178	0.672109	817/2534/6091/10507	4
hsa04978	Mineral absorption	2/87	60/8672	0.121402	0.701178	0.672109	1811/493	2
hsa04062	Chemokine signaling pathway	4/87	192/8672	0.126746	0.701178	0.672109	6774/57580/2788/9844	4
hsa05012	Parkinson disease	5/87	266/8672	0.128378	0.701178	0.672109	817/7316/7314/3800/4137	5
hsa03250	Viral life cycle - HIV-1	2/87	63/8672	0.131463	0.701178	0.672109	22936/7514	2
hsa04664	Fc epsilon RI signaling pathway	2/87	68/8672	0.148633	0.701178	0.672109	6416/2534	2
hsa05416	Viral myocarditis	2/87	69/8672	0.152121	0.701178	0.672109	1837/2534	2
hsa00910	Nitrogen metabolism	1/87	17/8672	0.157658	0.701178	0.672109	2752	1
hsa05223	Non-small cell lung cancer	2/87	72/8672	0.162679	0.701178	0.672109	6774/3800	2
hsa05418	Fluid shear stress and atherosclerosis	3/87	139/8672	0.163219	0.701178	0.672109	3320/3326/6416	3
hsa00562	Inositol phosphate metabolism	2/87	73/8672	0.166229	0.701178	0.672109	22876/5305	2
hsa04550	Signaling pathways regulating pluripotency of stem cells	3/87	143/8672	0.173038	0.701178	0.672109	6774/84333/7994	3
hsa03320	PPAR signaling pathway	2/87	75/8672	0.173367	0.701178	0.672109	10580/7316	2
hsa04010	MAPK signaling pathway	5/87	299/8672	0.180802	0.701178	0.672109	3315/3303/6416/6788/4137	5
hsa03018	RNA degradation	2/87	78/8672	0.184168	0.701178	0.672109	3329/3313	2
hsa05010	Alzheimer disease	6/87	384/8672	0.187367	0.701178	0.672109	351/3800/57142/102/1452/4137	6
hsa00220	Arginine biosynthesis	1/87	22/8672	0.199161	0.701178	0.672109	2752	1
hsa00340	Histidine metabolism	1/87	22/8672	0.199161	0.701178	0.672109	84735	1
hsa05022	Pathways of neurodegeneration - multiple diseases	7/87	476/8672	0.199952	0.701178	0.672109	817/7316/351/7314/3800/1452/4137	7
hsa04261	Adrenergic signaling in cardiomyocytes	3/87	154/8672	0.200859	0.701178	0.672109	817/493/5520	3
hsa04390	Hippo signaling pathway	3/87	157/8672	0.208628	0.701178	0.672109	5520/6788/1495	3
hsa04012	ErbB signaling pathway	2/87	85/8672	0.209719	0.701178	0.672109	817/6416	2
hsa04911	Insulin secretion	2/87	86/8672	0.213401	0.701178	0.672109	817/27345	2
hsa05412	Arrhythmogenic right ventricular cardiomyopathy	2/87	86/8672	0.213401	0.701178	0.672109	1837/1495	2
hsa04727	GABAergic synapse	2/87	89/8672	0.224484	0.701178	0.672109	2752/2788	2
hsa04140	Autophagy - animal	3/87	165/8672	0.229666	0.701178	0.672109	7316/7314/23001	3
hsa05032	Morphine addiction	2/87	91/8672	0.231898	0.701178	0.672109	5151/2788	2
hsa00062	Fatty acid elongation	1/87	27/8672	0.238641	0.701178	0.672109	60481	1
hsa00790	Folate biosynthesis	1/87	27/8672	0.238641	0.701178	0.672109	5860	1
hsa01040	Biosynthesis of unsaturated fatty acids	1/87	27/8672	0.238641	0.701178	0.672109	60481	1
hsa04912	GnRH signaling pathway	2/87	93/8672	0.239328	0.701178	0.672109	817/6416	2
hsa04530	Tight junction	3/87	170/8672	0.243017	0.701178	0.672109	3308/5520/83700	3
hsa04657	IL-17 signaling pathway	2/87	94/8672	0.243049	0.701178	0.672109	3320/3326	2
hsa04392	Hippo signaling pathway - multiple species	1/87	29/8672	0.253889	0.701178	0.672109	6788	1
hsa03015	mRNA surveillance pathway	2/87	97/8672	0.254224	0.701178	0.672109	124540/5520	2
hsa04070	Phosphatidylinositol signaling system	2/87	97/8672	0.254224	0.701178	0.672109	22876/5305	2
hsa04713	Circadian entrainment	2/87	97/8672	0.254224	0.701178	0.672109	817/2788	2
hsa05215	Prostate cancer	2/87	97/8672	0.254224	0.701178	0.672109	3320/3326	2
hsa04925	Aldosterone synthesis and secretion	2/87	98/8672	0.257953	0.701178	0.672109	817/493	2
hsa00630	Glyoxylate and dicarboxylate metabolism	1/87	30/8672	0.261399	0.701178	0.672109	2752	1
hsa05152	Tuberculosis	3/87	180/8672	0.27008	0.701178	0.672109	3329/817/3313	3
hsa04914	Progesterone-mediated oocyte maturation	2/87	102/8672	0.272875	0.701178	0.672109	3320/3326	2
hsa04972	Pancreatic secretion	2/87	102/8672	0.272875	0.701178	0.672109	1811/493	2
hsa05142	Chagas disease	2/87	102/8672	0.272875	0.701178	0.672109	6416/5520	2
hsa00640	Propanoate metabolism	1/87	32/8672	0.276197	0.701178	0.672109	26275	1
hsa04621	NOD-like receptor signaling pathway	3/87	186/8672	0.28649	0.701178	0.672109	3320/3326/55914	3
hsa05020	Prion disease	4/87	272/8672	0.290934	0.701178	0.672109	10963/3303/3800/2534	4
hsa04066	HIF-1 signaling pathway	2/87	108/8672	0.295238	0.701178	0.672109	6774/817	2
hsa04931	Insulin resistance	2/87	108/8672	0.295238	0.701178	0.672109	6774/10724	2
hsa04814	Motor proteins	3/87	193/8672	0.305741	0.701178	0.672109	3800/23303/4650	3
hsa05202	Transcriptional misregulation in cancer	3/87	193/8672	0.305741	0.701178	0.672109	604/7403/221037	3
hsa05145	Toxoplasmosis	2/87	111/8672	0.30639	0.701178	0.672109	6774/3303	2
hsa00250	Alanine, aspartate and glutamate metabolism	1/87	37/8672	0.31192	0.701178	0.672109	2752	1
hsa00760	Nicotinate and nicotinamide metabolism	1/87	37/8672	0.31192	0.701178	0.672109	22933	1
hsa04670	Leukocyte transendothelial migration	2/87	115/8672	0.32121	0.701178	0.672109	1495/83700	2
hsa04724	Glutamatergic synapse	2/87	115/8672	0.32121	0.701178	0.672109	2752/2788	2
hsa04726	Serotonergic synapse	2/87	115/8672	0.32121	0.701178	0.672109	351/2788	2
hsa05205	Proteoglycans in cancer	3/87	203/8672	0.333338	0.714536	0.684913	6774/817/8826	3
hsa04935	Growth hormone synthesis, secretion and action	2/87	120/8672	0.33963	0.714536	0.684913	6774/6416	2
hsa04071	Sphingolipid signaling pathway	2/87	121/8672	0.343297	0.714536	0.684913	5520/2534	2
hsa04660	T cell receptor signaling pathway	2/87	121/8672	0.343297	0.714536	0.684913	5520/2534	2
hsa04940	Type I diabetes mellitus	1/87	43/8672	0.352493	0.725244	0.695177	3329	1
hsa04926	Relaxin signaling pathway	2/87	129/8672	0.37239	0.757476	0.726072	6416/2788	2
hsa04068	FoxO signaling pathway	2/87	131/8672	0.379588	0.763441	0.73179	6774/604	2
hsa00280	Valine, leucine and isoleucine degradation	1/87	48/8672	0.38449	0.764709	0.733005	26275	1
hsa00565	Ether lipid metabolism	1/87	50/8672	0.396847	0.77672	0.744519	5048	1
hsa05135	Yersinia infection	2/87	137/8672	0.400974	0.77672	0.744519	6416/9844	2
hsa05162	Measles	2/87	138/8672	0.404506	0.77672	0.744519	6774/3303	2
hsa04340	Hedgehog signaling pathway	1/87	56/8672	0.432465	0.77672	0.744519	1452	1
hsa05224	Breast cancer	2/87	147/8672	0.435842	0.77672	0.744519	8648/1452	2
hsa01212	Fatty acid metabolism	1/87	57/8672	0.438196	0.77672	0.744519	60481	1
hsa04072	Phospholipase D signaling pathway	2/87	148/8672	0.43927	0.77672	0.744519	26052/2534	2
hsa05226	Gastric cancer	2/87	149/8672	0.442688	0.77672	0.744519	1495/1452	2
hsa05213	Endometrial cancer	1/87	58/8672	0.443869	0.77672	0.744519	1495	1
hsa04370	VEGF signaling pathway	1/87	59/8672	0.449486	0.77672	0.744519	3315	1
hsa00590	Arachidonic acid metabolism	1/87	61/8672	0.460552	0.77672	0.744519	10728	1
hsa04213	Longevity regulating pathway - multiple species	1/87	61/8672	0.460552	0.77672	0.744519	3303	1
hsa04144	Endocytosis	3/87	250/8672	0.460784	0.77672	0.744519	3303/26052/3800	3
hsa04934	Cushing syndrome	2/87	155/8672	0.462954	0.77672	0.744519	817/5151	2
hsa04110	Cell cycle	2/87	157/8672	0.469615	0.77672	0.744519	23047/8555	2
hsa00561	Glycerolipid metabolism	1/87	63/8672	0.471398	0.77672	0.744519	129642	1
hsa05160	Hepatitis C	2/87	158/8672	0.472928	0.77672	0.744519	6774/5520	2
hsa04927	Cortisol synthesis and secretion	1/87	65/8672	0.482028	0.77672	0.744519	5151	1
hsa05321	Inflammatory bowel disease	1/87	65/8672	0.482028	0.77672	0.744519	6774	1
hsa05161	Hepatitis B	2/87	162/8672	0.486056	0.77672	0.744519	6774/6416	2
hsa04151	PI3K-Akt signaling pathway	4/87	359/8672	0.488435	0.77672	0.744519	3320/3326/5520/2788	4
hsa04720	Long-term potentiation	1/87	67/8672	0.492447	0.77672	0.744519	817	1
hsa05221	Acute myeloid leukemia	1/87	67/8672	0.492447	0.77672	0.744519	6774	1
hsa04022	cGMP-PKG signaling pathway	2/87	166/8672	0.498983	0.77672	0.744519	493/27345	2
hsa05031	Amphetamine addiction	1/87	69/8672	0.502659	0.77672	0.744519	817	1
hsa04917	Prolactin signaling pathway	1/87	70/8672	0.507689	0.77672	0.744519	6774	1
hsa04920	Adipocytokine signaling pathway	1/87	70/8672	0.507689	0.77672	0.744519	6774	1
hsa05164	Influenza A	2/87	171/8672	0.514853	0.781005	0.748626	3337/7514	2
hsa01230	Biosynthesis of amino acids	1/87	75/8672	0.532092	0.787639	0.754985	2752	1
hsa05214	Glioma	1/87	75/8672	0.532092	0.787639	0.754985	817	1
hsa04971	Gastric acid secretion	1/87	76/8672	0.536827	0.787639	0.754985	817	1
hsa05212	Pancreatic cancer	1/87	76/8672	0.536827	0.787639	0.754985	6774	1
hsa04721	Synaptic vesicle cycle	1/87	78/8672	0.546155	0.794812	0.76186	26052	1
hsa01521	EGFR tyrosine kinase inhibitor resistance	1/87	79/8672	0.55075	0.795034	0.762073	6774	1
hsa04512	ECM-receptor interaction	1/87	89/8672	0.594239	0.839178	0.804387	961	1
hsa05235	PD-L1 expression and PD-1 checkpoint pathway in cancer	1/87	89/8672	0.594239	0.839178	0.804387	6774	1
hsa05169	Epstein-Barr virus infection	2/87	202/8672	0.605723	0.839178	0.804387	6774/6416	2
hsa04970	Salivary secretion	1/87	93/8672	0.610445	0.839178	0.804387	493	1
hsa04750	Inflammatory mediator regulation of TRP channels	1/87	98/8672	0.629805	0.839178	0.804387	817	1
hsa00564	Glycerophospholipid metabolism	1/87	99/8672	0.633561	0.839178	0.804387	129642	1
hsa05410	Hypertrophic cardiomyopathy	1/87	99/8672	0.633561	0.839178	0.804387	1837	1
hsa04933	AGE-RAGE signaling pathway in diabetic complications	1/87	100/8672	0.63728	0.839178	0.804387	6774	1
hsa04916	Melanogenesis	1/87	101/8672	0.640961	0.839178	0.804387	817	1
hsa05146	Amoebiasis	1/87	102/8672	0.644606	0.839178	0.804387	3315	1
hsa03040	Spliceosome	2/87	217/8672	0.644919	0.839178	0.804387	3303/3192	2
hsa05414	Dilated cardiomyopathy	1/87	105/8672	0.655321	0.839178	0.804387	1837	1
hsa05166	Human T-cell leukemia virus 1 infection	2/87	222/8672	0.657293	0.839178	0.804387	7514/6416	2
hsa04922	Glucagon signaling pathway	1/87	107/8672	0.662287	0.839178	0.804387	817	1
hsa04024	cAMP signaling pathway	2/87	225/8672	0.664554	0.839178	0.804387	817/493	2
hsa05163	Human cytomegalovirus infection	2/87	225/8672	0.664554	0.839178	0.804387	6774/2788	2
hsa03013	Nucleocytoplasmic transport	1/87	108/8672	0.665717	0.839178	0.804387	7514	1
hsa04620	Toll-like receptor signaling pathway	1/87	108/8672	0.665717	0.839178	0.804387	6416	1
hsa04810	Regulation of actin cytoskeleton	2/87	229/8672	0.674045	0.843735	0.808755	8826/5305	2
hsa04668	TNF signaling pathway	1/87	114/8672	0.685588	0.850292	0.81504	6416	1
hsa01200	Carbon metabolism	1/87	115/8672	0.688784	0.850292	0.81504	26275	1
hsa04722	Neurotrophin signaling pathway	1/87	119/8672	0.701251	0.855448	0.819983	817	1
hsa04152	AMPK signaling pathway	1/87	121/8672	0.707298	0.855448	0.819983	5520	1
hsa04919	Thyroid hormone signaling pathway	1/87	121/8672	0.707298	0.855448	0.819983	8648	1
hsa04611	Platelet activation	1/87	124/8672	0.716143	0.856412	0.820906	2534	1
hsa04020	Calcium signaling pathway	2/87	253/8672	0.726542	0.856412	0.820906	817/493	2
hsa00230	Purine metabolism	1/87	128/8672	0.727526	0.856412	0.820906	5151	1
hsa04114	Oocyte meiosis	1/87	131/8672	0.735766	0.856412	0.820906	817	1
hsa04650	Natural killer cell mediated cytotoxicity	1/87	132/8672	0.738457	0.856412	0.820906	2534	1
hsa04270	Vascular smooth muscle contraction	1/87	134/8672	0.743759	0.856412	0.820906	27345	1
hsa04210	Apoptosis	1/87	135/8672	0.74637	0.856412	0.820906	5783	1
hsa04380	Osteoclast differentiation	1/87	135/8672	0.74637	0.856412	0.820906	2534	1
hsa04910	Insulin signaling pathway	1/87	137/8672	0.751514	0.856821	0.821299	10580	1
hsa04371	Apelin signaling pathway	1/87	139/8672	0.756554	0.857108	0.821574	2788	1
hsa04936	Alcoholic liver disease	1/87	142/8672	0.763925	0.860017	0.824362	6416	1
hsa04723	Retrograde endocannabinoid signaling	1/87	148/8672	0.778013	0.870402	0.834316	2788	1
hsa04921	Oxytocin signaling pathway	1/87	154/8672	0.791269	0.879733	0.843261	817	1
hsa04514	Cell adhesion molecules	1/87	157/8672	0.7976	0.881299	0.844761	83700	1
hsa04630	JAK-STAT signaling pathway	1/87	166/8672	0.815477	0.888743	0.851897	6774	1
hsa03008	Ribosome biogenesis in eukaryotes	1/87	167/8672	0.817364	0.888743	0.851897	7514	1
hsa05225	Hepatocellular carcinoma	1/87	168/8672	0.819233	0.888743	0.851897	1452	1
hsa05165	Human papillomavirus infection	2/87	331/8672	0.850649	0.914154	0.876255	5520/1452	2
hsa05034	Alcoholism	1/87	188/8672	0.85287	0.914154	0.876255	2788	1
hsa05130	Pathogenic Escherichia coli infection	1/87	198/8672	0.867287	0.916206	0.878221	2534	1
hsa04510	Focal adhesion	1/87	202/8672	0.872655	0.916206	0.878221	2534	1
hsa05415	Diabetic cardiomyopathy	1/87	203/8672	0.873963	0.916206	0.878221	817	1
hsa05203	Viral carcinogenesis	1/87	204/8672	0.875258	0.916206	0.878221	6774	1
hsa05170	Human immunodeficiency virus 1 infection	1/87	212/8672	0.885153	0.921177	0.882986	2788	1
hsa05208	Chemical carcinogenesis - reactive oxygen species	1/87	223/8672	0.897504	0.928631	0.890132	6416	1
hsa05171	Coronavirus disease - COVID-19	1/87	233/8672	0.907587	0.931226	0.892619	6774	1
hsa04014	Ras signaling pathway	1/87	236/8672	0.910416	0.931226	0.892619	2788	1
hsa04740	Olfactory transduction	2/87	439/8672	0.939455	0.955468	0.915856	817/2788	2
hsa05016	Huntington disease	1/87	306/8672	0.956771	0.963926	0.923964	3800	1
hsa05206	MicroRNAs in cancer	1/87	310/8672	0.958541	0.963926	0.923964	6774	1
hsa05014	Amyotrophic lateral sclerosis	1/87	364/8672	0.976474	0.976474	0.935991	3800	1

## Sheet: KEGG_down_CA_edge_Stress.Normal
Supplementary Table 5H. Enrichment of KEGG for down-regulated DEGs: CA edge stressed oligo - control normal oligo
ID	Description	GeneRatio	BgRatio	pvalue	p.adjust	qvalue	geneID	Count
hsa04514	Cell adhesion molecules	4/34	157/8672	0.00314132	0.243804	0.225528	4099/214/5789/4685	4
hsa01040	Biosynthesis of unsaturated fatty acids	2/34	27/8672	0.00492533	0.243804	0.225528	79966/6319	2
hsa04152	AMPK signaling pathway	3/34	121/8672	0.0115725	0.381356	0.352769	79966/6319/5521	3
hsa01212	Fatty acid metabolism	2/34	57/8672	0.0208138	0.381356	0.352769	79966/6319	2
hsa04978	Mineral absorption	2/34	60/8672	0.0229152	0.381356	0.352769	7018/481	2
hsa04390	Hippo signaling pathway	3/34	157/8672	0.0231125	0.381356	0.352769	1740/29119/5521	3
hsa04530	Tight junction	3/34	170/8672	0.0283935	0.383669	0.354909	1740/7846/5521	3
hsa03320	PPAR signaling pathway	2/34	75/8672	0.0346421	0.383669	0.354909	79966/6319	2
hsa05165	Human papillomavirus infection	4/34	331/8672	0.0392499	0.383669	0.354909	1740/1287/6696/5521	4
hsa04540	Gap junction	2/34	88/8672	0.0463084	0.383669	0.354909	7846/1902	2
hsa04512	ECM-receptor interaction	2/34	89/8672	0.0472587	0.383669	0.354909	1287/6696	2
hsa04976	Bile secretion	2/34	89/8672	0.0472587	0.383669	0.354909	481/6579	2
hsa04151	PI3K-Akt signaling pathway	4/34	359/8672	0.0503808	0.383669	0.354909	1287/6696/1902/5521	4
hsa00730	Thiamine metabolism	1/34	15/8672	0.057268	0.40452	0.374197	26289	1
hsa04974	Protein digestion and absorption	2/34	103/8672	0.0612908	0.40452	0.374197	1287/481	2
hsa04964	Proximal tubule bicarbonate reclamation	1/34	23/8672	0.086496	0.498554	0.461182	481	1
hsa00230	Purine metabolism	2/34	128/8672	0.0893181	0.498554	0.461182	5137/26289	2
hsa04936	Alcoholic liver disease	2/34	142/8672	0.106397	0.498554	0.461182	79966/6319	2
hsa04072	Phospholipase D signaling pathway	2/34	148/8672	0.113973	0.498554	0.461182	2913/1902	2
hsa04261	Adrenergic signaling in cardiomyocytes	2/34	154/8672	0.121687	0.498554	0.461182	481/5521	2
hsa03020	RNA polymerase	1/34	34/8672	0.125252	0.498554	0.461182	5435	1
hsa04960	Aldosterone-regulated sodium reabsorption	1/34	37/8672	0.135542	0.498554	0.461182	481	1
hsa04216	Ferroptosis	1/34	41/8672	0.149079	0.498554	0.461182	7018	1
hsa04973	Carbohydrate digestion and absorption	1/34	47/8672	0.169	0.498554	0.461182	481	1
hsa05030	Cocaine addiction	1/34	49/8672	0.175539	0.498554	0.461182	2913	1
hsa00565	Ether lipid metabolism	1/34	50/8672	0.17879	0.498554	0.461182	7368	1
hsa05130	Pathogenic Escherichia coli infection	2/34	198/8672	0.181588	0.498554	0.461182	7846/1902	2
hsa04510	Focal adhesion	2/34	202/8672	0.187255	0.498554	0.461182	1287/6696	2
hsa04961	Endocrine and other factor-regulated calcium reabsorption	1/34	53/8672	0.188468	0.498554	0.461182	481	1
hsa00600	Sphingolipid metabolism	1/34	54/8672	0.191669	0.498554	0.461182	7368	1
hsa04340	Hedgehog signaling pathway	1/34	56/8672	0.198035	0.498554	0.461182	64399	1
hsa04015	Rap1 signaling pathway	2/34	210/8672	0.198667	0.498554	0.461182	1902/9771	2
hsa00480	Glutathione metabolism	1/34	57/8672	0.2012	0.498554	0.461182	10314	1
hsa05213	Endometrial cancer	1/34	58/8672	0.204353	0.498554	0.461182	29119	1
hsa03420	Nucleotide excision repair	1/34	63/8672	0.219935	0.498554	0.461182	5435	1
hsa05217	Basal cell carcinoma	1/34	63/8672	0.219935	0.498554	0.461182	64399	1
hsa04024	cAMP signaling pathway	2/34	225/8672	0.220295	0.498554	0.461182	481/64399	2
hsa04929	GnRH secretion	1/34	64/8672	0.223016	0.498554	0.461182	6696	1
hsa04810	Regulation of actin cytoskeleton	2/34	229/8672	0.226103	0.498554	0.461182	2934/1902	2
hsa04924	Renin secretion	1/34	69/8672	0.238243	0.498554	0.461182	5137	1
hsa04918	Thyroid hormone synthesis	1/34	75/8672	0.256134	0.498554	0.461182	481	1
hsa04971	Gastric acid secretion	1/34	76/8672	0.259076	0.498554	0.461182	481	1
hsa05100	Bacterial invasion of epithelial cells	1/34	77/8672	0.262007	0.498554	0.461182	29119	1
hsa04146	Peroxisome	1/34	83/8672	0.279355	0.498554	0.461182	51555	1
hsa04623	Cytosolic DNA-sensing pathway	1/34	83/8672	0.279355	0.498554	0.461182	5435	1
hsa01232	Nucleotide metabolism	1/34	85/8672	0.28505	0.498554	0.461182	26289	1
hsa04742	Taste transduction	1/34	86/8672	0.287881	0.498554	0.461182	5137	1
hsa04911	Insulin secretion	1/34	86/8672	0.287881	0.498554	0.461182	481	1
hsa05412	Arrhythmogenic right ventricular cardiomyopathy	1/34	86/8672	0.287881	0.498554	0.461182	29119	1
hsa05020	Prion disease	2/34	272/8672	0.289046	0.498554	0.461182	7846/4685	2
hsa04260	Cardiac muscle contraction	1/34	87/8672	0.290701	0.498554	0.461182	481	1
hsa04727	GABAergic synapse	1/34	89/8672	0.296308	0.498554	0.461182	5334	1
hsa05032	Morphine addiction	1/34	91/8672	0.301872	0.498554	0.461182	5137	1
hsa05222	Small cell lung cancer	1/34	92/8672	0.304639	0.498554	0.461182	1287	1
hsa04520	Adherens junction	1/34	93/8672	0.307394	0.498554	0.461182	29119	1
hsa04970	Salivary secretion	1/34	93/8672	0.307394	0.498554	0.461182	481	1
hsa03015	mRNA surveillance pathway	1/34	97/8672	0.318311	0.498554	0.461182	5521	1
hsa04666	Fc gamma R-mediated phagocytosis	1/34	97/8672	0.318311	0.498554	0.461182	2934	1
hsa04925	Aldosterone synthesis and secretion	1/34	98/8672	0.321013	0.498554	0.461182	481	1
hsa05231	Choline metabolism in cancer	1/34	98/8672	0.321013	0.498554	0.461182	23446	1
hsa00564	Glycerophospholipid metabolism	1/34	99/8672	0.323706	0.498554	0.461182	9926	1
hsa04933	AGE-RAGE signaling pathway in diabetic complications	1/34	100/8672	0.326388	0.498554	0.461182	1287	1
hsa04972	Pancreatic secretion	1/34	102/8672	0.331721	0.498554	0.461182	481	1
hsa05142	Chagas disease	1/34	102/8672	0.331721	0.498554	0.461182	5521	1
hsa05146	Amoebiasis	1/34	102/8672	0.331721	0.498554	0.461182	1287	1
hsa05016	Huntington disease	2/34	306/8672	0.338667	0.498554	0.461182	5435/7846	2
hsa04066	HIF-1 signaling pathway	1/34	108/8672	0.347477	0.498554	0.461182	7018	1
hsa04350	TGF-beta signaling pathway	1/34	108/8672	0.347477	0.498554	0.461182	7018	1
hsa04620	Toll-like receptor signaling pathway	1/34	108/8672	0.347477	0.498554	0.461182	6696	1
hsa04670	Leukocyte transendothelial migration	1/34	115/8672	0.365402	0.508895	0.470748	29119	1
hsa04724	Glutamatergic synapse	1/34	115/8672	0.365402	0.508895	0.470748	2913	1
hsa04071	Sphingolipid signaling pathway	1/34	121/8672	0.380386	0.508895	0.470748	5521	1
hsa04660	T cell receptor signaling pathway	1/34	121/8672	0.380386	0.508895	0.470748	5521	1
hsa04919	Thyroid hormone signaling pathway	1/34	121/8672	0.380386	0.508895	0.470748	481	1
hsa04926	Relaxin signaling pathway	1/34	129/8672	0.399831	0.527777	0.488215	1287	1
hsa04728	Dopaminergic synapse	1/34	132/8672	0.406969	0.530131	0.490393	5521	1
hsa04210	Apoptosis	1/34	135/8672	0.414025	0.532318	0.492415	7846	1
hsa04371	Apelin signaling pathway	1/34	139/8672	0.423306	0.532616	0.492691	6696	1
hsa04080	Neuroactive ligand-receptor interaction	2/34	367/8672	0.425017	0.532616	0.492691	2913/1902	2
hsa05226	Gastric cancer	1/34	149/8672	0.445889	0.548598	0.507475	29119	1
hsa04145	Phagosome	1/34	152/8672	0.452494	0.548598	0.507475	7846	1
hsa01240	Biosynthesis of cofactors	1/34	153/8672	0.454679	0.548598	0.507475	26289	1
hsa04218	Cellular senescence	1/34	156/8672	0.461183	0.548598	0.507475	28996	1
hsa05160	Hepatitis C	1/34	158/8672	0.465477	0.548598	0.507475	5521	1
hsa04022	cGMP-PKG signaling pathway	1/34	166/8672	0.482324	0.561766	0.519656	481	1
hsa04310	Wnt signaling pathway	1/34	174/8672	0.498655	0.574033	0.531003	23500	1
hsa04360	Axon guidance	1/34	182/8672	0.514485	0.585449	0.541563	8633	1
hsa04814	Motor proteins	1/34	193/8672	0.535462	0.602395	0.557239	7846	1
hsa05205	Proteoglycans in cancer	1/34	203/8672	0.553766	0.611114	0.565305	288	1
hsa05203	Viral carcinogenesis	1/34	204/8672	0.555558	0.611114	0.565305	2934	1
hsa04014	Ras signaling pathway	1/34	236/8672	0.609339	0.662907	0.613215	9771	1
hsa05132	Salmonella infection	1/34	247/8672	0.626323	0.673978	0.623457	7846	1
hsa04020	Calcium signaling pathway	1/34	253/8672	0.635283	0.676269	0.625576	5137	1
hsa05012	Parkinson disease	1/34	266/8672	0.653987	0.688773	0.637143	7846	1
hsa05206	MicroRNAs in cancer	1/34	310/8672	0.710635	0.740556	0.685044	9839	1
hsa05014	Amyotrophic lateral sclerosis	1/34	364/8672	0.767945	0.791943	0.732579	7846	1
hsa05010	Alzheimer disease	1/34	384/8672	0.786238	0.802449	0.742297	7846	1
hsa04740	Olfactory transduction	1/34	439/8672	0.82962	0.838085	0.775262	5137	1
hsa05022	Pathways of neurodegeneration - multiple diseases	1/34	476/8672	0.853858	0.853858	0.789853	7846	1

## Sheet: KEGG_up_CI_Stress.Normal
Supplementary Table 5I. Enrichment of KEGG for up-regulated DEGs: CI stressed oligo - control normal oligo
ID	Description	GeneRatio	BgRatio	pvalue	p.adjust	qvalue	geneID	Count
hsa04141	Protein processing in endoplasmic reticulum	7/30	170/8672	1.36861e-06	0.000156021	0.000102285	3304/10808/3337/3303/3326/1410/3320	7
hsa04915	Estrogen signaling pathway	6/30	137/8672	6.05519e-06	0.000345146	0.000226273	3304/3303/805/3326/3320/801	6
hsa05417	Lipid and atherosclerosis	6/30	215/8672	7.81445e-05	0.00289571	0.00189839	3304/3303/805/3326/3320/801	6
hsa05418	Fluid shear stress and atherosclerosis	5/30	139/8672	0.000101604	0.00289571	0.00189839	805/3326/3320/801/60	5
hsa04612	Antigen processing and presentation	4/30	78/8672	0.000138969	0.0031685	0.00207723	3304/3303/3326/3320	4
hsa05132	Salmonella infection	6/30	247/8672	0.000167901	0.00319013	0.0020914	3326/3320/2597/10382/7846/60	6
hsa05134	Legionellosis	3/30	56/8672	0.000915221	0.014905	0.00977153	3304/3303/1915	3
hsa04213	Longevity regulating pathway - multiple species	3/30	61/8672	0.00117451	0.0167367	0.0109724	3304/3303/1410	3
hsa05010	Alzheimer disease	6/30	384/8672	0.00174162	0.0198759	0.0130304	805/2597/10382/801/7846/57142	6
hsa04145	Phagosome	4/30	152/8672	0.0017435	0.0198759	0.0130304	10382/7846/60/3920	4
hsa04217	Necroptosis	4/30	159/8672	0.00205641	0.0210467	0.013798	3326/3320/2512/2495	4
hsa04971	Gastric acid secretion	3/30	76/8672	0.00221545	0.0210467	0.013798	805/801/60	3
hsa04744	Phototransduction	2/30	29/8672	0.00443245	0.0369506	0.0242243	805/801	2
hsa05130	Pathogenic Escherichia coli infection	4/30	198/8672	0.00453779	0.0369506	0.0242243	2597/10382/7846/60	4
hsa04216	Ferroptosis	2/30	41/8672	0.00872505	0.0663103	0.0434722	2512/2495	2
hsa00860	Porphyrin metabolism	2/30	46/8672	0.0108956	0.0776309	0.0508938	2512/2495	2
hsa04371	Apelin signaling pathway	3/30	139/8672	0.011925	0.0799674	0.0524256	805/801/6696	3
hsa05012	Parkinson disease	4/30	266/8672	0.0126587	0.0801716	0.0525594	805/10382/801/7846	4
hsa05020	Prion disease	4/30	272/8672	0.0136496	0.0818979	0.0536911	3304/3303/10382/7846	4
hsa04921	Oxytocin signaling pathway	3/30	154/8672	0.0156973	0.0894745	0.0586583	805/801/60	3
hsa04978	Mineral absorption	2/30	60/8672	0.0180844	0.0981722	0.0643604	2512/2495	2
hsa04720	Long-term potentiation	2/30	67/8672	0.0222557	0.107944	0.0707665	805/801	2
hsa04924	Renin secretion	2/30	69/8672	0.0235143	0.107944	0.0707665	805/801	2
hsa05031	Amphetamine addiction	2/30	69/8672	0.0235143	0.107944	0.0707665	805/801	2
hsa05152	Tuberculosis	3/30	180/8672	0.0236719	0.107944	0.0707665	805/801/3920	3
hsa05214	Glioma	2/30	75/8672	0.0274616	0.115427	0.0756724	805/801	2
hsa05133	Pertussis	2/30	76/8672	0.0281439	0.115427	0.0756724	805/801	2
hsa04814	Motor proteins	3/30	193/8672	0.0283505	0.115427	0.0756724	10382/7846/60	3
hsa04015	Rap1 signaling pathway	3/30	210/8672	0.035164	0.127672	0.0836997	805/801/60	3
hsa05014	Amyotrophic lateral sclerosis	4/30	364/8672	0.0353389	0.127672	0.0836997	10382/7846/3181/60	4
hsa04540	Gap junction	2/30	88/8672	0.0368511	0.127672	0.0836997	10382/7846	2
hsa03040	Spliceosome	3/30	217/8672	0.038197	0.127672	0.0836997	3304/3303/1655	3
hsa04912	GnRH signaling pathway	2/30	93/8672	0.0407491	0.127672	0.0836997	805/801	2
hsa04970	Salivary secretion	2/30	93/8672	0.0407491	0.127672	0.0836997	805/801	2
hsa04657	IL-17 signaling pathway	2/30	94/8672	0.0415469	0.127672	0.0836997	3326/3320	2
hsa04070	Phosphatidylinositol signaling system	2/30	97/8672	0.0439757	0.127672	0.0836997	805/801	2
hsa04713	Circadian entrainment	2/30	97/8672	0.0439757	0.127672	0.0836997	805/801	2
hsa05215	Prostate cancer	2/30	97/8672	0.0439757	0.127672	0.0836997	3326/3320	2
hsa04750	Inflammatory mediator regulation of TRP channels	2/30	98/8672	0.044797	0.127672	0.0836997	805/801	2
hsa04925	Aldosterone synthesis and secretion	2/30	98/8672	0.044797	0.127672	0.0836997	805/801	2
hsa04916	Melanogenesis	2/30	101/8672	0.0472952	0.130664	0.0856614	805/801	2
hsa04914	Progesterone-mediated oocyte maturation	2/30	102/8672	0.0481393	0.130664	0.0856614	3326/3320	2
hsa04625	C-type lectin receptor signaling pathway	2/30	104/8672	0.049844	0.132145	0.0866322	805/801	2
hsa04922	Glucagon signaling pathway	2/30	107/8672	0.0524421	0.135074	0.088553	805/801	2
hsa04659	Th17 cell differentiation	2/30	108/8672	0.0533189	0.135074	0.088553	3326/3320	2
hsa05145	Toxoplasmosis	2/30	111/8672	0.0559808	0.138735	0.0909529	3304/3303	2
hsa04722	Neurotrophin signaling pathway	2/30	119/8672	0.0633037	0.153545	0.100662	805/801	2
hsa04114	Oocyte meiosis	2/30	131/8672	0.0748604	0.169745	0.111283	805/801	2
hsa04142	Lysosome	2/30	132/8672	0.0758526	0.169745	0.111283	5660/3920	2
hsa04728	Dopaminergic synapse	2/30	132/8672	0.0758526	0.169745	0.111283	805/801	2
hsa04270	Vascular smooth muscle contraction	2/30	134/8672	0.0778499	0.169745	0.111283	805/801	2
hsa04210	Apoptosis	2/30	135/8672	0.0788548	0.169745	0.111283	7846/60	2
hsa05022	Pathways of neurodegeneration - multiple diseases	4/30	476/8672	0.07948	0.169745	0.111283	805/10382/801/7846	4
hsa04910	Insulin signaling pathway	2/30	137/8672	0.0808773	0.169745	0.111283	805/801	2
hsa05162	Measles	2/30	138/8672	0.0818947	0.169745	0.111283	3304/3303	2
hsa04261	Adrenergic signaling in cardiomyocytes	2/30	154/8672	0.0987002	0.200925	0.131724	805/801	2
hsa04218	Cellular senescence	2/30	156/8672	0.100867	0.201733	0.132253	805/801	2
hsa04022	cGMP-PKG signaling pathway	2/30	166/8672	0.111897	0.219646	0.143997	805/801	2
hsa03010	Ribosome	2/30	170/8672	0.116397	0.219646	0.143997	6209/6158	2
hsa04530	Tight junction	2/30	170/8672	0.116397	0.219646	0.143997	7846/60	2
hsa05164	Influenza A	2/30	171/8672	0.11753	0.219646	0.143997	3337/60	2
hsa04151	PI3K-Akt signaling pathway	3/30	359/8672	0.125771	0.231256	0.151608	3326/3320/6696	3
hsa04621	NOD-like receptor signaling pathway	2/30	186/8672	0.134849	0.244012	0.159971	3326/3320	2
hsa05034	Alcoholism	2/30	188/8672	0.137202	0.24439	0.160219	805/801	2
hsa05167	Kaposi sarcoma-associated herpesvirus infection	2/30	194/8672	0.144317	0.25311	0.165935	805/801	2
hsa04510	Focal adhesion	2/30	202/8672	0.153928	0.263966	0.173053	60/6696	2
hsa05205	Proteoglycans in cancer	2/30	203/8672	0.155138	0.263966	0.173053	1655/60	2
hsa05110	Vibrio cholerae infection	1/30	50/8672	0.159504	0.267403	0.175306	60	1
hsa05170	Human immunodeficiency virus 1 infection	2/30	212/8672	0.166119	0.270537	0.17736	805/801	2
hsa05207	Chemical carcinogenesis - receptor activation	2/30	212/8672	0.166119	0.270537	0.17736	3326/3320	2
hsa00600	Sphingolipid metabolism	1/30	54/8672	0.171143	0.274792	0.18015	5660	1
hsa04024	cAMP signaling pathway	2/30	225/8672	0.182224	0.284568	0.186559	805/801	2
hsa05163	Human cytomegalovirus infection	2/30	225/8672	0.182224	0.284568	0.186559	805/801	2
hsa04810	Regulation of actin cytoskeleton	2/30	229/8672	0.18723	0.287578	0.188532	7114/60	2
hsa00590	Arachidonic acid metabolism	1/30	61/8672	0.191137	0.287578	0.188532	5730	1
hsa05171	Coronavirus disease - COVID-19	2/30	233/8672	0.192257	0.287578	0.188532	6209/6158	2
hsa04014	Ras signaling pathway	2/30	236/8672	0.19604	0.287578	0.188532	805/801	2
hsa03250	Viral life cycle - HIV-1	1/30	63/8672	0.196764	0.287578	0.188532	4131	1
hsa04929	GnRH secretion	1/30	64/8672	0.199563	0.287977	0.188793	6696	1
hsa00010	Glycolysis / Gluconeogenesis	1/30	67/8672	0.207903	0.293687	0.192537	2597	1
hsa05131	Shigellosis	2/30	247/8672	0.209997	0.293687	0.192537	989/60	2
hsa05416	Viral myocarditis	1/30	69/8672	0.213417	0.293687	0.192537	60	1
hsa04144	Endocytosis	2/30	250/8672	0.213824	0.293687	0.192537	3304/3303	2
hsa04020	Calcium signaling pathway	2/30	253/8672	0.217659	0.295395	0.193657	805/801	2
hsa01230	Biosynthesis of amino acids	1/30	75/8672	0.229737	0.308066	0.201964	2597	1
hsa05100	Bacterial invasion of epithelial cells	1/30	77/8672	0.235103	0.308066	0.201964	60	1
hsa05140	Leishmaniasis	1/30	77/8672	0.235103	0.308066	0.201964	1915	1
hsa04610	Complement and coagulation cascades	1/30	86/8672	0.25881	0.331509	0.217333	1191	1
hsa05412	Arrhythmogenic right ventricular cardiomyopathy	1/30	86/8672	0.25881	0.331509	0.217333	60	1
hsa04512	ECM-receptor interaction	1/30	89/8672	0.266553	0.337633	0.221348	6696	1
hsa04520	Adherens junction	1/30	93/8672	0.276755	0.343322	0.225077	60	1
hsa04010	MAPK signaling pathway	2/30	299/8672	0.277067	0.343322	0.225077	3304/3303	2
hsa05016	Huntington disease	2/30	306/8672	0.286147	0.35076	0.229954	10382/7846	2
hsa05410	Hypertrophic cardiomyopathy	1/30	99/8672	0.291802	0.353888	0.232004	60	1
hsa05414	Dilated cardiomyopathy	1/30	105/8672	0.306547	0.365041	0.239316	60	1
hsa03013	Nucleocytoplasmic transport	1/30	108/8672	0.313807	0.365041	0.239316	1915	1
hsa04066	HIF-1 signaling pathway	1/30	108/8672	0.313807	0.365041	0.239316	2597	1
hsa04620	Toll-like receptor signaling pathway	1/30	108/8672	0.313807	0.365041	0.239316	6696	1
hsa01200	Carbon metabolism	1/30	115/8672	0.330463	0.376728	0.246978	2597	1
hsa04670	Leukocyte transendothelial migration	1/30	115/8672	0.330463	0.376728	0.246978	60	1
hsa03082	ATP-dependent chromatin remodeling	1/30	117/8672	0.33515	0.378288	0.248	60	1
hsa04919	Thyroid hormone signaling pathway	1/30	121/8672	0.344428	0.384949	0.252368	60	1
hsa04611	Platelet activation	1/30	124/8672	0.351305	0.388823	0.254907	60	1
hsa05135	Yersinia infection	1/30	137/8672	0.380306	0.416874	0.273297	60	1
hsa04390	Hippo signaling pathway	1/30	157/8672	0.422491	0.458704	0.30072	60	1
hsa04140	Autophagy - animal	1/30	165/8672	0.438575	0.471675	0.309224	3920	1
hsa05225	Hepatocellular carcinoma	1/30	168/8672	0.444495	0.473574	0.310469	60	1
hsa04740	Olfactory transduction	2/30	439/8672	0.453159	0.478334	0.313589	805/801	2
hsa04360	Axon guidance	1/30	182/8672	0.47133	0.492951	0.323172	1808	1
hsa04613	Neutrophil extracellular trap formation	1/30	191/8672	0.487915	0.504816	0.330951	60	1
hsa05202	Transcriptional misregulation in cancer	1/30	193/8672	0.491532	0.504816	0.330951	1655	1
hsa05415	Diabetic cardiomyopathy	1/30	203/8672	0.509247	0.518341	0.339817	2597	1
hsa04714	Thermogenesis	1/30	232/8672	0.557315	0.562247	0.368601	60	1
hsa05165	Human papillomavirus infection	1/30	331/8672	0.689473	0.689473	0.452009	6696	1

## Sheet: KEGG_down_CI_Stress.Normal
Supplementary Table 5J. Enrichment of KEGG for down-regulated DEGs: CI stressed oligo - control normal oligo
ID	Description	GeneRatio	BgRatio	pvalue	p.adjust	qvalue	geneID	Count
hsa05100	Bacterial invasion of epithelial cells	5/67	77/8672	0.00030427	0.0374253	0.0342705	5747/26052/2549/9844/29119	5
hsa00230	Purine metabolism	5/67	128/8672	0.00301121	0.169751	0.155442	5137/5151/26289/5142/2272	5
hsa05205	Proteoglycans in cancer	6/67	203/8672	0.00465546	0.169751	0.155442	5747/4660/288/287/2549/2066	6
hsa04151	PI3K-Akt signaling pathway	8/67	359/8672	0.00616011	0.169751	0.155442	6446/5747/1902/1287/23239/2066/9863/5521	8
hsa04514	Cell adhesion molecules	5/67	157/8672	0.00714903	0.169751	0.155442	214/23705/5789/4685/9369	5
hsa04810	Regulation of actin cytoskeleton	6/67	229/8672	0.00828055	0.169751	0.155442	5747/2934/4660/5305/1902/85464	6
hsa04144	Endocytosis	6/67	250/8672	0.0124329	0.218465	0.200049	89853/9829/116984/26052/116987/6457	6
hsa04072	Phospholipase D signaling pathway	4/67	148/8672	0.0272472	0.321669	0.294553	1902/2913/26052/2549	4
hsa04012	ErbB signaling pathway	3/67	85/8672	0.027771	0.321669	0.294553	5747/2549/2066	3
hsa04148	Efferocytosis	4/67	156/8672	0.0322083	0.321669	0.294553	6446/5747/10396/9844	4
hsa04390	Hippo signaling pathway	4/67	157/8672	0.0328634	0.321669	0.294553	1739/1740/29119/5521	4
hsa05032	Morphine addiction	3/67	91/8672	0.033067	0.321669	0.294553	5137/5151/5142	3
hsa05222	Small cell lung cancer	3/67	92/8672	0.0339975	0.321669	0.294553	5747/1287/2272	3
hsa00513	Various types of N-glycan biosynthesis	2/67	42/8672	0.041527	0.323605	0.296326	4124/2530	2
hsa05165	Human papillomavirus infection	6/67	331/8672	0.0419711	0.323605	0.296326	1739/5747/5663/1287/1740/5521	6
hsa04530	Tight junction	4/67	170/8672	0.0420949	0.323605	0.296326	1739/7082/1740/5521	4
hsa00510	N-Glycan biosynthesis	2/67	53/8672	0.0629861	0.454355	0.416054	4124/2530	2
hsa05130	Pathogenic Escherichia coli infection	4/67	198/8672	0.0664909	0.454355	0.416054	4646/1902/7082/4642	4
hsa04330	Notch signaling pathway	2/67	62/8672	0.0827394	0.535629	0.490477	6310/5663	2
hsa00533	Glycosaminoglycan biosynthesis - keratan sulfate	1/67	14/8672	0.10297	0.633266	0.579884	2530	1
hsa00730	Thiamine metabolism	1/67	15/8672	0.109912	0.643769	0.589501	26289	1
hsa04540	Gap junction	2/67	88/8672	0.147832	0.771373	0.70635	1902/7082	2
hsa00770	Pantothenate and CoA biosynthesis	1/67	21/8672	0.150464	0.771373	0.70635	1806	1
hsa04727	GABAergic synapse	2/67	89/8672	0.150512	0.771373	0.70635	5334/10243	2
hsa04520	Adherens junction	2/67	93/8672	0.161329	0.775701	0.710313	7082/29119	2
hsa04360	Axon guidance	3/67	182/8672	0.165858	0.775701	0.710313	5747/85464/8633	3
hsa05146	Amoebiasis	2/67	102/8672	0.186149	0.775701	0.710313	5747/1287	2
hsa05202	Transcriptional misregulation in cancer	3/67	193/8672	0.186952	0.775701	0.710313	5747/221037/2530	3
hsa00790	Folate biosynthesis	1/67	27/8672	0.189195	0.775701	0.710313	10243	1
hsa01040	Biosynthesis of unsaturated fatty acids	1/67	27/8672	0.189195	0.775701	0.710313	79966	1
hsa04510	Focal adhesion	3/67	202/8672	0.204714	0.776842	0.711357	5747/4660/1287	3
hsa00410	beta-Alanine metabolism	1/67	31/8672	0.214044	0.776842	0.711357	1806	1
hsa04015	Rap1 signaling pathway	3/67	210/8672	0.220826	0.776842	0.711357	1902/9732/9863	3
hsa04670	Leukocyte transendothelial migration	2/67	115/8672	0.22285	0.776842	0.711357	5747/29119	2
hsa03020	RNA polymerase	1/67	34/8672	0.232187	0.776842	0.711357	5435	1
hsa04722	Neurotrophin signaling pathway	2/67	119/8672	0.234274	0.776842	0.711357	5663/2549	2
hsa04152	AMPK signaling pathway	2/67	121/8672	0.24	0.776842	0.711357	79966/5521	2
hsa04660	T cell receptor signaling pathway	2/67	121/8672	0.24	0.776842	0.711357	1739/5521	2
hsa04960	Aldosterone-regulated sodium reabsorption	1/67	37/8672	0.249918	0.780833	0.715012	6446	1
hsa05135	Yersinia infection	2/67	137/8672	0.285961	0.780833	0.715012	5747/9844	2
hsa05131	Shigellosis	3/67	247/8672	0.298019	0.780833	0.715012	23048/5747/9844	3
hsa05030	Cocaine addiction	1/67	49/8672	0.316894	0.780833	0.715012	2913	1
hsa05226	Gastric cancer	2/67	149/8672	0.32032	0.780833	0.715012	2549/29119	2
hsa00565	Ether lipid metabolism	1/67	50/8672	0.322201	0.780833	0.715012	5168	1
hsa05110	Vibrio cholerae infection	1/67	50/8672	0.322201	0.780833	0.715012	7082	1
hsa01240	Biosynthesis of cofactors	2/67	153/8672	0.331701	0.780833	0.715012	26289/10243	2
hsa04961	Endocrine and other factor-regulated calcium reabsorption	1/67	53/8672	0.337882	0.780833	0.715012	26052	1
hsa04340	Hedgehog signaling pathway	1/67	56/8672	0.353205	0.780833	0.715012	64399	1
hsa00480	Glutathione metabolism	1/67	57/8672	0.358234	0.780833	0.715012	10314	1
hsa01212	Fatty acid metabolism	1/67	57/8672	0.358234	0.780833	0.715012	79966	1
hsa00240	Pyrimidine metabolism	1/67	58/8672	0.363225	0.780833	0.715012	1806	1
hsa05213	Endometrial cancer	1/67	58/8672	0.363225	0.780833	0.715012	29119	1
hsa04370	VEGF signaling pathway	1/67	59/8672	0.368178	0.780833	0.715012	5747	1
hsa03420	Nucleotide excision repair	1/67	63/8672	0.387613	0.780833	0.715012	5435	1
hsa05217	Basal cell carcinoma	1/67	63/8672	0.387613	0.780833	0.715012	64399	1
hsa04310	Wnt signaling pathway	2/67	174/8672	0.390463	0.780833	0.715012	5663/23500	2
hsa04927	Cortisol synthesis and secretion	1/67	65/8672	0.397108	0.780833	0.715012	5151	1
hsa04924	Renin secretion	1/67	69/8672	0.415666	0.780833	0.715012	5137	1
hsa05211	Renal cell carcinoma	1/67	69/8672	0.415666	0.780833	0.715012	2549	1
hsa05120	Epithelial cell signaling in Helicobacter pylori infection	1/67	70/8672	0.420217	0.780833	0.715012	7082	1
hsa05223	Non-small cell lung cancer	1/67	72/8672	0.429214	0.780833	0.715012	2272	1
hsa00562	Inositol phosphate metabolism	1/67	73/8672	0.433661	0.780833	0.715012	5305	1
hsa04062	Chemokine signaling pathway	2/67	192/8672	0.43903	0.780833	0.715012	5747/9844	2
hsa04814	Motor proteins	2/67	193/8672	0.44167	0.780833	0.715012	4646/4642	2
hsa03320	PPAR signaling pathway	1/67	75/8672	0.442452	0.780833	0.715012	79966	1
hsa04721	Synaptic vesicle cycle	1/67	78/8672	0.455388	0.780833	0.715012	26052	1
hsa01521	EGFR tyrosine kinase inhibitor resistance	1/67	79/8672	0.459634	0.780833	0.715012	2549	1
hsa00983	Drug metabolism - other enzymes	1/67	80/8672	0.463847	0.780833	0.715012	1806	1
hsa05203	Viral carcinogenesis	2/67	204/8672	0.470258	0.780833	0.715012	1739/2934	2
hsa03083	Polycomb repressive complex	1/67	83/8672	0.476294	0.780833	0.715012	26053	1
hsa04146	Peroxisome	1/67	83/8672	0.476294	0.780833	0.715012	51555	1
hsa04623	Cytosolic DNA-sensing pathway	1/67	83/8672	0.476294	0.780833	0.715012	5435	1
hsa01232	Nucleotide metabolism	1/67	85/8672	0.484433	0.780833	0.715012	26289	1
hsa04742	Taste transduction	1/67	86/8672	0.488456	0.780833	0.715012	5137	1
hsa05412	Arrhythmogenic right ventricular cardiomyopathy	1/67	86/8672	0.488456	0.780833	0.715012	29119	1
hsa04512	ECM-receptor interaction	1/67	89/8672	0.500339	0.780833	0.715012	1287	1
hsa04024	cAMP signaling pathway	2/67	225/8672	0.522394	0.780833	0.715012	64399/5142	2
hsa03015	mRNA surveillance pathway	1/67	97/8672	0.530715	0.780833	0.715012	5521	1
hsa04070	Phosphatidylinositol signaling system	1/67	97/8672	0.530715	0.780833	0.715012	5305	1
hsa04666	Fc gamma R-mediated phagocytosis	1/67	97/8672	0.530715	0.780833	0.715012	2934	1
hsa01522	Endocrine resistance	1/67	98/8672	0.534382	0.780833	0.715012	5747	1
hsa05231	Choline metabolism in cancer	1/67	98/8672	0.534382	0.780833	0.715012	23446	1
hsa00564	Glycerophospholipid metabolism	1/67	99/8672	0.53802	0.780833	0.715012	9926	1
hsa04933	AGE-RAGE signaling pathway in diabetic complications	1/67	100/8672	0.541631	0.780833	0.715012	1287	1
hsa04080	Neuroactive ligand-receptor interaction	3/67	367/8672	0.543962	0.780833	0.715012	1902/2913/2894	3
hsa05142	Chagas disease	1/67	102/8672	0.548769	0.780833	0.715012	5521	1
hsa04974	Protein digestion and absorption	1/67	103/8672	0.552296	0.780833	0.715012	1287	1
hsa04928	Parathyroid hormone synthesis, secretion and action	1/67	106/8672	0.562717	0.786525	0.720224	5142	1
hsa05132	Salmonella infection	2/67	247/8672	0.573308	0.792325	0.725535	4646/9844	2
hsa04020	Calcium signaling pathway	2/67	253/8672	0.58651	0.799949	0.732516	5137/2066	2
hsa04724	Glutamatergic synapse	1/67	115/8672	0.592567	0.799949	0.732516	2913	1
hsa03082	ATP-dependent chromatin remodeling	1/67	117/8672	0.598923	0.799949	0.732516	29994	1
hsa04935	Growth hormone synthesis, secretion and action	1/67	120/8672	0.608274	0.799949	0.732516	5747	1
hsa04071	Sphingolipid signaling pathway	1/67	121/8672	0.611343	0.799949	0.732516	5521	1
hsa04926	Relaxin signaling pathway	1/67	129/8672	0.635057	0.800816	0.73331	1287	1
hsa04068	FoxO signaling pathway	1/67	131/8672	0.640759	0.800816	0.73331	6446	1
hsa04728	Dopaminergic synapse	1/67	132/8672	0.643577	0.800816	0.73331	5521	1
hsa04270	Vascular smooth muscle contraction	1/67	134/8672	0.649148	0.800816	0.73331	4660	1
hsa05418	Fluid shear stress and atherosclerosis	1/67	139/8672	0.662703	0.800816	0.73331	5747	1
hsa04120	Ubiquitin mediated proteolysis	1/67	142/8672	0.670587	0.800816	0.73331	7325	1
hsa04936	Alcoholic liver disease	1/67	142/8672	0.670587	0.800816	0.73331	79966	1
hsa05017	Spinocerebellar ataxia	1/67	143/8672	0.673174	0.800816	0.73331	6310	1
hsa04010	MAPK signaling pathway	2/67	299/8672	0.677876	0.800816	0.73331	9448/2066	2
hsa04261	Adrenergic signaling in cardiomyocytes	1/67	154/8672	0.700347	0.800816	0.73331	5521	1
hsa04921	Oxytocin signaling pathway	1/67	154/8672	0.700347	0.800816	0.73331	4660	1
hsa04934	Cushing syndrome	1/67	155/8672	0.702704	0.800816	0.73331	5151	1
hsa04150	mTOR signaling pathway	1/67	156/8672	0.705043	0.800816	0.73331	6446	1
hsa04218	Cellular senescence	1/67	156/8672	0.705043	0.800816	0.73331	28996	1
hsa05160	Hepatitis C	1/67	158/8672	0.709666	0.800816	0.73331	5521	1
hsa05225	Hepatocellular carcinoma	1/67	168/8672	0.731733	0.81821	0.749238	2549	1
hsa05170	Human immunodeficiency virus 1 infection	1/67	212/8672	0.810751	0.887042	0.812268	5747	1
hsa05417	Lipid and atherosclerosis	1/67	215/8672	0.815212	0.887042	0.812268	5747	1
hsa05166	Human T-cell leukemia virus 1 infection	1/67	222/8672	0.825223	0.887042	0.812268	1739	1
hsa05208	Chemical carcinogenesis - reactive oxygen species	1/67	223/8672	0.826609	0.887042	0.812268	5747	1
hsa05163	Human cytomegalovirus infection	1/67	225/8672	0.829348	0.887042	0.812268	5747	1
hsa04014	Ras signaling pathway	1/67	236/8672	0.843669	0.89458	0.81917	2549	1
hsa05020	Prion disease	1/67	272/8672	0.882749	0.927265	0.8491	4685	1
hsa05022	Pathways of neurodegeneration - multiple diseases	2/67	476/8672	0.889571	0.927265	0.8491	6310/5663	2
hsa05016	Huntington disease	1/67	306/8672	0.910745	0.936409	0.857474	5435	1
hsa05206	MicroRNAs in cancer	1/67	310/8672	0.91357	0.936409	0.857474	9839	1
hsa05014	Amyotrophic lateral sclerosis	1/67	364/8672	0.944102	0.959707	0.878807	2066	1
hsa05010	Alzheimer disease	1/67	384/8672	0.952468	0.960275	0.879328	5663	1
hsa04740	Olfactory transduction	1/67	439/8672	0.969628	0.969628	0.887893	5137	1

[truncated: 3 more sheets: KEGG_up_CI_edge_Stress.Normal, KEGG_down_CI_edge_Stress.Normal, KEGG_up_StressOL_NAWMvsControl]
