# Supplementary material for: Integrative transcriptomic analysis reveals oligodendrocyte lineage switching in multiple sclerosis
Source: Life Sci Alliance. 2025 Aug 4;8(10):e202403150. doi: 10.26508/lsa.202403150 (PMC12322325; doi:10.26508/lsa.202403150)
Supplement: Supplementary file 6 [file LSA-2024-03150_TableS6.xlsx]

## Sheet: GO-up_control_Stress.Normal
Supplementary Table 6A. Enrichment of GO biological process terms for up-regulated DEGs: control stressed oligo - control normal oligo
ID	Description	GeneRatio	BgRatio	pvalue	p.adjust	qvalue	geneID	Count
GO:0042026	protein refolding	3/10	27/18903	3.09769e-07	0.000227371	0.000125212	CRYAB/HSPA1A/HSP90AA1	3
GO:0009408	response to heat	3/10	114/18903	2.4857e-05	0.00912253	0.00502374	CRYAB/HSPA1A/HSP90AA1	3
GO:0051131	chaperone-mediated protein complex assembly	2/10	23/18903	6.33506e-05	0.0115717	0.00637251	HSPA1A/HSP90AA1	2
GO:0061564	axon development	4/10	490/18903	8.27249e-05	0.0115717	0.00637251	HSP90AA1/SPP1/ACTB/APOD	4
GO:0016049	cell growth	4/10	493/18903	8.47102e-05	0.0115717	0.00637251	CRYAB/HSPA1A/HSP90AA1/SPP1	4
GO:0009266	response to temperature stimulus	3/10	186/18903	0.000106914	0.0115717	0.00637251	CRYAB/HSPA1A/HSP90AA1	3
GO:0030308	negative regulation of cell growth	3/10	188/18903	0.000110357	0.0115717	0.00637251	CRYAB/HSPA1A/SPP1	3
GO:0050821	protein stabilization	3/10	214/18903	0.000161907	0.014855	0.00818057	CRYAB/HSPA1A/HSP90AA1	3
GO:0006457	protein folding	3/10	223/18903	0.00018285	0.0149124	0.00821222	CRYAB/HSPA1A/HSP90AA1	3
GO:0045926	negative regulation of growth	3/10	249/18903	0.000253069	0.0185753	0.0102293	CRYAB/HSPA1A/SPP1	3
GO:0031103	axon regeneration	2/10	55/18903	0.000368497	0.0245532	0.0135214	SPP1/APOD	2
GO:0042306	regulation of protein import into nucleus	2/10	59/18903	0.000424099	0.0245532	0.0135214	HSP90AA1/APOD	2
GO:0031102	neuron projection regeneration	2/10	62/18903	0.000468318	0.0245532	0.0135214	SPP1/APOD	2
GO:0032387	negative regulation of intracellular transport	2/10	62/18903	0.000468318	0.0245532	0.0135214	CRYAB/APOD	2
GO:0034605	cellular response to heat	2/10	66/18903	0.000530623	0.0253435	0.0139566	HSPA1A/HSP90AA1	2
GO:0031647	regulation of protein stability	3/10	325/18903	0.000552447	0.0253435	0.0139566	CRYAB/HSPA1A/HSP90AA1	3
GO:0032386	regulation of intracellular transport	3/10	336/18903	0.00060877	0.0254758	0.0140294	CRYAB/HSP90AA1/APOD	3
GO:0048545	response to steroid hormone	3/10	339/18903	0.000624747	0.0254758	0.0140294	HSPA1A/PTGDS/SPP1	3
GO:0048678	response to axon injury	2/10	89/18903	0.000962458	0.0371813	0.0204756	SPP1/APOD	2
GO:0032273	positive regulation of protein polymerization	2/10	92/18903	0.00102795	0.0377256	0.0207753	HSPA1A/HSP90AA1	2
GO:0043254	regulation of protein-containing complex assembly	3/10	410/18903	0.00108513	0.037928	0.0208868	CRYAB/HSPA1A/HSP90AA1	3
GO:0001558	regulation of cell growth	3/10	422/18903	0.0011795	0.0393524	0.0216712	CRYAB/HSPA1A/SPP1	3
GO:0006979	response to oxidative stress	3/10	434/18903	0.00127895	0.0401635	0.0221179	CRYAB/HSPA1A/APOD	3
GO:0007409	axonogenesis	3/10	438/18903	0.00131325	0.0401635	0.0221179	HSP90AA1/SPP1/ACTB	3
GO:0046822	regulation of nucleocytoplasmic transport	2/10	109/18903	0.00143849	0.0422341	0.0232581	HSP90AA1/APOD	2
GO:0007006	mitochondrial membrane organization	2/10	120/18903	0.00173955	0.0491088	0.027044	HSPA1A/HSP90AA1	2

## Sheet: GO_down_control_Stress.Normal
Supplementary Table 6B. Enrichment of GO biological process terms for down-regulated DEGs: control stressed oligo - control normal oligo
ID	Description	GeneRatio	BgRatio	pvalue	p.adjust	qvalue	geneID	Count
no FDR significant pathways were detected.

## Sheet: GO-up_NAWM_Stress.Normal
Supplementary Table 6C. Enrichment of GO biological process terms for up-regulated DEGs: NAWM stressed oligo - control normal oligo
ID	Description	GeneRatio	BgRatio	pvalue	p.adjust	qvalue	geneID	Count
GO:0071248	cellular response to metal ion	8/101	198/18903	1.10567e-05	0.00698042	0.0061112	B2M/CAMK2D/CLIC4/MEF2A/IQGAP1/JUND/PRKN/MT2A	8
GO:0043502	regulation of muscle adaptation	6/101	97/18903	1.33632e-05	0.00698042	0.0061112	CAMK2D/ATP2B4/HDAC4/MEF2A/AKAP6/PRKCA	6
GO:0051592	response to calcium ion	7/101	147/18903	1.39242e-05	0.00698042	0.0061112	KCNMB4/CAMK2D/CLIC4/MEF2A/IQGAP1/JUND/ACTG1	7
GO:0003300	cardiac muscle hypertrophy	6/101	99/18903	1.50234e-05	0.00698042	0.0061112	CAMK2D/ATP2B4/HDAC4/MEF2A/AKAP6/PRKCA	6
GO:0014897	striated muscle hypertrophy	6/101	102/18903	1.78224e-05	0.00698042	0.0061112	CAMK2D/ATP2B4/HDAC4/MEF2A/AKAP6/PRKCA	6
GO:0034329	cell junction assembly	11/101	430/18903	1.87903e-05	0.00698042	0.0061112	PTPRJ/CDH19/ADGRL3/DLC1/CD9/DNM3/PTPRK/PTK2/ACTG1/CTNNA1/PRKCA	11
GO:0014896	muscle hypertrophy	6/101	104/18903	1.99115e-05	0.00698042	0.0061112	CAMK2D/ATP2B4/HDAC4/MEF2A/AKAP6/PRKCA	6
GO:0010038	response to metal ion	10/101	360/18903	2.2885e-05	0.00701997	0.00614582	B2M/KCNMB4/CAMK2D/CLIC4/MEF2A/IQGAP1/JUND/PRKN/ACTG1/MT2A	10
GO:0071241	cellular response to inorganic substance	8/101	229/18903	3.15228e-05	0.00828886	0.00725671	B2M/CAMK2D/CLIC4/MEF2A/IQGAP1/JUND/PRKN/MT2A	8
GO:0010611	regulation of cardiac muscle hypertrophy	5/101	69/18903	3.37769e-05	0.00828886	0.00725671	CAMK2D/ATP2B4/MEF2A/AKAP6/PRKCA	5
GO:0010613	positive regulation of cardiac muscle hypertrophy	4/101	36/18903	3.96537e-05	0.00835841	0.0073176	CAMK2D/MEF2A/AKAP6/PRKCA	4
GO:0014743	regulation of muscle hypertrophy	5/101	72/18903	4.15221e-05	0.00835841	0.0073176	CAMK2D/ATP2B4/MEF2A/AKAP6/PRKCA	5
GO:0014742	positive regulation of muscle hypertrophy	4/101	37/18903	4.42784e-05	0.00835841	0.0073176	CAMK2D/MEF2A/AKAP6/PRKCA	4
GO:0043500	muscle adaptation	6/101	122/18903	4.90949e-05	0.00860564	0.00753404	CAMK2D/ATP2B4/HDAC4/MEF2A/AKAP6/PRKCA	6
GO:0048041	focal adhesion assembly	5/101	85/18903	9.21506e-05	0.0150758	0.0131985	PTPRJ/DLC1/PTPRK/PTK2/ACTG1	5
GO:0071277	cellular response to calcium ion	5/101	87/18903	0.000102933	0.0157874	0.0138215	CAMK2D/CLIC4/MEF2A/IQGAP1/JUND	5
GO:0007044	cell-substrate junction assembly	5/101	95/18903	0.000156059	0.0225276	0.0197224	PTPRJ/DLC1/PTPRK/PTK2/ACTG1	5
GO:0045862	positive regulation of proteolysis	9/101	372/18903	0.000170662	0.023267	0.0203697	STAT3/SH3RF1/CLU/ROBO1/PICALM/DLC1/SNX9/PTK2/PRKN	9
GO:0150115	cell-substrate junction organization	5/101	101/18903	0.000208023	0.0268678	0.0235221	PTPRJ/DLC1/PTPRK/PTK2/ACTG1	5
GO:0051056	regulation of small GTPase mediated signal transduction	8/101	305/18903	0.000231015	0.0283455	0.0248158	BCL6/ERBIN/TIAM1/ARHGAP21/ROBO1/DENND4A/DLC1/SQSTM1	8
GO:0007160	cell-matrix adhesion	7/101	238/18903	0.000289344	0.0332262	0.0290888	BCL6/PTPRJ/TIAM1/DLC1/PTPRK/PTK2/ACTG1	7
GO:0032970	regulation of actin filament-based process	9/101	406/18903	0.000325694	0.0332262	0.0290888	CD47/CAMK2D/RHOQ/TMSB10/DLC1/IQGAP1/SNX9/PRKN/ACTG1	9
GO:0044089	positive regulation of cellular component biogenesis	10/101	498/18903	0.000331533	0.0332262	0.0290888	CD47/PTPRJ/ASAP1/RHOQ/PDE4DIP/CLU/CNOT2/SNX9/DNM3/PRKCA	10
GO:0007229	integrin-mediated signaling pathway	5/101	113/18903	0.000350487	0.0332262	0.0290888	ERBIN/CD47/DOCK1/PTK2/CTNNA1	5
GO:0002433	immune response-regulating cell surface receptor signaling pathway involved in phagocytosis	3/101	26/18903	0.00035203	0.0332262	0.0290888	CD47/PTPRJ/PTK2	3
GO:0038096	Fc-gamma receptor signaling pathway involved in phagocytosis	3/101	26/18903	0.00035203	0.0332262	0.0290888	CD47/PTPRJ/PTK2	3
GO:0051893	regulation of focal adhesion assembly	4/101	64/18903	0.000381444	0.0334308	0.0292679	PTPRJ/DLC1/PTK2/ACTG1	4
GO:0090109	regulation of cell-substrate junction assembly	4/101	64/18903	0.000381444	0.0334308	0.0292679	PTPRJ/DLC1/PTK2/ACTG1	4
GO:0150116	regulation of cell-substrate junction organization	4/101	69/18903	0.000508517	0.043031	0.0376727	PTPRJ/DLC1/PTK2/ACTG1	4
GO:0001952	regulation of cell-matrix adhesion	5/101	125/18903	0.000556824	0.0455482	0.0398764	BCL6/PTPRJ/DLC1/PTK2/ACTG1	5
GO:0046578	regulation of Ras protein signal transduction	6/101	193/18903	0.000594613	0.0468526	0.0410184	BCL6/ERBIN/ROBO1/DENND4A/DLC1/SQSTM1	6
GO:0007265	Ras protein signal transduction	8/101	353/18903	0.000610955	0.0468526	0.0410184	BCL6/ERBIN/TIAM1/ROBO1/DENND4A/DLC1/ELMO1/SQSTM1	8

## Sheet: GO_down_NAWM_Stress.Normal
Supplementary Table 6D. Enrichment of GO biological process terms for down-regulated DEGs: NAWM stressed oligo - control normal oligo
ID	Description	GeneRatio	BgRatio	pvalue	p.adjust	qvalue	geneID	Count
no FDR significant pathways were detected.

## Sheet: GO_up_CA_Stress.Normal
Supplementary Table 6E. Enrichment of GO biological process terms for up-regulated DEGs: CA stressed oligo - control normal oligo
ID	Description	GeneRatio	BgRatio	pvalue	p.adjust	qvalue	geneID	Count
GO:0061684	chaperone-mediated autophagy	3/22	16/18903	7.58715e-07	0.000709398	0.00050794	CLU/LAMP2/HSP90AA1	3
GO:0042026	protein refolding	3/22	27/18903	3.93019e-06	0.00183736	0.00131558	B2M/CRYAB/HSP90AA1	3
GO:1990000	amyloid fibril formation	3/22	40/18903	1.31458e-05	0.00409711	0.00293359	B2M/CLU/CRYAB	3
GO:0006826	iron ion transport	3/22	58/18903	4.0502e-05	0.00946733	0.00677875	B2M/FTL/FTH1	3
GO:0050821	protein stabilization	4/22	214/18903	9.95494e-05	0.0127661	0.0091407	CLU/LAMP2/CRYAB/HSP90AA1	4
GO:1905907	negative regulation of amyloid fibril formation	2/22	13/18903	0.000100075	0.0127661	0.0091407	CLU/CRYAB	2
GO:1902947	regulation of tau-protein kinase activity	2/22	14/18903	0.000116672	0.0127661	0.0091407	CLU/HSP90AA1	2
GO:0006457	protein folding	4/22	223/18903	0.000116711	0.0127661	0.0091407	B2M/CLU/CRYAB/HSP90AA1	4
GO:0051651	maintenance of location in cell	4/22	226/18903	0.000122882	0.0127661	0.0091407	CALM2/TMSB4X/FTL/FTH1	4
GO:0055072	iron ion homeostasis	3/22	88/18903	0.00014082	0.0130591	0.00935053	B2M/FTL/FTH1	3
GO:1905906	regulation of amyloid fibril formation	2/22	16/18903	0.000153637	0.0130591	0.00935053	CLU/CRYAB	2
GO:0000041	transition metal ion transport	3/22	104/18903	0.000230886	0.0179899	0.012881	B2M/FTL/FTH1	3
GO:0051131	chaperone-mediated protein complex assembly	2/22	23/18903	0.000322323	0.0231825	0.016599	CLU/HSP90AA1	2
GO:0051238	sequestering of metal ion	2/22	26/18903	0.000413177	0.0275943	0.0197579	FTL/FTH1	2
GO:0031647	regulation of protein stability	4/22	325/18903	0.000491202	0.030099	0.0215513	CLU/LAMP2/CRYAB/HSP90AA1	4
GO:0006622	protein targeting to lysosome	2/22	29/18903	0.000515063	0.030099	0.0215513	CLU/LAMP2	2
GO:0055076	transition metal ion homeostasis	3/22	143/18903	0.000587502	0.0307132	0.0219911	B2M/FTL/FTH1	3
GO:0051235	maintenance of location	4/22	342/18903	0.000595093	0.0307132	0.0219911	CALM2/TMSB4X/FTL/FTH1	4
GO:0031333	negative regulation of protein-containing complex assembly	3/22	146/18903	0.000624119	0.0307132	0.0219911	CLU/TMSB4X/CRYAB	3
GO:0051098	regulation of binding	4/22	372/18903	0.000815271	0.0381139	0.0272901	B2M/CALM2/TMSB4X/ACTB	4
GO:0051100	negative regulation of binding	3/22	164/18903	0.000874667	0.0389435	0.0278841	B2M/TMSB4X/ACTB	3
GO:1902904	negative regulation of supramolecular fiber organization	3/22	169/18903	0.000954055	0.0405473	0.0290325	CLU/TMSB4X/CRYAB	3
GO:0006623	protein targeting to vacuole	2/22	42/18903	0.00108233	0.0411229	0.0294446	CLU/LAMP2	2
GO:0045429	positive regulation of nitric oxide biosynthetic process	2/22	42/18903	0.00108233	0.0411229	0.0294446	CLU/HSP90AA1	2
GO:0043254	regulation of protein-containing complex assembly	4/22	410/18903	0.00117027	0.0411229	0.0294446	CLU/TMSB4X/CRYAB/HSP90AA1	4
GO:0021762	substantia nigra development	2/22	44/18903	0.00118751	0.0411229	0.0294446	CALM2/ACTB	2
GO:1904407	positive regulation of nitric oxide metabolic process	2/22	44/18903	0.00118751	0.0411229	0.0294446	CLU/HSP90AA1	2
GO:0045860	positive regulation of protein kinase activity	4/22	420/18903	0.00127931	0.0427199	0.0305881	CLU/CALM2/HSP90AA1/GPRC5B	4
GO:0045664	regulation of neuron differentiation	3/22	196/18903	0.00146192	0.0471343	0.0337489	B2M/DPYSL2/GPRC5B	3

## Sheet: GO_down_CA_Stress.Normal
Supplementary Table 6F. Enrichment of GO biological process terms for down-regulated DEGs: CA stressed oligo - control normal oligo
ID	Description	GeneRatio	BgRatio	pvalue	p.adjust	qvalue	geneID	Count
GO:0034329	cell junction assembly	17/141	430/18903	2.28532e-08	5.04371e-05	4.53937e-05	MAP4K4/PTK2/CLASP2/DLG1/LIMCH1/TJP1/ANK2/PTPRK/DNM3/DLC1/PKP4/ERBB4/PTPRD/CDH20/ADGRB3/KIRREL3/IL1RAPL1	17
GO:0007015	actin filament organization	14/141	454/18903	7.81455e-06	0.00787891	0.00709108	SHTN1/LPAR1/COBL/CLASP2/DLG1/DAAM2/LIMCH1/TJP1/SSH2/DLC1/TMEFF2/ELMO1/MYO1D/CTNNA3	14
GO:0016358	dendrite development	10/141	237/18903	1.16806e-05	0.00787891	0.00709108	PICALM/LPAR1/COBL/PSEN1/RERE/DNM3/PTPRD/DOCK10/ADGRB3/IL1RAPL1	10
GO:0061564	axon development	14/141	490/18903	1.83774e-05	0.00787891	0.00709108	NCAM1/SHTN1/PICALM/COBL/ANK3/ALCAM/FGFR2/PTK2/PSEN1/DIP2B/AUTS2/NCAM2/UNC5C/NRXN3	14
GO:0050808	synapse organization	13/141	432/18903	2.16425e-05	0.00787891	0.00709108	ANK3/COL4A5/DLG1/PSEN1/DNM3/ERBB4/PTPRD/APBB2/DOCK10/GPHN/ADGRB3/KIRREL3/IL1RAPL1	13
GO:1901888	regulation of cell junction assembly	9/141	204/18903	2.27999e-05	0.00787891	0.00709108	MAP4K4/PTK2/CLASP2/LIMCH1/TJP1/DLC1/PTPRD/ADGRB3/IL1RAPL1	9
GO:0007409	axonogenesis	13/141	438/18903	2.49898e-05	0.00787891	0.00709108	NCAM1/SHTN1/PICALM/COBL/ANK3/ALCAM/FGFR2/PTK2/PSEN1/DIP2B/AUTS2/UNC5C/NRXN3	13
GO:0048041	focal adhesion assembly	6/141	85/18903	4.17323e-05	0.0115054	0.010355	MAP4K4/PTK2/CLASP2/LIMCH1/PTPRK/DLC1	6
GO:0038007	netrin-activated signaling pathway	3/141	10/18903	4.69183e-05	0.0115054	0.010355	SHTN1/PTK2/UNC5C	3
GO:0032970	regulation of actin filament-based process	12/141	406/18903	5.39653e-05	0.0119101	0.0107192	LPAR1/CLASP2/DLG1/DAAM2/LIMCH1/TJP1/ANK2/SSH2/DLC1/TMEFF2/PDE4B/CTNNA3	12
GO:0030048	actin filament-based movement	7/141	134/18903	6.60176e-05	0.0127051	0.0114347	SHTN1/DLG1/LIMCH1/ANK2/MYO1D/PDE4B/CTNNA3	7
GO:0051492	regulation of stress fiber assembly	6/141	94/18903	7.35445e-05	0.0127051	0.0114347	LPAR1/CLASP2/LIMCH1/TJP1/DLC1/TMEFF2	6
GO:0007044	cell-substrate junction assembly	6/141	95/18903	7.80257e-05	0.0127051	0.0114347	MAP4K4/PTK2/CLASP2/LIMCH1/PTPRK/DLC1	6
GO:0048813	dendrite morphogenesis	7/141	140/18903	8.70449e-05	0.0127051	0.0114347	PICALM/RERE/DNM3/PTPRD/DOCK10/ADGRB3/IL1RAPL1	7
GO:0051497	negative regulation of stress fiber assembly	4/141	33/18903	0.0001026	0.0127051	0.0114347	CLASP2/TJP1/DLC1/TMEFF2	4
GO:0150115	cell-substrate junction organization	6/141	101/18903	0.000109694	0.0127051	0.0114347	MAP4K4/PTK2/CLASP2/LIMCH1/PTPRK/DLC1	6
GO:0051893	regulation of focal adhesion assembly	5/141	64/18903	0.000115136	0.0127051	0.0114347	MAP4K4/PTK2/CLASP2/LIMCH1/DLC1	5
GO:0090109	regulation of cell-substrate junction assembly	5/141	64/18903	0.000115136	0.0127051	0.0114347	MAP4K4/PTK2/CLASP2/LIMCH1/DLC1	5
GO:0086004	regulation of cardiac muscle cell contraction	4/141	34/18903	0.00011561	0.0127051	0.0114347	DLG1/ANK2/PDE4B/CTNNA3	4
GO:0070252	actin-mediated cell contraction	6/141	104/18903	0.00012896	0.0127051	0.0114347	SHTN1/DLG1/LIMCH1/ANK2/PDE4B/CTNNA3	6
GO:0110020	regulation of actomyosin structure organization	6/141	104/18903	0.00012896	0.0127051	0.0114347	LPAR1/CLASP2/LIMCH1/TJP1/DLC1/TMEFF2	6
GO:0048488	synaptic vesicle endocytosis	5/141	66/18903	0.000133354	0.0127051	0.0114347	SYNJ2/PICALM/DNAJC6/DNM3/SH3GL3	5
GO:0140238	presynaptic endocytosis	5/141	66/18903	0.000133354	0.0127051	0.0114347	SYNJ2/PICALM/DNAJC6/DNM3/SH3GL3	5
GO:0032232	negative regulation of actin filament bundle assembly	4/141	36/18903	0.000145155	0.0127051	0.0114347	CLASP2/TJP1/DLC1/TMEFF2	4
GO:0031032	actomyosin structure organization	8/141	204/18903	0.000149008	0.0127051	0.0114347	LPAR1/CLASP2/CDC42BPA/LIMCH1/TJP1/DLC1/TMEFF2/FRMD5	8
GO:0032231	regulation of actin filament bundle assembly	6/141	108/18903	0.000158718	0.0127051	0.0114347	LPAR1/CLASP2/LIMCH1/TJP1/DLC1/TMEFF2	6
GO:0150116	regulation of cell-substrate junction organization	5/141	69/18903	0.000164723	0.0127051	0.0114347	MAP4K4/PTK2/CLASP2/LIMCH1/DLC1	5
GO:0030038	contractile actin filament bundle assembly	6/141	109/18903	0.000166945	0.0127051	0.0114347	LPAR1/CLASP2/LIMCH1/TJP1/DLC1/TMEFF2	6
GO:0043149	stress fiber assembly	6/141	109/18903	0.000166945	0.0127051	0.0114347	LPAR1/CLASP2/LIMCH1/TJP1/DLC1/TMEFF2	6
GO:1903115	regulation of actin filament-based movement	4/141	40/18903	0.000220062	0.0161893	0.0145704	DLG1/ANK2/PDE4B/CTNNA3	4
GO:0061572	actin filament bundle organization	7/141	164/18903	0.000232421	0.0165469	0.0148923	SHTN1/LPAR1/CLASP2/LIMCH1/TJP1/DLC1/TMEFF2	7
GO:0110053	regulation of actin filament organization	9/141	278/18903	0.000243806	0.016815	0.0151336	LPAR1/CLASP2/DLG1/DAAM2/LIMCH1/TJP1/SSH2/DLC1/TMEFF2	9
GO:0036465	synaptic vesicle recycling	5/141	79/18903	0.000311223	0.0208142	0.0187329	SYNJ2/PICALM/DNAJC6/DNM3/SH3GL3	5
GO:0006937	regulation of muscle contraction	7/141	174/18903	0.000333225	0.0216302	0.0194673	DLG1/DOCK5/PPP1R12B/ANK2/DOCK4/PDE4B/CTNNA3	7
GO:0044089	positive regulation of cellular component biogenesis	12/141	498/18903	0.00036054	0.0221105	0.0198996	MAP4K4/LPAR1/COBL/CLASP2/DLG1/PIP4K2A/LIMCH1/DNM3/PTPRD/AUTS2/ADGRB3/IL1RAPL1	12
GO:2000369	regulation of clathrin-dependent endocytosis	3/141	19/18903	0.000360661	0.0221105	0.0198996	PICALM/DNAJC6/SH3GL3	3
GO:0072583	clathrin-dependent endocytosis	4/141	47/18903	0.000412494	0.0246047	0.0221444	PICALM/DNAJC6/SH3GL3/MAGI2	4
GO:0010975	regulation of neuron projection development	11/141	446/18903	0.00052473	0.0304758	0.0274284	SHTN1/LPAR1/COBL/PSEN1/SPOCK1/DIP2B/DNM3/PTPRD/ADGRB3/MAGI2/IL1RAPL1	11
GO:0007157	heterophilic cell-cell adhesion via plasma membrane cell adhesion molecules	4/141	51/18903	0.00056476	0.0311617	0.0280458	CADM1/ALCAM/PTPRD/IL1RAPL1	4
GO:0022604	regulation of cell morphogenesis	9/141	312/18903	0.000564779	0.0311617	0.0280458	ENPP2/LPAR1/PTK2/DLG1/DOCK5/DLC1/FMNL2/PTPRD/IL1RAPL1	9
GO:1902903	regulation of supramolecular fiber organization	10/141	384/18903	0.000621718	0.0334666	0.0301202	LPAR1/CLASP2/DLG1/PSEN1/DAAM2/LIMCH1/TJP1/SSH2/DLC1/TMEFF2	10
GO:0090257	regulation of muscle system process	8/141	256/18903	0.000682451	0.0354276	0.0318851	DLG1/DOCK5/PPP1R12B/AKAP6/ANK2/DOCK4/PDE4B/CTNNA3	8
GO:0042552	myelination	6/141	142/18903	0.000690253	0.0354276	0.0318851	BCAS1/FA2H/LPAR1/DLG1/QKI/ANK2	6
GO:0007272	ensheathment of neurons	6/141	144/18903	0.000742747	0.0364276	0.0327851	BCAS1/FA2H/LPAR1/DLG1/QKI/ANK2	6
GO:0008366	axon ensheathment	6/141	144/18903	0.000742747	0.0364276	0.0327851	BCAS1/FA2H/LPAR1/DLG1/QKI/ANK2	6
GO:0097120	receptor localization to synapse	4/141	56/18903	0.000806503	0.0386946	0.0348254	ANKS1B/DLG1/GPHN/DLG2	4
GO:0043113	receptor clustering	4/141	57/18903	0.000862396	0.0404959	0.0364466	DLG1/GPHN/MAGI2/DLG2	4
GO:0021549	cerebellum development	5/141	101/18903	0.000959705	0.0441264	0.0397141	LPAR1/PTBP2/PSEN1/AGTPBP1/RERE	5
GO:0071709	membrane assembly	4/141	59/18903	0.000982279	0.0442427	0.0398187	PICALM/ANK3/PTPRD/IL1RAPL1	4
GO:0030902	hindbrain development	6/141	153/18903	0.00101827	0.0449462	0.0404519	LPAR1/PTBP2/PSEN1/AGTPBP1/RERE/DLC1	6
GO:0009135	purine nucleoside diphosphate metabolic process	5/141	104/18903	0.00109457	0.0464562	0.0418109	DLG1/PSEN1/ZBTB20/AK5/DLG2	5
GO:0009179	purine ribonucleoside diphosphate metabolic process	5/141	104/18903	0.00109457	0.0464562	0.0418109	DLG1/PSEN1/ZBTB20/AK5/DLG2	5

## Sheet: GO_up_CA_edge_Stress.Normal
Supplementary Table 6G. Enrichment of GO biological process terms for up-regulated DEGs: CA edge stressed oligo - control normal oligo
ID	Description	GeneRatio	BgRatio	pvalue	p.adjust	qvalue	geneID	Count
GO:0006457	protein folding	18/156	223/18903	3.94512e-13	1.14606e-09	9.65515e-10	HSPH1/HSPD1/HSP90AA1/DNAJB1/PTGES3/BAG3/HSPB1/DNAJA4/DNAJB6/CHORDC1/ST13/HSPA4L/STIP1/HSPA1A/DNAJA1/HSP90AB1/HSPA4/HSPA9	18
GO:0006986	response to unfolded protein	13/156	141/18903	1.58409e-10	2.30088e-07	1.93842e-07	HSPH1/HSPD1/HSP90AA1/DNAJB1/BAG3/HSPB1/HSPA4L/HSPA1A/DNAJA1/HSP90AB1/HSPA4/HSPA9/TMTC4	13
GO:0035966	response to topologically incorrect protein	13/156	163/18903	9.66502e-10	9.35896e-07	7.88462e-07	HSPH1/HSPD1/HSP90AA1/DNAJB1/BAG3/HSPB1/HSPA4L/HSPA1A/DNAJA1/HSP90AB1/HSPA4/HSPA9/TMTC4	13
GO:0042026	protein refolding	7/156	27/18903	1.76066e-09	1.27868e-06	1.07725e-06	HSPD1/HSP90AA1/HSPB1/DNAJA4/HSPA1A/DNAJA1/HSPA9	7
GO:0009408	response to heat	11/156	114/18903	2.62941e-09	1.52769e-06	1.28703e-06	HSP90AA1/DNAJB1/BAG3/HSPB1/DNAJA4/DNAJB6/CHORDC1/HSPA1A/DNAJA1/HSP90AB1/MAPT	11
GO:0061077	chaperone-mediated protein folding	9/156	71/18903	6.77673e-09	3.28107e-06	2.76419e-06	HSPH1/DNAJB1/PTGES3/HSPB1/DNAJB6/CHORDC1/ST13/HSPA1A/HSPA9	9
GO:0051131	chaperone-mediated protein complex assembly	6/156	23/18903	2.57856e-08	1.0701e-05	9.01528e-06	HSPD1/HSP90AA1/PTGES3/HSPA1A/HSP90AB1/HSPA4	6
GO:0070841	inclusion body assembly	6/156	24/18903	3.41473e-08	1.23997e-05	1.04464e-05	DNAJB1/BAG3/DNAJA4/DNAJB6/HSPA1A/MAPT	6
GO:0006458	'de novo' protein folding	7/156	41/18903	4.0463e-08	1.30606e-05	1.10031e-05	HSPH1/HSPD1/DNAJB1/PTGES3/ST13/HSPA1A/HSPA9	7
GO:0009266	response to temperature stimulus	12/156	186/18903	4.72995e-08	1.37405e-05	1.15759e-05	HSPD1/HSP90AA1/DNAJB1/BAG3/HSPB1/DNAJA4/DNAJB6/CHORDC1/HSPA1A/DNAJA1/HSP90AB1/MAPT	12
GO:0034605	cellular response to heat	8/156	66/18903	6.87967e-08	1.81686e-05	1.53064e-05	HSP90AA1/DNAJB1/BAG3/DNAJB6/CHORDC1/HSPA1A/HSP90AB1/MAPT	8
GO:0051085	chaperone cofactor-dependent protein refolding	6/156	32/18903	2.17709e-07	5.27036e-05	4.44011e-05	HSPH1/DNAJB1/PTGES3/ST13/HSPA1A/HSPA9	6
GO:0045862	positive regulation of proteolysis	15/156	372/18903	4.72442e-07	0.000105573	8.89415e-05	HSPD1/STAT3/HSPA1A/ADAM9/MTCH1/APP/SNX9/NRDC/FYN/ROBO1/SIRT2/PICALM/CSNK1A1/MAPT/AGTPBP1	15
GO:0051084	'de novo' post-translational protein folding	6/156	37/18903	5.39827e-07	0.000112014	9.43683e-05	HSPH1/DNAJB1/PTGES3/ST13/HSPA1A/HSPA9	6
GO:0072655	establishment of protein localization to mitochondrion	9/156	123/18903	8.31661e-07	0.000161065	0.000135692	HSPD1/HSP90AA1/BAG3/DNAJA1/HSPA4/BNIP3L/SREBF2/UBE2D3/MAPT	9
GO:0070585	protein localization to mitochondrion	9/156	128/18903	1.16328e-06	0.000211208	0.000177936	HSPD1/HSP90AA1/BAG3/DNAJA1/HSPA4/BNIP3L/SREBF2/UBE2D3/MAPT	9
GO:0010970	transport along microtubule	10/156	168/18903	1.35083e-06	0.000227227	0.000191432	BAG3/HSPB1/APP/UBB/HNRNPU/KIF5C/ARHGAP21/PAFAH1B1/MAPT/AGTPBP1	10
GO:0090084	negative regulation of inclusion body assembly	4/156	11/18903	1.40795e-06	0.000227227	0.000191432	DNAJB1/DNAJA4/DNAJB6/HSPA1A	4
GO:0034504	protein localization to nucleus	13/156	306/18903	1.59702e-06	0.000244177	0.000205711	HSP90AA1/BAG3/DNAJB6/STAT3/XPO1/HSP90AB1/STK3/CTNNA1/UBR5/GLUL/HNRNPU/OTUD7B/FYN	13
GO:0008088	axo-dendritic transport	7/156	77/18903	3.37626e-06	0.000467241	0.000393636	HSPB1/APP/HNRNPU/KIF5C/PAFAH1B1/MAPT/AGTPBP1	7
GO:1903747	regulation of establishment of protein localization to mitochondrion	6/156	50/18903	3.37765e-06	0.000467241	0.000393636	BAG3/DNAJA1/BNIP3L/SREBF2/UBE2D3/MAPT	6
GO:0030705	cytoskeleton-dependent intracellular transport	10/156	208/18903	9.10345e-06	0.00105111	0.000885527	BAG3/HSPB1/APP/UBB/HNRNPU/KIF5C/ARHGAP21/PAFAH1B1/MAPT/AGTPBP1	10
GO:0007018	microtubule-based movement	14/156	415/18903	9.11588e-06	0.00105111	0.000885527	BAG3/HSPB1/UBE2B/DNAJA1/ATP2B4/APP/UBB/HNRNPU/KIF5C/KIF13B/ARHGAP21/PAFAH1B1/MAPT/AGTPBP1	14
GO:0016570	histone modification	15/156	474/18903	9.26158e-06	0.00105111	0.000885527	BCL6/CAMK2D/UBE2B/PCGF5/WAC/SETD5/KAT6A/UBR5/KDM6A/NCOA1/ARID4B/KDM4C/TBL1XR1/SIRT2/JMJD1C	15
GO:0099111	microtubule-based transport	10/156	209/18903	9.49399e-06	0.00105111	0.000885527	BAG3/HSPB1/APP/UBB/HNRNPU/KIF5C/ARHGAP21/PAFAH1B1/MAPT/AGTPBP1	10
GO:0090083	regulation of inclusion body assembly	4/156	17/18903	9.76937e-06	0.00105111	0.000885527	DNAJB1/DNAJA4/DNAJB6/HSPA1A	4
GO:1900034	regulation of cellular response to heat	4/156	17/18903	9.76937e-06	0.00105111	0.000885527	DNAJB1/DNAJB6/CHORDC1/MAPT	4
GO:0016049	cell growth	15/156	493/18903	1.47274e-05	0.00152796	0.00128726	HSP90AA1/BCL6/CAMK2D/HSPA1A/HSP90AB1/MAP2K4/IQGAP1/APP/AKAP6/SPOCK1/RTN4/ADAM10/PAFAH1B1/SEMA4D/MAPT	15
GO:1900180	regulation of protein localization to nucleus	8/156	135/18903	1.64158e-05	0.00164441	0.00138536	HSP90AA1/BAG3/HSP90AB1/CTNNA1/UBR5/GLUL/OTUD7B/FYN	8
GO:0048588	developmental cell growth	10/156	229/18903	2.09774e-05	0.00203131	0.00171132	HSP90AA1/HSP90AB1/MAP2K4/IQGAP1/APP/AKAP6/RTN4/PAFAH1B1/SEMA4D/MAPT	10
GO:1903829	positive regulation of protein localization	14/156	451/18903	2.30554e-05	0.00216052	0.00182017	HSP90AA1/BAG3/SORBS1/ADAM9/HSP90AB1/ATP2B4/SREBF2/ATP2C1/UBE2D3/UBR5/GLUL/FYN/RTN4/MAPT	14
GO:0006626	protein targeting to mitochondrion	7/156	104/18903	2.47666e-05	0.00224834	0.00189416	HSPD1/HSP90AA1/BAG3/HSPA4/BNIP3L/SREBF2/UBE2D3	7
GO:0042176	regulation of protein catabolic process	12/156	361/18903	4.69045e-05	0.00412902	0.00347857	HSP90AA1/HSPA1A/XPO1/ADAM9/HSP90AB1/WAC/SNX9/UBB/NRDC/FYN/SIRT2/CSNK1A1	12
GO:0032469	endoplasmic reticulum calcium ion homeostasis	4/156	25/18903	4.93217e-05	0.00421411	0.00355025	CAMK2D/APP/TMTC4/PACS2	4
GO:0061564	axon development	14/156	490/18903	5.68002e-05	0.00467345	0.00393723	HSP90AA1/INPP5F/HSP90AB1/CTNNA1/APP/KIF5C/FYN/RTN4/KIF13B/ROBO1/PICALM/PAFAH1B1/SEMA4D/MAPT	14
GO:0031331	positive regulation of cellular catabolic process	13/156	429/18903	5.83166e-05	0.00467345	0.00393723	BAG3/HSPA1A/ADAM9/BNIP3L/WAC/APP/SNX9/NRDC/HNRNPU/PIP4K2A/SIRT2/CSNK1A1/AGTPBP1	13
GO:0018105	peptidyl-serine phosphorylation	11/156	313/18903	5.95241e-05	0.00467345	0.00393723	HSP90AA1/INPP5F/CAMK2D/HSP90AB1/ATP2B4/TOP1/CLK1/DYRK1A/APP/MARK3/CSNK1A1	11
GO:0050821	protein stabilization	9/156	214/18903	7.31623e-05	0.00530737	0.00447129	HSPD1/HSP90AA1/PTGES3/BAG3/UBE2B/HSPA1A/HSP90AB1/STK3/RTN4	9
GO:0021954	central nervous system neuron development	6/156	85/18903	7.33139e-05	0.00530737	0.00447129	HSP90AA1/HSP90AB1/UBB/PAFAH1B1/MAPT/AGTPBP1	6
GO:0045936	negative regulation of phosphate metabolic process	13/156	440/18903	7.53332e-05	0.00530737	0.00447129	HSPB1/CHORDC1/INPP5F/STAT3/PTPN13/DNAJA1/IQGAP1/CORO1C/HNRNPU/PIP4K2A/SIRT2/SEMA4D/MAPT	13
GO:0010563	negative regulation of phosphorus metabolic process	13/156	441/18903	7.70748e-05	0.00530737	0.00447129	HSPB1/CHORDC1/INPP5F/STAT3/PTPN13/DNAJA1/IQGAP1/CORO1C/HNRNPU/PIP4K2A/SIRT2/SEMA4D/MAPT	13
GO:0070076	histone lysine demethylation	4/156	28/18903	7.83077e-05	0.00530737	0.00447129	UBE2B/KDM6A/KDM4C/JMJD1C	4
GO:0042326	negative regulation of phosphorylation	12/156	381/18903	7.856e-05	0.00530737	0.00447129	HSPB1/CHORDC1/INPP5F/STAT3/PTPN13/DNAJA1/CORO1C/HNRNPU/PIP4K2A/SIRT2/SEMA4D/MAPT	12
GO:0006605	protein targeting	11/156	325/18903	8.32963e-05	0.00549945	0.00463311	HSPD1/HSP90AA1/BAG3/HSPA4/BNIP3L/ERBIN/SREBF2/UBE2D3/AKAP6/FYN/KIF13B	11
GO:0016577	histone demethylation	4/156	29/18903	9.02557e-05	0.0058265	0.00490864	UBE2B/KDM6A/KDM4C/JMJD1C	4
GO:0072594	establishment of protein localization to organelle	13/156	449/18903	9.2312e-05	0.00582971	0.00491134	HSPD1/HSP90AA1/BAG3/STAT3/DNAJA1/HSP90AB1/HSPA4/BNIP3L/SREBF2/STK3/UBE2D3/UBR5/MAPT	13
GO:0018209	peptidyl-serine modification	11/156	332/18903	0.000100605	0.00621825	0.00523868	HSP90AA1/INPP5F/CAMK2D/HSP90AB1/ATP2B4/TOP1/CLK1/DYRK1A/APP/MARK3/CSNK1A1	11
GO:0033157	regulation of intracellular protein transport	9/156	225/18903	0.000107285	0.006493	0.00547014	HSP90AA1/BAG3/XPO1/HSP90AB1/BNIP3L/SREBF2/UBE2D3/UBR5/FYN	9
GO:0006482	protein demethylation	4/156	32/18903	0.000134046	0.00778805	0.00656118	UBE2B/KDM6A/KDM4C/JMJD1C	4
GO:0008214	protein dealkylation	4/156	32/18903	0.000134046	0.00778805	0.00656118	UBE2B/KDM6A/KDM4C/JMJD1C	4
GO:0098840	protein transport along microtubule	3/156	13/18903	0.000148394	0.00829007	0.00698411	BAG3/HSPB1/KIF5C	3
GO:0099118	microtubule-based protein transport	3/156	13/18903	0.000148394	0.00829007	0.00698411	BAG3/HSPB1/KIF5C	3
GO:0008593	regulation of Notch signaling pathway	6/156	97/18903	0.00015273	0.00837136	0.0070526	STAT3/BCL6/SREBF2/ADAM10/TSPAN5/ROBO1	6
GO:0048813	dendrite morphogenesis	7/156	140/18903	0.000163527	0.00879717	0.00741133	PHACTR1/DNM3/FYN/PICALM/ADGRB3/PAFAH1B1/SEMA4D	7
GO:0051222	positive regulation of protein transport	10/156	294/18903	0.000169129	0.00893307	0.00752582	HSP90AA1/BAG3/ADAM9/HSP90AB1/SREBF2/ATP2C1/UBE2D3/UBR5/GLUL/FYN	10
GO:0006839	mitochondrial transport	8/156	189/18903	0.000177121	0.00918814	0.00774071	HSPD1/HSP90AA1/BAG3/HSPA1A/HSPA4/BNIP3L/SREBF2/UBE2D3	8
GO:0098930	axonal transport	5/156	64/18903	0.000184872	0.00942201	0.00793773	HSPB1/KIF5C/PAFAH1B1/MAPT/AGTPBP1	5
GO:0010952	positive regulation of peptidase activity	8/156	194/18903	0.000211672	0.0106019	0.00893172	HSPD1/STAT3/MTCH1/APP/FYN/ROBO1/PICALM/MAPT	8
GO:0052548	regulation of endopeptidase activity	12/156	428/18903	0.000232223	0.011434	0.00963281	HSPD1/DNAJB6/STAT3/MTCH1/CAST/APP/NRDC/SPOCK1/FYN/ROBO1/PICALM/MAPT	12
GO:0050808	synapse organization	12/156	432/18903	0.000252797	0.0122396	0.0103114	TANC1/CAST/SETD5/APP/DNM3/APBB2/FYN/ADAM10/ADGRB3/PAFAH1B1/SEMA4D/MAPT	12
GO:1904951	positive regulation of establishment of protein localization	10/156	310/18903	0.000258936	0.0123313	0.0103887	HSP90AA1/BAG3/ADAM9/HSP90AB1/SREBF2/ATP2C1/UBE2D3/UBR5/GLUL/FYN	10
GO:0051044	positive regulation of membrane protein ectodomain proteolysis	3/156	16/18903	0.000285322	0.0132136	0.011132	ADAM9/SNX9/NRDC	3
GO:0007409	axonogenesis	12/156	438/18903	0.000286559	0.0132136	0.011132	HSP90AA1/HSP90AB1/APP/KIF5C/FYN/RTN4/KIF13B/ROBO1/PICALM/PAFAH1B1/SEMA4D/MAPT	12
GO:0042307	positive regulation of protein import into nucleus	4/156	40/18903	0.000323646	0.0146905	0.0123762	HSP90AA1/BAG3/HSP90AB1/UBR5	4
GO:0090316	positive regulation of intracellular protein transport	7/156	157/18903	0.00033013	0.0147543	0.01243	HSP90AA1/BAG3/HSP90AB1/SREBF2/UBE2D3/UBR5/FYN	7
GO:0050807	regulation of synapse organization	8/156	209/18903	0.000349929	0.0154022	0.0129758	TANC1/SETD5/APP/DNM3/FYN/ADGRB3/PAFAH1B1/SEMA4D	8
GO:0070884	regulation of calcineurin-NFAT signaling cascade	4/156	41/18903	0.000356346	0.0154342	0.0130028	ATP2B4/NFAT5/AKAP6/CAMTA1	4
GO:0031396	regulation of protein ubiquitination	8/156	210/18903	0.000361282	0.0154342	0.0130028	HSP90AA1/HSPA1A/DNAJA1/HSP90AB1/UBB/UBR5/CDC14B/FYN	8
GO:0106056	regulation of calcineurin-mediated signaling	4/156	42/18903	0.000391344	0.0164761	0.0138806	ATP2B4/NFAT5/AKAP6/CAMTA1	4
GO:0050803	regulation of synapse structure or activity	8/156	215/18903	0.000422641	0.0175396	0.0147766	TANC1/SETD5/APP/DNM3/FYN/ADGRB3/PAFAH1B1/SEMA4D	8
GO:0052547	regulation of peptidase activity	12/156	459/18903	0.000436573	0.0178626	0.0150487	HSPD1/DNAJB6/STAT3/MTCH1/CAST/APP/NRDC/SPOCK1/FYN/ROBO1/PICALM/MAPT	12
GO:1903533	regulation of protein targeting	5/156	78/18903	0.000466624	0.0183956	0.0154977	BAG3/BNIP3L/SREBF2/UBE2D3/FYN	5
GO:0006509	membrane protein ectodomain proteolysis	4/156	44/18903	0.000468597	0.0183956	0.0154977	ADAM9/SNX9/NRDC/ADAM10	4
GO:1903214	regulation of protein targeting to mitochondrion	4/156	44/18903	0.000468597	0.0183956	0.0154977	BAG3/BNIP3L/SREBF2/UBE2D3	4
GO:0032386	regulation of intracellular transport	10/156	336/18903	0.000488555	0.0189234	0.0159423	HSP90AA1/BAG3/INPP5F/XPO1/HSP90AB1/BNIP3L/SREBF2/UBE2D3/UBR5/FYN	10
GO:0051170	import into nucleus	7/156	169/18903	0.000514255	0.019588	0.0165022	HSP90AA1/BAG3/STAT3/HSP90AB1/STK3/UBR5/BACH2	7
GO:0006476	protein deacetylation	6/156	122/18903	0.000527721	0.019588	0.0165022	BCL6/CAMK2D/DYRK1A/TBL1XR1/SIRT2/MAPT	6
GO:0048675	axon extension	6/156	122/18903	0.000527721	0.019588	0.0165022	HSP90AA1/HSP90AB1/RTN4/PAFAH1B1/SEMA4D/MAPT	6
GO:2000058	regulation of ubiquitin-dependent protein catabolic process	7/156	170/18903	0.000532685	0.019588	0.0165022	HSPA1A/XPO1/HSP90AB1/WAC/SIRT2/CSNK1A1/AGTPBP1	7
GO:0033173	calcineurin-NFAT signaling cascade	4/156	46/18903	0.000556139	0.0201948	0.0170134	ATP2B4/NFAT5/AKAP6/CAMTA1	4
GO:1990138	neuron projection extension	7/156	172/18903	0.000571123	0.0204829	0.0172562	HSP90AA1/HSP90AB1/IQGAP1/RTN4/PAFAH1B1/SEMA4D/MAPT	7
GO:1903050	regulation of proteolysis involved in protein catabolic process	8/156	227/18903	0.000604972	0.0211559	0.0178231	HSPA1A/XPO1/HSP90AB1/WAC/UBB/SIRT2/CSNK1A1/AGTPBP1	8
GO:0010950	positive regulation of endopeptidase activity	7/156	174/18903	0.000611736	0.0211559	0.0178231	HSPD1/STAT3/MTCH1/FYN/ROBO1/PICALM/MAPT	7
GO:0021953	central nervous system neuron differentiation	7/156	174/18903	0.000611736	0.0211559	0.0178231	HSP90AA1/HSP90AB1/UBB/SPOCK1/PAFAH1B1/MAPT/AGTPBP1	7
GO:0050848	regulation of calcium-mediated signaling	5/156	83/18903	0.000620918	0.0212208	0.0178778	ATP2B4/NFAT5/AKAP6/CAMTA1/MAPT	5
GO:1902905	positive regulation of supramolecular fiber organization	7/156	176/18903	0.000654611	0.0219002	0.0184502	HSPA1A/PDE4DIP/CD47/APP/SNX9/LIMCH1/MAPT	7
GO:0006513	protein monoubiquitination	5/156	84/18903	0.000655875	0.0219002	0.0184502	UBE2B/PCGF5/WAC/UBE2D3/UBB	5
GO:0060560	developmental growth involved in morphogenesis	8/156	233/18903	0.000717464	0.0236845	0.0199534	HSP90AA1/HSP90AB1/IQGAP1/APP/RTN4/PAFAH1B1/SEMA4D/MAPT	8
GO:1900182	positive regulation of protein localization to nucleus	5/156	87/18903	0.000769618	0.0251207	0.0211633	HSP90AA1/BAG3/HSP90AB1/UBR5/FYN	5
GO:0016358	dendrite development	8/156	237/18903	0.000801407	0.0256887	0.0216419	PHACTR1/APP/DNM3/FYN/PICALM/ADGRB3/PAFAH1B1/SEMA4D	8
GO:0072384	organelle transport along microtubule	5/156	88/18903	0.000810618	0.0256887	0.0216419	UBB/ARHGAP21/PAFAH1B1/MAPT/AGTPBP1	5
GO:0007219	Notch signaling pathway	7/156	183/18903	0.000823792	0.0256887	0.0216419	STAT3/BCL6/SREBF2/APP/ADAM10/TSPAN5/ROBO1	7
GO:0097720	calcineurin-mediated signaling	4/156	51/18903	0.000824893	0.0256887	0.0216419	ATP2B4/NFAT5/AKAP6/CAMTA1	4
GO:0035601	protein deacylation	6/156	133/18903	0.000831235	0.0256887	0.0216419	BCL6/CAMK2D/DYRK1A/TBL1XR1/SIRT2/MAPT	6
GO:0016574	histone ubiquitination	4/156	52/18903	0.000887948	0.0271525	0.0228751	UBE2B/PCGF5/WAC/UBR5	4
GO:0106027	neuron projection organization	5/156	91/18903	0.000943421	0.0285483	0.024051	TANC1/APP/DNM3/FYN/PAFAH1B1	5
GO:0098732	macromolecule deacylation	6/156	137/18903	0.000969878	0.0290463	0.0244706	BCL6/CAMK2D/DYRK1A/TBL1XR1/SIRT2/MAPT	6
GO:0051043	regulation of membrane protein ectodomain proteolysis	3/156	24/18903	0.000982491	0.029082	0.0245006	ADAM9/SNX9/NRDC	3
GO:0032273	positive regulation of protein polymerization	5/156	92/18903	0.000991089	0.029082	0.0245006	HSP90AA1/HSPA1A/PDE4DIP/SNX9/MAPT	5
GO:0031113	regulation of microtubule polymerization	4/156	54/18903	0.00102412	0.0296098	0.0249453	HSPA1A/PDE4DIP/DYRK1A/MAPT	4
GO:0051656	establishment of organelle localization	11/156	437/18903	0.00102946	0.0296098	0.0249453	UBE2B/XPO1/UBB/HNRNPU/KIF5C/CLMN/PICALM/ARHGAP21/PAFAH1B1/MAPT/AGTPBP1	11
GO:0032434	regulation of proteasomal ubiquitin-dependent protein catabolic process	6/156	141/18903	0.00112567	0.0320594	0.027009	HSPA1A/XPO1/HSP90AB1/WAC/SIRT2/CSNK1A1	6
GO:0031345	negative regulation of cell projection organization	7/156	194/18903	0.00115761	0.0322874	0.0272011	INPP5F/DNM3/SPOCK1/FYN/RTN4/PAFAH1B1/SEMA4D	7
GO:0061136	regulation of proteasomal protein catabolic process	7/156	194/18903	0.00115761	0.0322874	0.0272011	HSPA1A/XPO1/HSP90AB1/WAC/UBB/SIRT2/CSNK1A1	7
GO:0010977	negative regulation of neuron projection development	6/156	142/18903	0.00116745	0.0322874	0.0272011	INPP5F/DNM3/SPOCK1/RTN4/PAFAH1B1/SEMA4D	6
GO:0032886	regulation of microtubule-based process	8/156	252/18903	0.00118924	0.0322874	0.0272011	CHORDC1/HSPA1A/PDE4DIP/XPO1/DYRK1A/HNRNPU/PAFAH1B1/MAPT	8
GO:1903320	regulation of protein modification by small protein conjugation or removal	8/156	252/18903	0.00118924	0.0322874	0.0272011	HSP90AA1/HSPA1A/DNAJA1/HSP90AB1/UBB/UBR5/CDC14B/FYN	8
GO:0010975	regulation of neuron projection development	11/156	446/18903	0.00121256	0.0326156	0.0274776	INPP5F/DNM3/SPOCK1/FYN/RTN4/KIF13B/ROBO1/ADGRB3/PAFAH1B1/SEMA4D/MAPT	11
GO:0034643	establishment of mitochondrion localization, microtubule-mediated	3/156	26/18903	0.00124694	0.0329304	0.0277428	UBB/MAPT/AGTPBP1	3
GO:0047497	mitochondrion transport along microtubule	3/156	26/18903	0.00124694	0.0329304	0.0277428	UBB/MAPT/AGTPBP1	3
GO:1902414	protein localization to cell junction	5/156	98/18903	0.00131562	0.0338664	0.0285313	HSPB1/JAM3/KIF5C/ADAM10/MAPT	5
GO:0030900	forebrain development	10/156	383/18903	0.00132471	0.0338664	0.0285313	DNAJB1/ATP2B4/PHACTR1/APP/UBB/FYN/RTN4/ROBO1/PAFAH1B1/AGTPBP1	10
GO:0033619	membrane protein proteolysis	4/156	58/18903	0.00133932	0.0338664	0.0285313	ADAM9/SNX9/NRDC/ADAM10	4
GO:0048016	inositol phosphate-mediated signaling	4/156	58/18903	0.00133932	0.0338664	0.0285313	ATP2B4/NFAT5/AKAP6/CAMTA1	4
GO:0032388	positive regulation of intracellular transport	7/156	199/18903	0.00134066	0.0338664	0.0285313	HSP90AA1/BAG3/HSP90AB1/SREBF2/UBE2D3/UBR5/FYN	7
GO:0003300	cardiac muscle hypertrophy	5/156	99/18903	0.00137651	0.0343948	0.0289765	INPP5F/CAMK2D/MAP2K4/ATP2B4/AKAP6	5
GO:2000737	negative regulation of stem cell differentiation	3/156	27/18903	0.00139436	0.0343948	0.0289765	STAT3/HSPA9/HNRNPU	3
GO:0007015	actin filament organization	11/156	454/18903	0.0013971	0.0343948	0.0289765	SORBS1/PHACTR1/CD47/CORO1C/CTNNA1/SNX9/PREX1/MPRIP/MICAL3/LIMCH1/ELMO1	11
GO:0042306	regulation of protein import into nucleus	4/156	59/18903	0.0014276	0.0348468	0.0293573	HSP90AA1/BAG3/HSP90AB1/UBR5	4
GO:0034620	cellular response to unfolded protein	5/156	100/18903	0.00143946	0.0348468	0.0293573	HSPD1/BAG3/HSPA1A/HSPA9/TMTC4	5
GO:0031647	regulation of protein stability	9/156	325/18903	0.00153996	0.0369718	0.0311475	HSPD1/HSP90AA1/PTGES3/BAG3/UBE2B/HSPA1A/HSP90AB1/STK3/RTN4	9
GO:0014897	striated muscle hypertrophy	5/156	102/18903	0.00157168	0.037424	0.0315285	INPP5F/CAMK2D/MAP2K4/ATP2B4/AKAP6	5
GO:0001701	in utero embryonic development	10/156	393/18903	0.00160348	0.037863	0.0318984	DNAJB6/UBE2B/ATP11A/STK3/OTUD7B/NCOA1/RTN4/KDM4C/ADAM10/TBL1XR1	10
GO:0090311	regulation of protein deacetylation	4/156	61/18903	0.00161618	0.037863	0.0318984	BCL6/CAMK2D/DYRK1A/MAPT	4
GO:0030522	intracellular receptor signaling pathway	8/156	266/18903	0.00167429	0.0381637	0.0321517	PTGES3/STAT3/HSPA1A/DNAJA1/ERBIN/UBR5/NCOA1/KDM4C	8
GO:0006913	nucleocytoplasmic transport	9/156	329/18903	0.00167442	0.0381637	0.0321517	HSP90AA1/BAG3/STAT3/XPO1/HSP90AB1/HSPA9/STK3/UBR5/BACH2	9
GO:0051169	nuclear transport	9/156	329/18903	0.00167442	0.0381637	0.0321517	HSP90AA1/BAG3/STAT3/XPO1/HSP90AB1/HSPA9/STK3/UBR5/BACH2	9
GO:0014896	muscle hypertrophy	5/156	104/18903	0.00171262	0.0381637	0.0321517	INPP5F/CAMK2D/MAP2K4/ATP2B4/AKAP6	5
GO:0045428	regulation of nitric oxide biosynthetic process	4/156	62/18903	0.00171668	0.0381637	0.0321517	HSP90AA1/HSP90AB1/ATP2B4/CD47	4
GO:0046824	positive regulation of nucleocytoplasmic transport	4/156	62/18903	0.00171668	0.0381637	0.0321517	HSP90AA1/BAG3/HSP90AB1/UBR5	4
GO:0051654	establishment of mitochondrion localization	3/156	29/18903	0.00172098	0.0381637	0.0321517	UBB/MAPT/AGTPBP1	3
GO:0045732	positive regulation of protein catabolic process	7/156	209/18903	0.00177427	0.0390473	0.0328961	HSP90AA1/HSPA1A/ADAM9/SNX9/NRDC/SIRT2/CSNK1A1	7
GO:0070507	regulation of microtubule cytoskeleton organization	6/156	155/18903	0.00182607	0.0398853	0.033602	HSPA1A/PDE4DIP/DYRK1A/HNRNPU/PAFAH1B1/MAPT	6
GO:0050770	regulation of axonogenesis	6/156	156/18903	0.00188641	0.0408957	0.0344533	RTN4/KIF13B/ROBO1/PAFAH1B1/SEMA4D/MAPT	6
GO:0080164	regulation of nitric oxide metabolic process	4/156	65/18903	0.00204408	0.0439857	0.0370565	HSP90AA1/HSP90AB1/ATP2B4/CD47	4
GO:0046822	regulation of nucleocytoplasmic transport	5/156	109/18903	0.00210537	0.0449714	0.0378869	HSP90AA1/BAG3/XPO1/HSP90AB1/UBR5	5
GO:0010506	regulation of autophagy	9/156	344/18903	0.00226497	0.047605	0.0401057	BAG3/HSPB1/STAT3/BNIP3L/SREBF2/WAC/PIP4K2A/SIRT2/MAPT	9
GO:0018107	peptidyl-threonine phosphorylation	5/156	111/18903	0.00227953	0.047605	0.0401057	CAMK2D/CLK1/DYRK1A/APP/SIRT2	5
GO:0031116	positive regulation of microtubule polymerization	3/156	32/18903	0.00229422	0.047605	0.0401057	HSPA1A/PDE4DIP/MAPT	3
GO:0033522	histone H2A ubiquitination	3/156	32/18903	0.00229422	0.047605	0.0401057	UBE2B/PCGF5/UBR5	3
GO:0042987	amyloid precursor protein catabolic process	4/156	68/18903	0.00241229	0.0497	0.0418706	DYRK1A/RTN4/ADAM10/PICALM	4

## Sheet: GO_down_CA_edge_Stress.Normal
Supplementary Table 6H. Enrichment of GO biological process terms for down-regulated DEGs: CA edge stressed oligo - control normal oligo
ID	Description	GeneRatio	BgRatio	pvalue	p.adjust	qvalue	geneID	Count
GO:0061564	axon development	11/64	490/18903	6.82892e-07	0.00079352	0.000656295	MAG/ALCAM/APLP1/SHTN1/ANK3/SPP1/NCAM2/UNC5C/PLP1/MBP/CNP	11
GO:0007409	axonogenesis	9/64	438/18903	1.57963e-05	0.00863879	0.00714487	MAG/ALCAM/APLP1/SHTN1/ANK3/SPP1/UNC5C/MBP/CNP	9
GO:0048709	oligodendrocyte differentiation	5/64	100/18903	2.23033e-05	0.00863879	0.00714487	MAG/DAAM2/LPAR1/PLP1/CNP	5
GO:0098742	cell-cell adhesion via plasma-membrane adhesion molecules	7/64	282/18903	4.58565e-05	0.0133213	0.0110176	MAG/CDH20/ALCAM/KIRREL3/PTPRD/PCDH9/MBP	7
GO:0048857	neural nucleus development	4/64	65/18903	6.92835e-05	0.0161015	0.013317	KIRREL3/PLP1/MBP/CNP	4
GO:0042552	myelination	5/64	142/18903	0.000119029	0.018307	0.0151412	MAG/UGT8/LPAR1/PLP1/MBP	5
GO:0007272	ensheathment of neurons	5/64	144/18903	0.000127118	0.018307	0.0151412	MAG/UGT8/LPAR1/PLP1/MBP	5
GO:0008366	axon ensheathment	5/64	144/18903	0.000127118	0.018307	0.0151412	MAG/UGT8/LPAR1/PLP1/MBP	5
GO:0007015	actin filament organization	8/64	454/18903	0.000141793	0.018307	0.0151412	CTNNA3/DLC1/TF/GSN/SHTN1/DAAM2/LPAR1/TMEFF2	8
GO:0014003	oligodendrocyte development	3/64	43/18903	0.000414703	0.0414164	0.0342542	MAG/LPAR1/PLP1	3
GO:0032970	regulation of actin filament-based process	7/64	406/18903	0.000433514	0.0414164	0.0342542	CTNNA3/DLC1/GPM6B/GSN/DAAM2/LPAR1/TMEFF2	7
GO:0021762	substantia nigra development	3/64	44/18903	0.000443975	0.0414164	0.0342542	PLP1/MBP/CNP	3
GO:0038007	netrin-activated signaling pathway	2/64	10/18903	0.000498993	0.0414164	0.0342542	SHTN1/UNC5C	2
GO:2001269	positive regulation of cysteine-type endopeptidase activity involved in apoptotic signaling pathway	2/64	10/18903	0.000498993	0.0414164	0.0342542	ST18/GSN	2

## Sheet: GO_up_CI_Stress.Normal
Supplementary Table 6I. Enrichment of GO biological process terms for up-regulated DEGs: CI stressed oligo - control normal oligo
ID	Description	GeneRatio	BgRatio	pvalue	p.adjust	qvalue	geneID	Count
GO:0050821	protein stabilization	10/44	214/18903	4.96886e-11	7.17503e-08	4.5295e-08	HSPA1B/HSPA1A/CLU/HSP90AB1/CRYAB/HSP90AA1/MT3/GAPDH/RTN4/LAMP2	10
GO:0031647	regulation of protein stability	10/44	325/18903	2.90598e-09	2.09812e-06	1.32451e-06	HSPA1B/HSPA1A/CLU/HSP90AB1/CRYAB/HSP90AA1/MT3/GAPDH/RTN4/LAMP2	10
GO:0061564	axon development	11/44	490/18903	1.12432e-08	5.41172e-06	3.41635e-06	HSP90AB1/HSP90AA1/MT3/DPYSL2/APLP1/ACTB/MAP1B/RTN4/PLP1/SPP1/APOD	11
GO:0006457	protein folding	8/44	223/18903	4.06931e-08	1.31464e-05	8.29917e-06	HSPA1B/HSPH1/DNAJB1/HSPA1A/CLU/HSP90AB1/CRYAB/HSP90AA1	8
GO:0061684	chaperone-mediated autophagy	4/44	16/18903	4.55208e-08	1.31464e-05	8.29917e-06	CLU/HSP90AA1/EEF1A1/LAMP2	4
GO:0090083	regulation of inclusion body assembly	4/44	17/18903	5.94265e-08	1.4302e-05	9.02865e-06	HSPA1B/DNAJB1/HSPA1A/CLU	4
GO:0035966	response to topologically incorrect protein	7/44	163/18903	9.12959e-08	1.8833e-05	1.18891e-05	HSPA1B/HSPH1/DNAJB1/HSPA1A/CLU/HSP90AB1/HSP90AA1	7
GO:0016049	cell growth	10/44	493/18903	1.48818e-07	2.68617e-05	1.69574e-05	HSPA1B/HSPA1A/HSP90AB1/CRYAB/HSP90AA1/MT3/DPYSL2/MAP1B/RTN4/SPP1	10
GO:0008361	regulation of cell size	7/44	183/18903	2.012e-07	3.15507e-05	1.99176e-05	HSP90AB1/HSP90AA1/MT3/DPYSL2/MAP1B/RTN4/SPP1	7
GO:0051131	chaperone-mediated protein complex assembly	4/44	23/18903	2.18866e-07	3.15507e-05	1.99176e-05	HSPA1A/CLU/HSP90AB1/HSP90AA1	4
GO:0009408	response to heat	6/44	114/18903	2.46771e-07	3.15507e-05	1.99176e-05	HSPA1B/DNAJB1/HSPA1A/HSP90AB1/CRYAB/HSP90AA1	6
GO:0070841	inclusion body assembly	4/44	24/18903	2.62194e-07	3.15507e-05	1.99176e-05	HSPA1B/DNAJB1/HSPA1A/CLU	4
GO:0048675	axon extension	6/44	122/18903	3.68885e-07	4.09746e-05	2.58668e-05	HSP90AB1/HSP90AA1/MT3/DPYSL2/MAP1B/RTN4	6
GO:0042026	protein refolding	4/44	27/18903	4.30848e-07	4.18467e-05	2.64173e-05	HSPA1B/HSPA1A/CRYAB/HSP90AA1	4
GO:0034605	cellular response to heat	5/44	66/18903	4.34696e-07	4.18467e-05	2.64173e-05	HSPA1B/DNAJB1/HSPA1A/HSP90AB1/HSP90AA1	5
GO:0007409	axonogenesis	9/44	438/18903	6.12457e-07	5.33319e-05	3.36678e-05	HSP90AB1/HSP90AA1/MT3/DPYSL2/APLP1/ACTB/MAP1B/RTN4/SPP1	9
GO:0061077	chaperone-mediated protein folding	5/44	71/18903	6.27869e-07	5.33319e-05	3.36678e-05	HSPA1B/HSPH1/DNAJB1/HSPA1A/CLU	5
GO:0006986	response to unfolded protein	6/44	141/18903	8.65364e-07	6.60237e-05	4.168e-05	HSPA1B/HSPH1/DNAJB1/HSPA1A/HSP90AB1/HSP90AA1	6
GO:0051085	chaperone cofactor-dependent protein refolding	4/44	32/18903	8.75365e-07	6.60237e-05	4.168e-05	HSPA1B/HSPH1/DNAJB1/HSPA1A	4
GO:0048588	developmental cell growth	7/44	229/18903	9.14456e-07	6.60237e-05	4.168e-05	HSP90AB1/HSP90AA1/MT3/DPYSL2/MAP1B/RTN4/SPP1	7
GO:0060560	developmental growth involved in morphogenesis	7/44	233/18903	1.02686e-06	7.06089e-05	4.45745e-05	HSP90AB1/HSP90AA1/MT3/DPYSL2/MAP1B/RTN4/SPP1	7
GO:0051084	'de novo' post-translational protein folding	4/44	37/18903	1.59416e-06	0.000104635	6.60547e-05	HSPA1B/HSPH1/DNAJB1/HSPA1A	4
GO:0032535	regulation of cellular component size	8/44	367/18903	1.80064e-06	0.000113049	7.13661e-05	HSP90AB1/HSP90AA1/MT3/TMSB4X/DPYSL2/MAP1B/RTN4/SPP1	8
GO:0090084	negative regulation of inclusion body assembly	3/44	11/18903	1.91635e-06	0.0001153	7.27877e-05	HSPA1B/DNAJB1/HSPA1A	3
GO:0006458	'de novo' protein folding	4/44	41/18903	2.42791e-06	0.000140236	8.85292e-05	HSPA1B/HSPH1/DNAJB1/HSPA1A	4
GO:1990138	neuron projection extension	6/44	172/18903	2.7563e-06	0.000153081	9.6638e-05	HSP90AB1/HSP90AA1/MT3/DPYSL2/MAP1B/RTN4	6
GO:0021762	substantia nigra development	4/44	44/18903	3.23809e-06	0.000173178	0.000109325	CALM2/CALM1/ACTB/PLP1	4
GO:0043254	regulation of protein-containing complex assembly	8/44	410/18903	4.09198e-06	0.00020849	0.000131617	HSPA1B/HSPA1A/CLU/CRYAB/HSP90AA1/TUBB4A/TMSB4X/MAP1B	8
GO:1902947	regulation of tau-protein kinase activity	3/44	14/18903	4.207e-06	0.00020849	0.000131617	CLU/HSP90AB1/HSP90AA1	3
GO:0009266	response to temperature stimulus	6/44	186/18903	4.33151e-06	0.00020849	0.000131617	HSPA1B/DNAJB1/HSPA1A/HSP90AB1/CRYAB/HSP90AA1	6
GO:0030308	negative regulation of cell growth	6/44	188/18903	4.60668e-06	0.000214582	0.000135463	HSPA1B/HSPA1A/CRYAB/MT3/RTN4/SPP1	6
GO:0061387	regulation of extent of cell growth	5/44	108/18903	5.04393e-06	0.000221384	0.000139757	MT3/DPYSL2/MAP1B/RTN4/SPP1	5
GO:0001558	regulation of cell growth	8/44	422/18903	5.05933e-06	0.000221384	0.000139757	HSPA1B/HSPA1A/CRYAB/MT3/DPYSL2/MAP1B/RTN4/SPP1	8
GO:0032271	regulation of protein polymerization	6/44	201/18903	6.76311e-06	0.000287233	0.000181327	HSPA1B/HSPA1A/HSP90AA1/TUBB4A/TMSB4X/MAP1B	6
GO:0031113	regulation of microtubule polymerization	4/44	54/18903	7.41698e-06	0.000306003	0.000193176	HSPA1B/HSPA1A/TUBB4A/MAP1B	4
GO:0031109	microtubule polymerization or depolymerization	5/44	124/18903	9.91134e-06	0.000397555	0.000250971	HSPA1B/HSPA1A/CRYAB/TUBB4A/MAP1B	5
GO:0048857	neural nucleus development	4/44	65/18903	1.55857e-05	0.000608263	0.000383989	CALM2/CALM1/ACTB/PLP1	4
GO:0032516	positive regulation of phosphoprotein phosphatase activity	3/44	22/18903	1.75687e-05	0.000667611	0.000421454	CALM2/HSP90AB1/CALM1	3
GO:0045926	negative regulation of growth	6/44	249/18903	2.28292e-05	0.000845264	0.000533605	HSPA1B/HSPA1A/CRYAB/MT3/RTN4/SPP1	6
GO:1902903	regulation of supramolecular fiber organization	7/44	384/18903	2.70956e-05	0.000978151	0.000617495	HSPA1B/HSPA1A/CLU/CRYAB/TUBB4A/TMSB4X/MAP1B	7
GO:1902904	negative regulation of supramolecular fiber organization	5/44	169/18903	4.40932e-05	0.00151321	0.000955269	CLU/CRYAB/TUBB4A/TMSB4X/MAP1B	5
GO:0051258	protein polymerization	6/44	281/18903	4.49291e-05	0.00151321	0.000955269	HSPA1B/HSPA1A/HSP90AA1/TUBB4A/TMSB4X/MAP1B	6
GO:0046785	microtubule polymerization	4/44	85/18903	4.50609e-05	0.00151321	0.000955269	HSPA1B/HSPA1A/TUBB4A/MAP1B	4
GO:0031110	regulation of microtubule polymerization or depolymerization	4/44	87/18903	4.93693e-05	0.00162021	0.00102282	HSPA1B/HSPA1A/TUBB4A/MAP1B	4
GO:0031116	positive regulation of microtubule polymerization	3/44	32/18903	5.56724e-05	0.00178647	0.00112777	HSPA1B/HSPA1A/MAP1B	3
GO:0030901	midbrain development	4/44	91/18903	5.88791e-05	0.00184829	0.0011668	CALM2/CALM1/ACTB/PLP1	4
GO:0032273	positive regulation of protein polymerization	4/44	92/18903	6.14514e-05	0.001888	0.00119187	HSPA1B/HSPA1A/HSP90AA1/MAP1B	4
GO:0030516	regulation of axon extension	4/44	93/18903	6.41048e-05	0.00192849	0.00121743	MT3/DPYSL2/MAP1B/RTN4	4
GO:0010922	positive regulation of phosphatase activity	3/44	36/18903	7.96222e-05	0.00228769	0.00144419	CALM2/HSP90AB1/CALM1	3
GO:0031112	positive regulation of microtubule polymerization or depolymerization	3/44	36/18903	7.96222e-05	0.00228769	0.00144419	HSPA1B/HSPA1A/MAP1B	3
GO:0031334	positive regulation of protein-containing complex assembly	5/44	192/18903	8.0798e-05	0.00228769	0.00144419	HSPA1B/HSPA1A/CLU/HSP90AA1/MAP1B	5
GO:0031396	regulation of protein ubiquitination	5/44	210/18903	0.000123174	0.00339014	0.00214016	HSPA1B/HSPA1A/HSP90AB1/HSP90AA1/RPS15	5
GO:0048545	response to steroid hormone	6/44	339/18903	0.000126458	0.00339014	0.00214016	HSPA1B/HSPA1A/PTGDS/DDX5/DDX17/SPP1	6
GO:0045429	positive regulation of nitric oxide biosynthetic process	3/44	42/18903	0.000126778	0.00339014	0.00214016	CLU/HSP90AB1/HSP90AA1	3
GO:1904407	positive regulation of nitric oxide metabolic process	3/44	44/18903	0.000145785	0.00382751	0.00241626	CLU/HSP90AB1/HSP90AA1	3
GO:0062208	positive regulation of pattern recognition receptor signaling pathway	3/44	45/18903	0.000155944	0.0039597	0.00249971	HSPA1B/HSPA1A/RTN4	3
GO:0021782	glial cell development	4/44	117/18903	0.000156304	0.0039597	0.00249971	CLU/MT3/NDRG1/PLP1	4
GO:0051651	maintenance of location in cell	5/44	226/18903	0.000173583	0.00428417	0.00270454	CALM2/FTL/CALM1/FTH1/TMSB4X	5
GO:0051972	regulation of telomerase activity	3/44	47/18903	0.000177621	0.00428417	0.00270454	HSP90AB1/HSP90AA1/HNRNPA2B1	3
GO:0042176	regulation of protein catabolic process	6/44	361/18903	0.000178013	0.00428417	0.00270454	HSPA1B/HSPA1A/CLU/HSP90AB1/HSP90AA1/EEF1A1	6
GO:0035307	positive regulation of protein dephosphorylation	3/44	49/18903	0.000201164	0.00476199	0.00300618	CALM2/HSP90AB1/CALM1	3
GO:0007041	lysosomal transport	4/44	129/18903	0.000227455	0.00523119	0.00330239	HSPA1A/CLU/PSAP/LAMP2	4
GO:0014012	peripheral nervous system axon regeneration	2/44	10/18903	0.000235476	0.00523119	0.00330239	MAP1B/APOD	2
GO:0051342	regulation of cyclic-nucleotide phosphodiesterase activity	2/44	10/18903	0.000235476	0.00523119	0.00330239	CALM2/CALM1	2
GO:1990034	calcium ion export across plasma membrane	2/44	10/18903	0.000235476	0.00523119	0.00330239	CALM2/CALM1	2
GO:0061462	protein localization to lysosome	3/44	52/18903	0.000240129	0.00525373	0.00331661	CLU/RTN4/LAMP2	3
GO:0031103	axon regeneration	3/44	55/18903	0.000283674	0.00576509	0.00363943	MAP1B/SPP1/APOD	3
GO:0010968	regulation of microtubule nucleation	2/44	11/18903	0.000287378	0.00576509	0.00363943	HSPA1B/HSPA1A	2
GO:0045793	positive regulation of cell size	2/44	11/18903	0.000287378	0.00576509	0.00363943	HSP90AB1/HSP90AA1	2
GO:0060315	negative regulation of ryanodine-sensitive calcium-release channel activity	2/44	11/18903	0.000287378	0.00576509	0.00363943	CALM2/CALM1	2
GO:1901844	regulation of cell communication by electrical coupling involved in cardiac conduction	2/44	11/18903	0.000287378	0.00576509	0.00363943	CALM2/CALM1	2
GO:1903320	regulation of protein modification by small protein conjugation or removal	5/44	252/18903	0.000287456	0.00576509	0.00363943	HSPA1B/HSPA1A/HSP90AB1/HSP90AA1/RPS15	5
GO:0032434	regulation of proteasomal ubiquitin-dependent protein catabolic process	4/44	141/18903	0.000319422	0.00631843	0.00398874	HSPA1B/HSPA1A/CLU/HSP90AB1	4
GO:0042306	regulation of protein import into nucleus	3/44	59/18903	0.000349239	0.00672402	0.00424479	HSP90AB1/HSP90AA1/APOD	3
GO:0043666	regulation of phosphoprotein phosphatase activity	3/44	59/18903	0.000349239	0.00672402	0.00424479	CALM2/HSP90AB1/CALM1	3
GO:0031333	negative regulation of protein-containing complex assembly	4/44	146/18903	0.000364652	0.00690317	0.00435788	CLU/CRYAB/TUBB4A/TMSB4X	4
GO:0045860	positive regulation of protein kinase activity	6/44	420/18903	0.000400996	0.00690317	0.00435788	CLU/CALM2/HSP90AB1/HSP90AA1/MT3/CALM1	6
GO:0031102	neuron projection regeneration	3/44	62/18903	0.000404322	0.00690317	0.00435788	MAP1B/SPP1/APOD	3
GO:0032387	negative regulation of intracellular transport	3/44	62/18903	0.000404322	0.00690317	0.00435788	CRYAB/MAP1B/APOD	3
GO:0045428	regulation of nitric oxide biosynthetic process	3/44	62/18903	0.000404322	0.00690317	0.00435788	CLU/HSP90AB1/HSP90AA1	3
GO:0005513	detection of calcium ion	2/44	13/18903	0.00040635	0.00690317	0.00435788	CALM2/CALM1	2
GO:0051280	negative regulation of release of sequestered calcium ion into cytosol	2/44	13/18903	0.00040635	0.00690317	0.00435788	CALM2/CALM1	2
GO:0070424	regulation of nucleotide-binding oligomerization domain containing signaling pathway	2/44	13/18903	0.00040635	0.00690317	0.00435788	HSPA1B/HSPA1A	2
GO:1903265	positive regulation of tumor necrosis factor-mediated signaling pathway	2/44	13/18903	0.00040635	0.00690317	0.00435788	HSPA1B/HSPA1A	2
GO:1905907	negative regulation of amyloid fibril formation	2/44	13/18903	0.00040635	0.00690317	0.00435788	CLU/CRYAB	2
GO:0035306	positive regulation of dephosphorylation	3/44	64/18903	0.000443975	0.00745465	0.00470603	CALM2/HSP90AB1/CALM1	3
GO:0070507	regulation of microtubule cytoskeleton organization	4/44	155/18903	0.000457352	0.00751837	0.00474625	HSPA1B/HSPA1A/TUBB4A/MAP1B	4
GO:0050771	negative regulation of axonogenesis	3/44	65/18903	0.000464703	0.00751837	0.00474625	MT3/RTN4/SPP1	3
GO:0080164	regulation of nitric oxide metabolic process	3/44	65/18903	0.000464703	0.00751837	0.00474625	CLU/HSP90AB1/HSP90AA1	3
GO:0050770	regulation of axonogenesis	4/44	156/18903	0.000468597	0.00751837	0.00474625	MT3/MAP1B/RTN4/SPP1	4
GO:0043270	positive regulation of ion transport	5/44	289/18903	0.000537878	0.00837816	0.00528903	CALM2/CALM1/TMSB4X/ACTB/PLP1	5
GO:0007034	vacuolar transport	4/44	162/18903	0.000540248	0.00837816	0.00528903	HSPA1A/CLU/PSAP/LAMP2	4
GO:0010649	regulation of cell communication by electrical coupling	2/44	15/18903	0.000545393	0.00837816	0.00528903	CALM2/CALM1	2
GO:0051284	positive regulation of sequestering of calcium ion	2/44	15/18903	0.000545393	0.00837816	0.00528903	CALM2/CALM1	2
GO:0070431	nucleotide-binding oligomerization domain containing 2 signaling pathway	2/44	16/18903	0.000622384	0.0093617	0.00590992	HSPA1B/HSPA1A	2
GO:1905906	regulation of amyloid fibril formation	2/44	16/18903	0.000622384	0.0093617	0.00590992	CLU/CRYAB	2
GO:2000058	regulation of ubiquitin-dependent protein catabolic process	4/44	170/18903	0.000647496	0.00963901	0.00608498	HSPA1B/HSPA1A/CLU/HSP90AB1	4
GO:1904064	positive regulation of cation transmembrane transport	4/44	171/18903	0.000661887	0.00975271	0.00615676	CALM2/CALM1/TMSB4X/PLP1	4
GO:0044403	biological process involved in symbiotic interaction	5/44	307/18903	0.000706889	0.0103106	0.00650894	HSPA1B/HSPA1A/HSP90AB1/EEF1A1/GAPDH	5
GO:0006809	nitric oxide biosynthetic process	3/44	76/18903	0.000734692	0.0104553	0.00660029	CLU/HSP90AB1/HSP90AA1	3
GO:1902905	positive regulation of supramolecular fiber organization	4/44	176/18903	0.000737272	0.0104553	0.00660029	HSPA1B/HSPA1A/CLU/MAP1B	4
GO:0042063	gliogenesis	5/44	310/18903	0.000738531	0.0104553	0.00660029	CLU/MT3/NDRG1/RTN4/PLP1	5
GO:0043217	myelin maintenance	2/44	18/18903	0.000791196	0.0108207	0.00683097	CLU/NDRG1	2
GO:0055117	regulation of cardiac muscle contraction	3/44	78/18903	0.000792484	0.0108207	0.00683097	CALM2/HSP90AA1/CALM1	3
GO:0072665	protein localization to vacuole	3/44	78/18903	0.000792484	0.0108207	0.00683097	CLU/RTN4/LAMP2	3
GO:0051051	negative regulation of transport	6/44	479/18903	0.000800304	0.0108207	0.00683097	CALM2/CRYAB/CALM1/MAP1B/APOD/GPM6B	6
GO:0043484	regulation of RNA splicing	4/44	180/18903	0.000801811	0.0108207	0.00683097	HSPA1A/DDX5/HNRNPA2B1/DDX17	4
GO:2001259	positive regulation of cation channel activity	3/44	80/18903	0.000853093	0.0114062	0.00720057	CALM2/CALM1/TMSB4X	3
GO:0010801	negative regulation of peptidyl-threonine phosphorylation	2/44	19/18903	0.000882971	0.0116107	0.00732968	CALM2/CALM1	2
GO:0010833	telomere maintenance via telomere lengthening	3/44	81/18903	0.00088447	0.0116107	0.00732968	HSP90AB1/HSP90AA1/HNRNPA2B1	3
GO:0034767	positive regulation of ion transmembrane transport	4/44	186/18903	0.000905972	0.0117858	0.00744022	CALM2/CALM1/TMSB4X/PLP1	4
GO:0046209	nitric oxide metabolic process	3/44	82/18903	0.000916572	0.0118172	0.00746007	CLU/HSP90AB1/HSP90AA1	3
GO:2001057	reactive nitrogen species metabolic process	3/44	83/18903	0.000949405	0.0118285	0.00746716	CLU/HSP90AB1/HSP90AA1	3
GO:0033674	positive regulation of kinase activity	6/44	496/18903	0.00095902	0.0118285	0.00746716	CLU/CALM2/HSP90AB1/HSP90AA1/MT3/CALM1	6
GO:0006913	nucleocytoplasmic transport	5/44	329/18903	0.000964249	0.0118285	0.00746716	HSP90AB1/HSP90AA1/RPS15/HNRNPA2B1/APOD	5
GO:0051169	nuclear transport	5/44	329/18903	0.000964249	0.0118285	0.00746716	HSP90AB1/HSP90AA1/RPS15/HNRNPA2B1/APOD	5
GO:0044089	positive regulation of cellular component biogenesis	6/44	498/18903	0.000979184	0.0118285	0.00746716	HSPA1B/HSPA1A/CLU/HSP90AA1/SEPTIN7/MAP1B	6
GO:2001014	regulation of skeletal muscle cell differentiation	2/44	20/18903	0.000979629	0.0118285	0.00746716	DDX5/DDX17	2
GO:0010921	regulation of phosphatase activity	3/44	84/18903	0.000982975	0.0118285	0.00746716	CALM2/HSP90AB1/CALM1	3
GO:0031397	negative regulation of protein ubiquitination	3/44	84/18903	0.000982975	0.0118285	0.00746716	HSPA1B/HSPA1A/RPS15	3
GO:0048638	regulation of developmental growth	5/44	332/18903	0.00100412	0.011983	0.00756472	MT3/DPYSL2/MAP1B/RTN4/SPP1	5
GO:0032386	regulation of intracellular transport	5/44	336/18903	0.00105917	0.0124355	0.00785035	HSP90AB1/CRYAB/HSP90AA1/MAP1B/APOD	5
GO:0061136	regulation of proteasomal protein catabolic process	4/44	194/18903	0.00105925	0.0124355	0.00785035	HSPA1B/HSPA1A/CLU/HSP90AB1	4
GO:0051235	maintenance of location	5/44	342/18903	0.00114592	0.0133444	0.00842418	CALM2/FTL/CALM1/FTH1/TMSB4X	5
GO:0048678	response to axon injury	3/44	89/18903	0.00116211	0.0134247	0.00847484	MAP1B/SPP1/APOD	3
GO:0010881	regulation of cardiac muscle contraction by regulation of the release of sequestered calcium ion	2/44	22/18903	0.00118751	0.0136092	0.00859131	CALM2/CALM1	2
GO:1901673	regulation of mitotic spindle assembly	2/44	23/18903	0.00129868	0.0146894	0.00927325	HSPA1B/HSPA1A	2
GO:0045861	negative regulation of proteolysis	5/44	352/18903	0.00130211	0.0146894	0.00927325	HSP90AB1/CRYAB/MT3/GAPDH/PEBP1	5
GO:1904427	positive regulation of calcium ion transmembrane transport	3/44	93/18903	0.00131934	0.0147684	0.00932311	CALM2/CALM1/PLP1	3
GO:0032436	positive regulation of proteasomal ubiquitin-dependent protein catabolic process	3/44	94/18903	0.00136063	0.0149981	0.0094681	HSPA1B/HSPA1A/CLU	3
GO:0035304	regulation of protein dephosphorylation	3/44	94/18903	0.00136063	0.0149981	0.0094681	CALM2/HSP90AB1/CALM1	3
GO:0045732	positive regulation of protein catabolic process	4/44	209/18903	0.00139438	0.0151315	0.00955233	HSPA1B/HSPA1A/CLU/HSP90AA1	4
GO:0071383	cellular response to steroid hormone stimulus	4/44	209/18903	0.00139438	0.0151315	0.00955233	HSPA1B/HSPA1A/DDX5/DDX17	4
GO:0022010	central nervous system myelination	2/44	24/18903	0.00141465	0.0151315	0.00955233	CLU/PLP1	2
GO:0032291	axon ensheathment in central nervous system	2/44	24/18903	0.00141465	0.0151315	0.00955233	CLU/PLP1	2
GO:1903321	negative regulation of protein modification by small protein conjugation or removal	3/44	96/18903	0.00144563	0.0153492	0.00968978	HSPA1B/HSPA1A/RPS15	3
GO:0006942	regulation of striated muscle contraction	3/44	97/18903	0.00148936	0.0156981	0.00990999	CALM2/HSP90AA1/CALM1	3
GO:0070423	nucleotide-binding oligomerization domain containing signaling pathway	2/44	25/18903	0.00153539	0.0159504	0.0100693	HSPA1B/HSPA1A	2
GO:0086064	cell communication by electrical coupling involved in cardiac conduction	2/44	25/18903	0.00153539	0.0159504	0.0100693	CALM2/CALM1	2
GO:0010639	negative regulation of organelle organization	5/44	366/18903	0.00154661	0.0159522	0.0100704	HSPA1A/CLU/TUBB4A/TMSB4X/MAP1B	5
GO:0046034	ATP metabolic process	4/44	217/18903	0.00160047	0.0162076	0.0102316	HSPA1B/HSPA1A/GAPDH/TMSB4X	4
GO:0043491	protein kinase B signaling	4/44	218/18903	0.00162765	0.0162076	0.0102316	HSP90AB1/HSP90AA1/MT3/RTN4	4
GO:0006706	steroid catabolic process	2/44	26/18903	0.00166089	0.0162076	0.0102316	MT3/SPP1	2
GO:0010882	regulation of cardiac muscle contraction by calcium ion signaling	2/44	26/18903	0.00166089	0.0162076	0.0102316	CALM2/CALM1	2
GO:0035872	nucleotide-binding domain, leucine rich repeat containing receptor signaling pathway	2/44	26/18903	0.00166089	0.0162076	0.0102316	HSPA1B/HSPA1A	2
GO:0051238	sequestering of metal ion	2/44	26/18903	0.00166089	0.0162076	0.0102316	FTL/FTH1	2
GO:0060314	regulation of ryanodine-sensitive calcium-release channel activity	2/44	26/18903	0.00166089	0.0162076	0.0102316	CALM2/CALM1	2
GO:0051098	regulation of binding	5/44	372/18903	0.00166117	0.0162076	0.0102316	CALM2/HSP90AB1/CALM1/TMSB4X/ACTB	5
GO:0032677	regulation of interleukin-8 production	3/44	103/18903	0.0017692	0.0171458	0.0108239	HSPA1B/HSPA1A/TMSB4X	3
GO:0031954	positive regulation of protein autophosphorylation	2/44	27/18903	0.00179111	0.0172424	0.0108849	CALM2/CALM1	2
GO:0000041	transition metal ion transport	3/44	104/18903	0.00181881	0.0172787	0.0109078	MT3/FTL/FTH1	3
GO:0032637	interleukin-8 production	3/44	104/18903	0.00181881	0.0172787	0.0109078	HSPA1B/HSPA1A/TMSB4X	3
GO:0010001	glial cell differentiation	4/44	227/18903	0.00188685	0.0176923	0.0111689	CLU/MT3/NDRG1/PLP1	4
GO:1903050	regulation of proteolysis involved in protein catabolic process	4/44	227/18903	0.00188685	0.0176923	0.0111689	HSPA1B/HSPA1A/CLU/HSP90AB1	4
GO:0062207	regulation of pattern recognition receptor signaling pathway	3/44	107/18903	0.00197283	0.0183791	0.0116025	HSPA1B/HSPA1A/RTN4	3
GO:0006622	protein targeting to lysosome	2/44	29/18903	0.00206566	0.0186544	0.0117763	CLU/LAMP2	2
GO:0010800	positive regulation of peptidyl-threonine phosphorylation	2/44	29/18903	0.00206566	0.0186544	0.0117763	CALM2/CALM1	2
GO:1902430	negative regulation of amyloid-beta formation	2/44	29/18903	0.00206566	0.0186544	0.0117763	CLU/RTN4	2
GO:0033209	tumor necrosis factor-mediated signaling pathway	3/44	109/18903	0.00207989	0.0186544	0.0117763	HSPA1B/HSPA1A/TMSB4X	3
GO:0046822	regulation of nucleocytoplasmic transport	3/44	109/18903	0.00207989	0.0186544	0.0117763	HSP90AB1/HSP90AA1/APOD	3
GO:0048024	regulation of mRNA splicing, via spliceosome	3/44	109/18903	0.00207989	0.0186544	0.0117763	DDX5/HNRNPA2B1/DDX17	3
GO:0007163	establishment or maintenance of cell polarity	4/44	234/18903	0.00210731	0.0187837	0.0118579	HSP90AB1/HSP90AA1/ACTB/MAP1B	4
GO:2000060	positive regulation of ubiquitin-dependent protein catabolic process	3/44	110/18903	0.00213475	0.0189115	0.0119386	HSPA1B/HSPA1A/CLU	3
GO:0034764	positive regulation of transmembrane transport	4/44	237/18903	0.00220703	0.0192238	0.0121357	CALM2/CALM1/TMSB4X/PLP1	4
GO:0009651	response to salt stress	2/44	30/18903	0.00220994	0.0192238	0.0121357	HSP90AB1/HSP90AA1	2
GO:1901798	positive regulation of signal transduction by p53 class mediator	2/44	30/18903	0.00220994	0.0192238	0.0121357	RPS15/DDX5	2
GO:0045445	myoblast differentiation	3/44	112/18903	0.00224716	0.0194305	0.0122662	DDX5/ACTB/DDX17	3
GO:0010880	regulation of release of sequestered calcium ion into cytosol by sarcoplasmic reticulum	2/44	31/18903	0.00235886	0.020275	0.0127993	CALM2/CALM1	2
GO:0009205	purine ribonucleoside triphosphate metabolic process	4/44	242/18903	0.00238042	0.0203392	0.0128399	HSPA1B/HSPA1A/GAPDH/TMSB4X	4
GO:0032414	positive regulation of ion transmembrane transporter activity	3/44	115/18903	0.00242257	0.0204572	0.0129144	CALM2/CALM1/TMSB4X	3
GO:0048640	negative regulation of developmental growth	3/44	115/18903	0.00242257	0.0204572	0.0129144	MT3/RTN4/SPP1	3
GO:0046916	cellular transition metal ion homeostasis	3/44	116/18903	0.00248287	0.0208445	0.0131589	MT3/FTL/FTH1	3
GO:0010644	cell communication by electrical coupling	2/44	32/18903	0.00251241	0.0209706	0.0132385	CALM2/CALM1	2
GO:0009144	purine nucleoside triphosphate metabolic process	4/44	247/18903	0.00256299	0.0212699	0.0134274	HSPA1B/HSPA1A/GAPDH/TMSB4X	4
GO:1901800	positive regulation of proteasomal protein catabolic process	3/44	118/18903	0.00260625	0.0215053	0.013576	HSPA1B/HSPA1A/CLU	3
GO:0009199	ribonucleoside triphosphate metabolic process	4/44	249/18903	0.00263865	0.0216489	0.0136667	HSPA1B/HSPA1A/GAPDH/TMSB4X	4
GO:0090169	regulation of spindle assembly	2/44	33/18903	0.00267055	0.0216645	0.0136765	HSPA1B/HSPA1A	2
GO:1902992	negative regulation of amyloid precursor protein catabolic process	2/44	33/18903	0.00267055	0.0216645	0.0136765	CLU/RTN4	2
GO:0051897	positive regulation of protein kinase B signaling	3/44	120/18903	0.00273336	0.0219791	0.0138751	HSP90AB1/HSP90AA1/RTN4	3
GO:0010951	negative regulation of endopeptidase activity	4/44	252/18903	0.002755	0.0219791	0.0138751	CRYAB/MT3/GAPDH/PEBP1	4
GO:0032886	regulation of microtubule-based process	4/44	252/18903	0.002755	0.0219791	0.0138751	HSPA1B/HSPA1A/TUBB4A/MAP1B	4
GO:0051101	regulation of DNA binding	3/44	121/18903	0.00279833	0.021996	0.0138858	CALM2/CALM1/TMSB4X	3
GO:2000278	regulation of DNA biosynthetic process	3/44	121/18903	0.00279833	0.021996	0.0138858	HSP90AB1/HSP90AA1/HNRNPA2B1	3
GO:0006875	cellular metal ion homeostasis	5/44	420/18903	0.00281536	0.021996	0.0138858	CALM2/MT3/FTL/CALM1/FTH1	5
GO:0045648	positive regulation of erythrocyte differentiation	2/44	34/18903	0.00283328	0.021996	0.0138858	HSPA1B/HSPA1A	2
GO:0051973	positive regulation of telomerase activity	2/44	34/18903	0.00283328	0.021996	0.0138858	HSP90AB1/HSP90AA1	2
GO:0014808	release of sequestered calcium ion into cytosol by sarcoplasmic reticulum	2/44	35/18903	0.00300056	0.0229249	0.0144722	CALM2/CALM1	2
GO:1901099	negative regulation of signal transduction in absence of ligand	2/44	35/18903	0.00300056	0.0229249	0.0144722	HSPA1B/HSPA1A	2
GO:2001240	negative regulation of extrinsic apoptotic signaling pathway in absence of ligand	2/44	35/18903	0.00300056	0.0229249	0.0144722	HSPA1B/HSPA1A	2
GO:0032411	positive regulation of transporter activity	3/44	126/18903	0.00313749	0.0238449	0.015053	CALM2/CALM1/TMSB4X	3
GO:1903514	release of sequestered calcium ion into cytosol by endoplasmic reticulum	2/44	36/18903	0.00317238	0.0239839	0.0151407	CALM2/CALM1	2
GO:0010466	negative regulation of peptidase activity	4/44	263/18903	0.00321179	0.0241554	0.015249	CRYAB/MT3/GAPDH/PEBP1	4
GO:0006979	response to oxidative stress	5/44	434/18903	0.00324078	0.0242471	0.0153069	HSPA1B/HSPA1A/CRYAB/MT3/APOD	5
GO:0030522	intracellular receptor signaling pathway	4/44	266/18903	0.00334483	0.0246997	0.0155926	HSPA1B/HSPA1A/DDX5/DDX17	4
GO:0021955	central nervous system neuron axonogenesis	2/44	37/18903	0.00334872	0.0246997	0.0155926	HSP90AB1/HSP90AA1	2
GO:0051928	positive regulation of calcium ion transport	3/44	129/18903	0.00335258	0.0246997	0.0155926	CALM2/CALM1/PLP1	3
GO:0009141	nucleoside triphosphate metabolic process	4/44	267/18903	0.00339	0.0248485	0.0156866	HSPA1B/HSPA1A/GAPDH/TMSB4X	4
GO:0007020	microtubule nucleation	2/44	38/18903	0.00352955	0.0257408	0.0162498	HSPA1B/HSPA1A	2
GO:0035303	regulation of dephosphorylation	3/44	133/18903	0.00365317	0.0265084	0.0167344	CALM2/HSP90AB1/CALM1	3
GO:0072594	establishment of protein localization to organelle	5/44	449/18903	0.0037463	0.0270483	0.0170753	CLU/HSP90AB1/HSP90AA1/APOD/LAMP2	5
GO:1900180	regulation of protein localization to nucleus	3/44	135/18903	0.00380945	0.0273674	0.0172767	HSP90AB1/HSP90AA1/APOD	3
GO:1903052	positive regulation of proteolysis involved in protein catabolic process	3/44	136/18903	0.00388909	0.0275037	0.0173627	HSPA1B/HSPA1A/CLU	3
GO:0031111	negative regulation of microtubule polymerization or depolymerization	2/44	40/18903	0.00390461	0.0275037	0.0173627	TUBB4A/MAP1B	2
GO:0042307	positive regulation of protein import into nucleus	2/44	40/18903	0.00390461	0.0275037	0.0173627	HSP90AB1/HSP90AA1	2
GO:1990000	amyloid fibril formation	2/44	40/18903	0.00390461	0.0275037	0.0173627	CLU/CRYAB	2
GO:0051281	positive regulation of release of sequestered calcium ion into cytosol	2/44	41/18903	0.0040988	0.0285926	0.0180501	CALM2/CALM1	2
GO:2000008	regulation of protein localization to cell surface	2/44	41/18903	0.0040988	0.0285926	0.0180501	HSP90AB1/GPM6B	2
GO:0050684	regulation of mRNA processing	3/44	139/18903	0.00413413	0.0287004	0.0181182	DDX5/HNRNPA2B1/DDX17	3
GO:0060048	cardiac muscle contraction	3/44	140/18903	0.00421785	0.0291415	0.0183967	CALM2/HSP90AA1/CALM1	3
GO:0006623	protein targeting to vacuole	2/44	42/18903	0.0042974	0.029271	0.0184784	CLU/LAMP2	2
GO:0014002	astrocyte development	2/44	42/18903	0.0042974	0.029271	0.0184784	MT3/PLP1	2
GO:0070296	sarcoplasmic reticulum calcium ion transport	2/44	42/18903	0.0042974	0.029271	0.0184784	CALM2/CALM1	2
GO:0010977	negative regulation of neuron projection development	3/44	142/18903	0.00438838	0.0296113	0.0186932	MT3/RTN4/SPP1	3
GO:0042552	myelination	3/44	142/18903	0.00438838	0.0296113	0.0186932	CLU/NDRG1/PLP1	3
GO:0055076	transition metal ion homeostasis	3/44	143/18903	0.00447519	0.0298099	0.0188186	MT3/FTL/FTH1	3
GO:0014003	oligodendrocyte development	2/44	43/18903	0.00450039	0.0298099	0.0188186	CLU/PLP1	2
GO:0031952	regulation of protein autophosphorylation	2/44	43/18903	0.00450039	0.0298099	0.0188186	CALM2/CALM1	2
GO:0060236	regulation of mitotic spindle organization	2/44	43/18903	0.00450039	0.0298099	0.0188186	HSPA1B/HSPA1A	2
GO:0007272	ensheathment of neurons	3/44	144/18903	0.00456305	0.0299502	0.0189072	CLU/NDRG1/PLP1	3
GO:0008366	axon ensheathment	3/44	144/18903	0.00456305	0.0299502	0.0189072	CLU/NDRG1/PLP1	3
GO:0022898	regulation of transmembrane transporter activity	4/44	291/18903	0.00460289	0.030075	0.018986	CALM2/CALM1/TMSB4X/ACTB	4
GO:0015850	organic hydroxy compound transport	4/44	292/18903	0.00465899	0.0303044	0.0191308	CLU/ACTB/SPP1/GPM6B	4
GO:1901020	negative regulation of calcium ion transmembrane transporter activity	2/44	44/18903	0.00470776	0.0303482	0.0191584	CALM2/CALM1	2
GO:1903573	negative regulation of response to endoplasmic reticulum stress	2/44	44/18903	0.00470776	0.0303482	0.0191584	HSPA1A/CLU	2
GO:0050768	negative regulation of neurogenesis	3/44	146/18903	0.00474189	0.0304324	0.0192116	MT3/RTN4/SPP1	3
GO:0001666	response to hypoxia	4/44	296/18903	0.00488801	0.0308857	0.0194978	CRYAB/MT3/MALAT1/NDRG1	4
GO:0010799	regulation of peptidyl-threonine phosphorylation	2/44	45/18903	0.00491947	0.0308857	0.0194978	CALM2/CALM1	2
GO:0030517	negative regulation of axon extension	2/44	45/18903	0.00491947	0.0308857	0.0194978	MT3/RTN4	2
GO:0060964	regulation of miRNA-mediated gene silencing	2/44	45/18903	0.00491947	0.0308857	0.0194978	NEAT1/DDX5	2
GO:1901021	positive regulation of calcium ion transmembrane transporter activity	2/44	45/18903	0.00491947	0.0308857	0.0194978	CALM2/CALM1	2
GO:0030010	establishment of cell polarity	3/44	150/18903	0.00511219	0.0319567	0.0201739	HSP90AB1/HSP90AA1/MAP1B	3
GO:2001239	regulation of extrinsic apoptotic signaling pathway in absence of ligand	2/44	46/18903	0.00513551	0.0319641	0.0201785	HSPA1B/HSPA1A	2
GO:0051054	positive regulation of DNA metabolic process	4/44	301/18903	0.00518482	0.0319979	0.0201999	HSP90AB1/HSP90AA1/HNRNPA2B1/ACTB	4
GO:0051961	negative regulation of nervous system development	3/44	151/18903	0.00520742	0.0319979	0.0201999	MT3/RTN4/SPP1	3
GO:0071456	cellular response to hypoxia	3/44	151/18903	0.00520742	0.0319979	0.0201999	MT3/MALAT1/NDRG1	3
GO:0001819	positive regulation of cytokine production	5/44	486/18903	0.00523316	0.0320198	0.0202137	HSPA1B/HSPA1A/CLU/HSP90AA1/GAPDH	5
GO:0030521	androgen receptor signaling pathway	2/44	47/18903	0.00535586	0.0322244	0.0203429	DDX5/DDX17	2
GO:0045646	regulation of erythrocyte differentiation	2/44	47/18903	0.00535586	0.0322244	0.0203429	HSPA1B/HSPA1A	2
GO:0090224	regulation of spindle organization	2/44	47/18903	0.00535586	0.0322244	0.0203429	HSPA1B/HSPA1A	2
GO:1900368	regulation of post-transcriptional gene silencing by RNA	2/44	47/18903	0.00535586	0.0322244	0.0203429	NEAT1/DDX5	2
GO:0000723	telomere maintenance	3/44	154/18903	0.00549952	0.0328153	0.0207159	HSP90AB1/HSP90AA1/HNRNPA2B1	3
GO:0051092	positive regulation of NF-kappaB transcription factor activity	3/44	154/18903	0.00549952	0.0328153	0.0207159	HSPA1B/HSPA1A/CLU	3
GO:0042220	response to cocaine	2/44	48/18903	0.0055805	0.0328908	0.0207635	HSP90AB1/HSP90AA1	2
GO:0060147	regulation of post-transcriptional gene silencing	2/44	48/18903	0.0055805	0.0328908	0.0207635	NEAT1/DDX5	2
GO:1902003	regulation of amyloid-beta formation	2/44	48/18903	0.0055805	0.0328908	0.0207635	CLU/RTN4	2
GO:0036293	response to decreased oxygen levels	4/44	309/18903	0.00568457	0.033368	0.0210648	CRYAB/MT3/MALAT1/NDRG1	4
GO:2000378	negative regulation of reactive oxygen species metabolic process	2/44	49/18903	0.00580941	0.0339627	0.0214402	CRYAB/MT3	2
GO:0030003	cellular cation homeostasis	5/44	499/18903	0.0058432	0.0340225	0.021478	CALM2/MT3/FTL/CALM1/FTH1	5
GO:0036294	cellular response to decreased oxygen levels	3/44	159/18903	0.00600794	0.0348412	0.0219948	MT3/MALAT1/NDRG1	3
GO:0060966	regulation of gene silencing by RNA	2/44	50/18903	0.00604256	0.0349018	0.0220331	NEAT1/DDX5	2
GO:0019058	viral life cycle	4/44	319/18903	0.00635342	0.0365511	0.0230743	HSPA1B/HSPA1A/HSP90AB1/EEF1A1	4
GO:0010823	negative regulation of mitochondrion organization	2/44	52/18903	0.00652154	0.0372218	0.0234976	HSPA1A/CLU	2
GO:1905710	positive regulation of membrane permeability	2/44	52/18903	0.00652154	0.0372218	0.0234976	HSPA1A/MT3	2
GO:0006606	protein import into nucleus	3/44	165/18903	0.00665414	0.0376807	0.0237873	HSP90AB1/HSP90AA1/APOD	3
GO:0051494	negative regulation of cytoskeleton organization	3/44	165/18903	0.00665414	0.0376807	0.0237873	TUBB4A/TMSB4X/MAP1B	3
GO:0032409	regulation of transporter activity	4/44	326/18903	0.00685163	0.0386475	0.0243977	CALM2/CALM1/TMSB4X/ACTB	4
GO:0043271	negative regulation of ion transport	3/44	167/18903	0.00687839	0.0386475	0.0243977	CALM2/CALM1/GPM6B	3
GO:0030520	intracellular estrogen receptor signaling pathway	2/44	54/18903	0.00701727	0.039275	0.0247938	DDX5/DDX17	2
GO:0001837	epithelial to mesenchymal transition	3/44	169/18903	0.00710711	0.0394718	0.0249181	DDX5/DDX17/RTN4	3
GO:0051170	import into nucleus	3/44	169/18903	0.00710711	0.0394718	0.0249181	HSP90AB1/HSP90AA1/APOD	3
GO:1902991	regulation of amyloid precursor protein catabolic process	2/44	55/18903	0.00727137	0.0402293	0.0253963	CLU/RTN4	2
GO:0034205	amyloid-beta formation	2/44	56/18903	0.0075296	0.0413412	0.0260982	CLU/RTN4	2
GO:1903170	negative regulation of calcium ion transmembrane transport	2/44	56/18903	0.0075296	0.0413412	0.0260982	CALM2/CALM1	2
GO:0072331	signal transduction by p53 class mediator	3/44	173/18903	0.00757803	0.0414496	0.0261666	RPS15/DDX5/NDRG1	3
GO:0070482	response to oxygen levels	4/44	337/18903	0.00768595	0.0417923	0.026383	CRYAB/MT3/MALAT1/NDRG1	4
GO:0006937	regulation of muscle contraction	3/44	174/18903	0.00769859	0.0417923	0.026383	CALM2/HSP90AA1/CALM1	3
GO:0035196	miRNA processing	2/44	57/18903	0.00779193	0.0419795	0.0265011	DDX5/HNRNPA2B1	2
GO:0043388	positive regulation of DNA binding	2/44	57/18903	0.00779193	0.0419795	0.0265011	CALM2/CALM1	2
GO:0071453	cellular response to oxygen levels	3/44	175/18903	0.00782028	0.0419795	0.0265011	MT3/MALAT1/NDRG1	3
GO:0001961	positive regulation of cytokine-mediated signaling pathway	2/44	58/18903	0.00805836	0.0426698	0.0269369	HSPA1B/HSPA1A	2
GO:0006826	iron ion transport	2/44	58/18903	0.00805836	0.0426698	0.0269369	FTL/FTH1	2
GO:0010803	regulation of tumor necrosis factor-mediated signaling pathway	2/44	58/18903	0.00805836	0.0426698	0.0269369	HSPA1B/HSPA1A	2
GO:0051099	positive regulation of binding	3/44	177/18903	0.00806707	0.0426698	0.0269369	CALM2/HSP90AB1/CALM1	3
GO:0010506	regulation of autophagy	4/44	344/18903	0.00825042	0.0434803	0.0274486	MT3/EEF1A1/GAPDH/PSAP	4
GO:0072666	establishment of protein localization to vacuole	2/44	59/18903	0.00832885	0.0435756	0.0275087	CLU/LAMP2	2
GO:0097352	autophagosome maturation	2/44	59/18903	0.00832885	0.0435756	0.0275087	CALM1/LAMP2	2
GO:0006941	striated muscle contraction	3/44	181/18903	0.00857438	0.0446882	0.0282111	CALM2/HSP90AA1/CALM1	3
GO:0002753	cytoplasmic pattern recognition receptor signaling pathway	2/44	60/18903	0.0086034	0.0446882	0.0282111	HSPA1B/HSPA1A	2
GO:0006936	muscle contraction	4/44	351/18903	0.00884158	0.0456426	0.0288136	CALM2/CRYAB/HSP90AA1/CALM1	4
GO:0070918	small regulatory ncRNA processing	2/44	61/18903	0.00888198	0.0456426	0.0288136	DDX5/HNRNPA2B1	2
GO:0086065	cell communication involved in cardiac conduction	2/44	61/18903	0.00888198	0.0456426	0.0288136	CALM2/CALM1	2
GO:0032200	telomere organization	3/44	185/18903	0.00910012	0.0465973	0.0294163	HSP90AB1/HSP90AA1/HNRNPA2B1	3
GO:0000381	regulation of alternative mRNA splicing, via spliceosome	2/44	62/18903	0.00916456	0.0465973	0.0294163	DDX5/DDX17	2
GO:0046824	positive regulation of nucleocytoplasmic transport	2/44	62/18903	0.00916456	0.0465973	0.0294163	HSP90AB1/HSP90AA1	2
GO:0000910	cytokinesis	3/44	187/18903	0.00936995	0.0471737	0.0297801	CALM2/CALM1/SEPTIN7	3
GO:0002221	pattern recognition receptor signaling pathway	3/44	187/18903	0.00936995	0.0471737	0.0297801	HSPA1B/HSPA1A/RTN4	3
GO:0032481	positive regulation of type I interferon production	2/44	63/18903	0.00945115	0.0471737	0.0297801	HSP90AA1/GAPDH	2
GO:0032757	positive regulation of interleukin-8 production	2/44	63/18903	0.00945115	0.0471737	0.0297801	HSPA1B/HSPA1A	2
GO:2001258	negative regulation of cation channel activity	2/44	63/18903	0.00945115	0.0471737	0.0297801	CALM2/CALM1	2
GO:0010721	negative regulation of cell development	3/44	188/18903	0.0095066	0.0471737	0.0297801	MT3/RTN4/SPP1	3
GO:1903169	regulation of calcium ion transmembrane transport	3/44	188/18903	0.0095066	0.0471737	0.0297801	CALM2/CALM1/PLP1	3
GO:0010038	response to metal ion	4/44	360/18903	0.00964168	0.0475309	0.0300057	CALM2/MT3/CALM1/NDRG1	4
GO:0051896	regulation of protein kinase B signaling	3/44	189/18903	0.00964443	0.0475309	0.0300057	HSP90AB1/HSP90AA1/RTN4	3
GO:0051893	regulation of focal adhesion assembly	2/44	64/18903	0.0097417	0.0476848	0.0301028	APOD/GPM6B	2
GO:0090109	regulation of cell-substrate junction assembly	2/44	64/18903	0.0097417	0.0476848	0.0301028	APOD/GPM6B	2
GO:0050435	amyloid-beta metabolic process	2/44	65/18903	0.0100362	0.048771	0.0307885	CLU/RTN4	2
GO:0060760	positive regulation of response to cytokine stimulus	2/44	65/18903	0.0100362	0.048771	0.0307885	HSPA1B/HSPA1A	2
GO:0031099	regeneration	3/44	192/18903	0.0100649	0.048771	0.0307885	MAP1B/SPP1/APOD	3
GO:0006879	cellular iron ion homeostasis	2/44	66/18903	0.0103346	0.0498234	0.0314529	FTL/FTH1	2
GO:0031345	negative regulation of cell projection organization	3/44	194/18903	0.0103511	0.0498234	0.0314529	MT3/RTN4/SPP1	3
GO:0070997	neuron death	4/44	368/18903	0.0103914	0.0498513	0.0314705	CLU/HSP90AB1/MT3/GAPDH	4

## Sheet: GO_down_CI_Stress.Normal
Supplementary Table 6J. Enrichment of GO biological process terms for down-regulated DEGs: CI stressed oligo - control normal oligo
ID	Description	GeneRatio	BgRatio	pvalue	p.adjust	qvalue	geneID	Count
GO:0034329	cell junction assembly	17/149	430/18903	5.22972e-08	0.000112021	9.99152e-05	DLG1/MAP4K4/PTK2/CLASP2/LIMCH1/DLC1/DNM3/ANK2/PKP4/PTPRD/PTPRK/TJP1/CDH20/ERBB4/ADGRB3/KIRREL3/IL1RAPL1	17
GO:0007015	actin filament organization	16/149	454/18903	6.18399e-07	0.000662306	0.000590734	DLG1/GSN/CLASP2/MYO6/LPAR1/LIMCH1/COBL/SHTN1/DLC1/DAAM2/TJP1/TMEFF2/ELMO1/MYO1D/SSH2/CTNNA3	16
GO:0030048	actin filament-based movement	9/149	134/18903	1.16408e-06	0.000831154	0.000741336	DLG1/GSN/MYO6/LIMCH1/SHTN1/ANK2/MYO1D/PDE4B/CTNNA3	9
GO:0042552	myelination	8/149	142/18903	1.69911e-05	0.00545952	0.00486955	MYRF/MBP/DLG1/FA2H/QKI/LPAR1/BCAS1/ANK2	8
GO:0070252	actin-mediated cell contraction	7/149	104/18903	1.84119e-05	0.00545952	0.00486955	DLG1/GSN/LIMCH1/SHTN1/ANK2/PDE4B/CTNNA3	7
GO:0007272	ensheathment of neurons	8/149	144/18903	1.88061e-05	0.00545952	0.00486955	MYRF/MBP/DLG1/FA2H/QKI/LPAR1/BCAS1/ANK2	8
GO:0008366	axon ensheathment	8/149	144/18903	1.88061e-05	0.00545952	0.00486955	MYRF/MBP/DLG1/FA2H/QKI/LPAR1/BCAS1/ANK2	8
GO:0032970	regulation of actin filament-based process	13/149	406/18903	2.03904e-05	0.00545952	0.00486955	DLG1/GSN/CLASP2/LPAR1/LIMCH1/DLC1/DAAM2/ANK2/TJP1/TMEFF2/SSH2/PDE4B/CTNNA3	13
GO:1901888	regulation of cell junction assembly	9/149	204/18903	3.52911e-05	0.00831489	0.00741634	MAP4K4/PTK2/CLASP2/LIMCH1/DLC1/PTPRD/TJP1/ADGRB3/IL1RAPL1	9
GO:0050808	synapse organization	13/149	432/18903	3.88183e-05	0.00831489	0.00741634	DLG1/PSEN1/ANK3/COL4A5/APBB2/DNM3/PTPRD/DOCK10/GPHN/ERBB4/ADGRB3/KIRREL3/IL1RAPL1	13
GO:1902903	regulation of supramolecular fiber organization	12/149	384/18903	5.42307e-05	0.00936013	0.00834863	DLG1/SLAIN1/GSN/CLASP2/PSEN1/LPAR1/LIMCH1/DLC1/DAAM2/TJP1/TMEFF2/SSH2	12
GO:0038007	netrin-activated signaling pathway	3/149	10/18903	5.53067e-05	0.00936013	0.00834863	PTK2/SHTN1/UNC5C	3
GO:0048041	focal adhesion assembly	6/149	85/18903	5.68075e-05	0.00936013	0.00834863	MAP4K4/PTK2/CLASP2/LIMCH1/DLC1/PTPRK	6
GO:0110053	regulation of actin filament organization	10/149	278/18903	7.30252e-05	0.0111729	0.00996547	DLG1/GSN/CLASP2/LPAR1/LIMCH1/DLC1/DAAM2/TJP1/TMEFF2/SSH2	10
GO:0043113	receptor clustering	5/149	57/18903	8.56328e-05	0.0122284	0.0109069	DLG1/GSN/GPHN/MAGI2/DLG2	5
GO:0051492	regulation of stress fiber assembly	6/149	94/18903	9.97896e-05	0.013333	0.0118922	CLASP2/LPAR1/LIMCH1/DLC1/TJP1/TMEFF2	6
GO:0007044	cell-substrate junction assembly	6/149	95/18903	0.000105832	0.013333	0.0118922	MAP4K4/PTK2/CLASP2/LIMCH1/DLC1/PTPRK	6
GO:0016358	dendrite development	9/149	237/18903	0.000112042	0.013333	0.0118922	PSEN1/LPAR1/COBL/DNM3/RERE/PTPRD/DOCK10/ADGRB3/IL1RAPL1	9
GO:0051497	negative regulation of stress fiber assembly	4/149	33/18903	0.000126988	0.0138937	0.0123923	CLASP2/DLC1/TJP1/TMEFF2	4
GO:0086004	regulation of cardiac muscle cell contraction	4/149	34/18903	0.000143042	0.0138937	0.0123923	DLG1/ANK2/PDE4B/CTNNA3	4
GO:0150115	cell-substrate junction organization	6/149	101/18903	0.000148468	0.0138937	0.0123923	MAP4K4/PTK2/CLASP2/LIMCH1/DLC1/PTPRK	6
GO:0051893	regulation of focal adhesion assembly	5/149	64/18903	0.000149186	0.0138937	0.0123923	MAP4K4/PTK2/CLASP2/LIMCH1/DLC1	5
GO:0090109	regulation of cell-substrate junction assembly	5/149	64/18903	0.000149186	0.0138937	0.0123923	MAP4K4/PTK2/CLASP2/LIMCH1/DLC1	5
GO:0044089	positive regulation of cellular component biogenesis	13/149	498/18903	0.000162	0.0144585	0.0128961	DLG1/MAP4K4/SLAIN1/CLASP2/PIP4K2A/LPAR1/LIMCH1/COBL/DNM3/PTPRD/ADGRB3/AUTS2/IL1RAPL1	13
GO:0110020	regulation of actomyosin structure organization	6/149	104/18903	0.000174357	0.0147862	0.0131883	CLASP2/LPAR1/LIMCH1/DLC1/TJP1/TMEFF2	6
GO:0032232	negative regulation of actin filament bundle assembly	4/149	36/18903	0.000179478	0.0147862	0.0131883	CLASP2/DLC1/TJP1/TMEFF2	4
GO:0150116	regulation of cell-substrate junction organization	5/149	69/18903	0.000213066	0.0150818	0.013452	MAP4K4/PTK2/CLASP2/LIMCH1/DLC1	5
GO:0032231	regulation of actin filament bundle assembly	6/149	108/18903	0.000214285	0.0150818	0.013452	CLASP2/LPAR1/LIMCH1/DLC1/TJP1/TMEFF2	6
GO:0031032	actomyosin structure organization	8/149	204/18903	0.000217734	0.0150818	0.013452	CLASP2/LPAR1/LIMCH1/CDC42BPA/DLC1/TJP1/TMEFF2/FRMD5	8
GO:0010975	regulation of neuron projection development	12/149	446/18903	0.000220823	0.0150818	0.013452	MBP/PSEN1/LPAR1/COBL/DIP2B/SPOCK1/SHTN1/DNM3/PTPRD/ADGRB3/MAGI2/IL1RAPL1	12
GO:0030038	contractile actin filament bundle assembly	6/149	109/18903	0.000225312	0.0150818	0.013452	CLASP2/LPAR1/LIMCH1/DLC1/TJP1/TMEFF2	6
GO:0043149	stress fiber assembly	6/149	109/18903	0.000225312	0.0150818	0.013452	CLASP2/LPAR1/LIMCH1/DLC1/TJP1/TMEFF2	6
GO:1903115	regulation of actin filament-based movement	4/149	40/18903	0.000271732	0.0176379	0.0157318	DLG1/ANK2/PDE4B/CTNNA3	4
GO:0061572	actin filament bundle organization	7/149	164/18903	0.000325507	0.0205069	0.0182909	CLASP2/LPAR1/LIMCH1/SHTN1/DLC1/TJP1/TMEFF2	7
GO:0086003	cardiac muscle cell contraction	5/149	76/18903	0.000335129	0.0205099	0.0182935	DLG1/GSN/ANK2/PDE4B/CTNNA3	5
GO:0010810	regulation of cell-substrate adhesion	8/149	222/18903	0.000384719	0.0228908	0.0204171	MAP4K4/EDIL3/PTK2/CLASP2/LIMCH1/SPOCK1/DLC1/DOCK5	8
GO:0098742	cell-cell adhesion via plasma-membrane adhesion molecules	9/149	282/18903	0.000407292	0.0235789	0.0210309	MBP/ALCAM/PCDH9/CADM1/PTPRD/CADM2/CDH20/KIRREL3/IL1RAPL1	9
GO:0006937	regulation of muscle contraction	7/149	174/18903	0.000465001	0.0262114	0.0233789	DLG1/PPP1R12B/ANK2/DOCK5/DOCK4/PDE4B/CTNNA3	7
GO:0061564	axon development	12/149	490/18903	0.000515249	0.0282991	0.0252409	MBP/ALCAM/PTK2/PSEN1/COBL/DIP2B/SHTN1/ANK3/AUTS2/NCAM2/NRXN3/UNC5C	12
GO:0007163	establishment or maintenance of cell polarity	8/149	234/18903	0.000545264	0.0291989	0.0260435	DLG1/PTK2/MAP7/GSN/CLASP2/SHTN1/FRMD4B/DLG2	8
GO:0032956	regulation of actin cytoskeleton organization	10/149	365/18903	0.000647137	0.033809	0.0301554	DLG1/GSN/CLASP2/LPAR1/LIMCH1/DLC1/DAAM2/TJP1/TMEFF2/SSH2	10
GO:0007157	heterophilic cell-cell adhesion via plasma membrane cell adhesion molecules	4/149	51/18903	0.000694806	0.0349566	0.031179	ALCAM/CADM1/PTPRD/IL1RAPL1	4
GO:0031589	cell-substrate adhesion	10/149	369/18903	0.000703641	0.0349566	0.031179	MAP4K4/EDIL3/PTK2/CLASP2/LIMCH1/SPOCK1/DLC1/DOCK5/PTPRK/TMEFF2	10
GO:0007409	axonogenesis	11/149	438/18903	0.000718062	0.0349566	0.031179	MBP/ALCAM/PTK2/PSEN1/COBL/DIP2B/SHTN1/ANK3/AUTS2/NRXN3/UNC5C	11
GO:0022604	regulation of cell morphogenesis	9/149	312/18903	0.000839739	0.0398239	0.0355204	DLG1/ENPP2/PTK2/LPAR1/DLC1/DOCK5/PTPRD/FMNL2/IL1RAPL1	9
GO:0048813	dendrite morphogenesis	6/149	140/18903	0.000855229	0.0398239	0.0355204	DNM3/RERE/PTPRD/DOCK10/ADGRB3/IL1RAPL1	6
GO:0010977	negative regulation of neuron projection development	6/149	142/18903	0.000920755	0.0418543	0.0373313	MBP/PSEN1/LPAR1/DIP2B/SPOCK1/DNM3	6
GO:0031579	membrane raft organization	3/149	25/18903	0.000971982	0.0418543	0.0373313	DLG1/FA2H/GSN	3
GO:0090257	regulation of muscle system process	8/149	256/18903	0.000978416	0.0418543	0.0373313	DLG1/PPP1R12B/AKAP6/ANK2/DOCK5/DOCK4/PDE4B/CTNNA3	8
GO:0097120	receptor localization to synapse	4/149	56/18903	0.000990566	0.0418543	0.0373313	DLG1/ANKS1B/GPHN/DLG2	4
GO:0051960	regulation of nervous system development	11/149	456/18903	0.000996531	0.0418543	0.0373313	MYRF/MBP/DLG1/MAN2A1/PSEN1/DIP2B/SHTN1/DAAM2/PTPRD/ADGRB3/IL1RAPL1	11

[truncated: 3 more sheets: GO_up_CI_edge_Stress.Normal, GO_down_CI_edge_Stress.Normal, GO_up_Stress_NAWMvsControl]
