# Supplementary material for: Integrative transcriptomic analysis reveals oligodendrocyte lineage switching in multiple sclerosis
Source: Life Sci Alliance. 2025 Aug 4;8(10):e202403150. doi: 10.26508/lsa.202403150 (PMC12322325; doi:10.26508/lsa.202403150)
Supplement: Supplementary file 7 [file LSA-2024-03150_TableS7.xlsx]

## Sheet: NAWM_vs_Control_diff_genes
Supplementary Table 7A. DEGs: NAWM Immune oligo - control Immune oligo
	p_val	avg_log2FC	pct.1	pct.2	p_val_adj
IGLC2	4.28416574273711e-07	3.26485	0.655	0.477	0.000856833
BRINP1	2.00609370214963e-13	1.10346	0.158	0.27	4.01218740429926e-10
HSPH1	2.70864529025766e-08	0.999597	0.989	0.879	5.41729058051533e-05
MX1	2.57489255531298e-07	0.887116	0.288	0.391	0.000514979
SPP1	1.93976655646027e-09	0.795365	0.932	0.914	3.87953311292054e-06
HJV	1.24966892082261e-07	0.763077	0.198	0.523	0.000249934
BAG3	5.65544661638963e-09	0.76065	1	0.879	1.13108932327793e-05
DNAJB1	6.42300518145612e-11	0.564143	1	0.891	1.28460103629122e-07
HSPB1	5.76242321894517e-13	0.534504	0.994	0.885	1.15248464378903e-09
EZH2	4.20689298786528e-14	0.519753	0.407	0.776	8.41378597573056e-11
TIMP1	9.48230439260064e-16	0.516924	0.26	0.678	1.89646087852013e-12
LHFPL6	1.12507515712527e-12	0.516839	0.384	0.897	2.25015031425054e-09
VIM	7.47468753395137e-08	0.493768	0.65	0.828	0.000149494
RSAD2	1.32771339211217e-12	0.461247	0.249	0.448	2.65542678422435e-09
AC007495.1	9.22385374748509e-28	0.456818	0.243	0.885	1.84477074949702e-24
ABCA9	9.38308883613615e-20	0.434789	0.938	0.592	1.87661776722723e-16
LINC02328	1.5883784504893e-18	0.396998	0.294	0.879	3.1767569009786e-15
TYROBP	7.21673071070376e-07	0.393673	0.61	0.362	0.00144335
CC2D2B	4.68888729837612e-16	0.382988	0.266	0.609	9.37777459675225e-13
EPHA3	1.96432619699026e-07	0.379713	0.249	0.672	0.000392865
BRIP1	1.4765656263112e-17	0.374083	0.232	0.816	2.95313125262241e-14
TPRG1	2.96292586716023e-07	0.369049	0.26	0.523	0.000592585
CD163	6.13201419614689e-06	0.363642	0.316	0.667	0.012264
APOL6	2.85828001465085e-13	0.360299	0.254	0.5	5.71656002930171e-10
IL1B	9.63128962396042e-08	0.358101	0.113	0.362	0.000192626
AC092691.1	3.98312747930358e-12	0.356746	0.362	0.879	7.96625495860715e-09
MCUB	1.10274682162839e-16	0.356335	0.288	0.793	2.20549364325678e-13
DENND1B	5.8246894685828e-07	0.345397	0.746	0.46	0.00116494
LIX1-AS1	1.87280419911296e-20	0.330926	0.322	0.845	3.74560839822592e-17
MX2	1.09334435124216e-07	0.330436	0.294	0.678	0.000218669
EFEMP1	1.07670669588174e-11	0.31271	0.915	0.828	2.15341339176349e-08
AC006148.1	3.4137698911095e-10	0.306402	0.367	0.908	6.827539782219e-07
ZBTB7C	3.60832473076005e-12	0.303487	0.175	0.661	7.2166494615201e-09
AL589740.1	1.62511436310367e-12	0.291269	0.836	0.943	3.25022872620735e-09
TRIM38	6.67854118530155e-10	0.284089	0.463	0.247	1.33570823706031e-06
AC025159.1	4.50299096159492e-12	0.282361	0.52	0.92	9.00598192318985e-09
CENPE	5.27534114593873e-06	0.273347	0.22	0.195	0.0105507
AP000282.1	5.53269781627946e-21	0.265029	0.452	0.897	1.10653956325589e-17
GLCCI1	3.08545151923463e-07	0.264552	0.593	0.879	0.00061709
A2M	2.58604156905929e-08	-0.250363	0.638	0.328	5.17208313811857e-05
RFX4	8.18858104995633e-13	-0.251397	0.328	0.667	1.63771620999127e-09
PCSK2	3.51052611390331e-09	-0.251973	0.486	0.23	7.02105222780662e-06
COA1	3.25085772563578e-08	-0.252631	0.407	0.793	6.50171545127157e-05
CACHD1	2.34524174109292e-06	-0.255174	0.254	0.259	0.00469048
ADAMTS18	2.12819232127591e-13	-0.256679	0.379	0.77	4.25638464255181e-10
MRPS12	4.94559668269489e-11	-0.257613	0.237	0.621	9.89119336538978e-08
AC090502.1	6.38405303957301e-16	-0.258085	0.367	0.96	1.2768106079146e-12
PRDM16	6.92762603317847e-06	-0.25928	0.26	0.615	0.0138553
MS4A4A	3.42528954234753e-18	-0.264674	0.186	0.747	6.85057908469507e-15
DYSF	1.56817030237338e-07	-0.267412	0.407	0.764	0.000313634
GRIP1	4.71849634871404e-09	-0.273584	0.757	0.77	9.43699269742808e-06
LY6H	3.15718449937532e-08	-0.276635	0.113	0.391	6.31436899875063e-05
LINC01091	9.95194483660125e-11	-0.278437	0.52	0.799	1.99038896732025e-07
NTN4	2.00352286545031e-21	-0.280067	0.198	0.736	4.00704573090063e-18
LRRK2	3.09721360230047e-07	-0.28093	0.548	0.81	0.000619443
ASIC2	6.43773914647617e-09	-0.28312	0.497	0.644	1.28754782929523e-05
PDE10A	1.61664855132911e-16	-0.284713	0.266	0.701	3.23329710265822e-13
ADAMTS6	1.87596325639387e-09	-0.286103	0.429	0.724	3.75192651278773e-06
CNTN3	8.20620707651617e-08	-0.286885	0.994	0.862	0.000164124
AC026188.1	5.1374752726051e-11	-0.291649	0.006	0.213	1.02749505452102e-07
TOX3	8.76268107219183e-08	-0.292007	0.418	0.603	0.000175254
TTC8	1.74618174170617e-13	-0.292869	0.412	0.747	3.49236348341234e-10
CDKN2B-AS1	8.63344096693211e-13	-0.294699	0.232	0.54	1.72668819338642e-09
NDRG4	8.52546205224503e-13	-0.2989	0.22	0.655	1.70509241044901e-09
IRF8	5.45609119074443e-06	-0.302754	0.311	0.695	0.0109122
PELI2	1.57077350158245e-05	-0.302945	0.576	0.753	0.0314155
MTERF1	2.51622527120715e-16	-0.305548	0.305	0.81	5.03245054241431e-13
MIR325HG	3.06125559172691e-13	-0.31141	0.011	0.195	6.12251118345382e-10
FGF14	1.14807340746885e-14	-0.311751	0.831	0.282	2.29614681493769e-11
CPNE5	1.10049411218615e-05	-0.312034	0.508	0.678	0.0220099
UPP2	4.94510163698459e-32	-0.315596	0.209	0.799	9.89020327396917e-29
LURAP1L-AS1	1.30219113251886e-06	-0.31586	0.486	0.77	0.00260438
JPH1	5.52359067359802e-06	-0.320469	0.429	0.638	0.0110472
EPM2A	1.51122091990328e-17	-0.320597	0.203	0.586	3.02244183980655e-14
TEX9	2.31421301817541e-06	-0.321645	0.819	0.5	0.00462843
SCN3A	4.89164861998526e-20	-0.321886	0.723	0.184	9.78329723997053e-17
ZSWIM5	1.1685302635959e-13	-0.323365	0.26	0.655	2.3370605271918e-10
AC026316.5	2.12350140239423e-06	-0.324561	0.689	0.983	0.004247
DIRC3	4.22659029878544e-10	-0.324911	0.763	0.805	8.45318059757087e-07
PLS3-AS1	4.19438315258662e-20	-0.325691	0.22	0.592	8.38876630517325e-17
KCTD16	3.3864405482653e-13	-0.330534	0.429	0.724	6.7728810965306e-10
TRIM59	5.99605769977073e-10	-0.330971	0.164	0.511	1.19921153995415e-06
IFNG-AS1	9.68965486381654e-10	-0.331086	0.232	0.506	1.93793097276331e-06
PLPPR1	2.05644502623793e-06	-0.334981	0.395	0.42	0.00411289
CTD-2058B24.2	1.47626046525248e-08	-0.335798	0.017	0.247	2.95252093050496e-05
TGFBR1	3.15619394651465e-07	-0.337129	0.463	0.753	0.000631239
RNF180	7.66678422359308e-08	-0.337996	0.237	0.448	0.000153336
SLC25A48	7.81941948677844e-07	-0.341804	0.294	0.471	0.00156388
UBA6-AS1	4.18407988533112e-09	-0.344498	0.305	0.534	8.36815977066224e-06
XKR6	9.19655432290562e-06	-0.346395	0.808	0.908	0.0183931
OLFM3	1.09989708771578e-06	-0.348727	0.068	0.408	0.00219979
SHC3	6.51136989026565e-07	-0.351658	0.548	0.69	0.00130227
RP11-96H19.1	5.5355040734765e-21	-0.351851	0.051	0.144	1.1071008146953e-17
ANGPTL4	1.61676867639328e-09	-0.351964	0.153	0.477	3.23353735278657e-06
TMEM132B	9.99336683410453e-10	-0.352321	0.808	0.782	1.99867336682091e-06
SEC22C	5.21049392389771e-10	-0.353038	0.26	0.563	1.04209878477954e-06
MPP6	4.92479723750005e-08	-0.354495	0.497	0.672	9.8495944750001e-05
LINC00271	8.6195957154157e-20	-0.355498	0.113	0.557	1.72391914308314e-16
ZFPM2	6.23012914581566e-08	-0.356677	0.412	0.638	0.000124603
RP11-50D16.4	1.23186844961892e-17	-0.361482	0.023	0.149	2.46373689923785e-14
PDZRN4	1.7596575297188e-10	-0.362387	0.271	0.649	3.5193150594376e-07
ARHGEF6	3.75433925725508e-08	-0.36738	0.446	0.799	7.50867851451016e-05
SOX6	5.45683648268908e-14	-0.368055	0.26	0.546	1.09136729653782e-10
PDE8B	1.55156034365713e-05	-0.37116	0.35	0.253	0.0310312
ARID3B	4.03476730922896e-13	-0.371709	0.249	0.552	8.06953461845793e-10
KANK1	8.41268261637761e-07	-0.372859	0.542	0.891	0.00168254
CHRM5	1.42830366265251e-14	-0.376012	0.322	0.753	2.85660732530503e-11
SP100	3.82839520455963e-06	-0.376419	0.463	0.816	0.00765679
ADAM23	1.83592223098567e-07	-0.380407	0.237	0.408	0.000367184
ETNPPL	6.85094354912168e-10	-0.389513	0.203	0.213	1.37018870982434e-06
MYT1L	2.35338491091019e-05	-0.392924	0.757	0.672	0.0470677
PGM2L1	2.07979843427571e-05	-0.395159	0.831	0.764	0.041596
USH1C	3.39830883698923e-10	-0.395755	0.463	0.253	6.79661767397845e-07
CHN1	1.83133603992555e-13	-0.401199	0.316	0.741	3.66267207985111e-10
SLC25A29	1.96315652940567e-05	-0.403826	0.994	0.833	0.0392631
ZNF365	6.70226815123209e-13	-0.405165	0.497	0.948	1.34045363024642e-09
TNK2	1.19700820185463e-06	-0.414738	0.644	0.793	0.00239402
RGS16	2.62945745070034e-11	-0.41838	0.305	0.736	5.25891490140069e-08
CSGALNACT1	1.78752331727418e-08	-0.418916	0.486	0.845	3.57504663454835e-05
PTN	7.66954426586413e-06	-0.421755	0.52	0.793	0.0153391
PID1	1.83367568603194e-05	-0.429295	0.678	0.736	0.0366735
CSF3R	8.04269249375861e-07	-0.431747	0.401	0.782	0.00160854
AMZ1	1.92944785936352e-06	-0.441673	0.322	0.575	0.0038589
SNRPN	5.30868607575051e-07	-0.444745	0.164	0.247	0.00106174
CNTNAP2	3.37317497241797e-06	-0.451476	0.412	0.626	0.00674635
RCSD1	1.26810897767763e-06	-0.454684	0.486	0.851	0.00253622
NKAIN3	5.34095438338229e-20	-0.456278	0.169	0.58	1.06819087667646e-16
TMEM132C	2.39677972545198e-10	-0.457382	0.492	0.81	4.79355945090395e-07
ZC3H12B	1.80163767218259e-12	-0.459553	0.362	0.718	3.60327534436519e-09
MFAP1	5.97412163851232e-24	-0.460959	0.119	0.557	1.19482432770246e-20
SEMA3E	1.96438688336341e-07	-0.480205	0.508	0.684	0.000392877
MPZL1	1.43740584895032e-07	-0.483496	0.458	0.736	0.000287481
MEG8	1.04874825697523e-13	-0.484315	0.288	0.592	2.09749651395046e-10
PARD3B	5.820287474337e-07	-0.490091	0.554	0.741	0.00116406
RP5-921G16.1	6.14155564202332e-09	-0.490622	0.045	0.253	1.22831112840466e-05
PLA2G4C	5.08630323319119e-10	-0.502487	0.412	0.724	1.01726064663824e-06
ITPR1	3.37471060923193e-07	-0.511669	0.661	0.805	0.000674942
OPHN1	2.54186608037313e-06	-0.514038	0.311	0.448	0.00508373
TRERF1	3.64438851588318e-11	-0.516466	0.362	0.782	7.28877703176636e-08
CAMK1D	1.74501277153522e-05	-0.517449	0.672	0.897	0.0349003
GPR37L1	2.10224115263788e-11	-0.529468	0.158	0.414	4.20448230527575e-08
VCAN	6.824467810171e-07	-0.531964	0.537	0.259	0.00136489
LRCH1	3.2886418856709e-06	-0.537419	0.672	0.885	0.00657728
SGCD	4.29675784340699e-09	-0.543448	0.373	0.598	8.59351568681398e-06
RNASE1	1.87235388702039e-05	-0.545475	0.441	0.529	0.0374471
GREB1L	1.06663342578674e-11	-0.549065	0.379	0.764	2.13326685157348e-08
LINC01170	4.47641491545128e-12	-0.554183	0.35	0.58	8.95282983090256e-09
ASTN2	2.16765332291622e-06	-0.561685	0.463	0.713	0.00433531
OPALIN	4.87499515886771e-09	-0.568342	0.407	0.563	9.74999031773541e-06
CSPG5	1.44643223126828e-13	-0.570319	0.271	0.655	2.89286446253657e-10
MS4A6A	6.00092971391798e-06	-0.580915	0.672	0.845	0.0120019
AC012593.1	2.45440468437801e-07	-0.587031	0.424	0.603	0.000490881
GRM5	1.57754760414803e-07	-0.59047	0.514	0.684	0.00031551
NTRK2	7.61414086164308e-11	-0.592488	0.576	0.885	1.52282817232862e-07
APCDD1	5.38618715948094e-19	-0.59308	0.35	0.753	1.07723743189619e-15
DPYSL5	4.38256683402968e-08	-0.604479	0.367	0.678	8.76513366805935e-05
ARPP21	3.25642548634935e-12	-0.613224	0.203	0.443	6.51285097269871e-09
SLC24A3	5.50738721235228e-09	-0.62333	0.356	0.655	1.10147744247046e-05
MAPK10	7.19228080665391e-08	-0.625247	0.588	0.908	0.000143846
SNTG1	3.72049415346491e-12	-0.628586	0.277	0.718	7.44098830692982e-09
DLEU7-AS1	9.40913713323501e-09	-0.632794	0.384	0.753	1.881827426647e-05
SLC5A11	1.08462490131441e-09	-0.63358	0.486	0.856	2.16924980262883e-06
ASTN1	6.94186351009134e-06	-0.633804	0.638	0.655	0.0138837
GRM7	6.97928402822668e-11	-0.635769	0.249	0.603	1.39585680564534e-07
FBXL17	3.20501787524642e-06	-0.637905	0.452	0.603	0.00641004
PCDH15	5.80262294452808e-13	-0.639506	0.305	0.661	1.16052458890562e-09
LINC00609	8.10112729454846e-06	-0.644237	0.695	0.799	0.0162023
CFTR	1.69812022575916e-08	-0.645358	0.633	0.701	3.39624045151832e-05
SMYD3	1.3744141657945e-06	-0.647053	0.576	0.885	0.00274883
AOAH	8.92988848414002e-07	-0.649222	0.435	0.747	0.00178598
NR3C2	1.60048511100609e-08	-0.676904	0.746	0.879	3.20097022201219e-05
TMEM178B	8.29171432663007e-20	-0.677045	0.203	0.649	1.65834286532601e-16
TRIM9	1.75736157148996e-07	-0.677977	0.384	0.603	0.000351472
RP11-480C22.1	2.29352350398291e-07	-0.700407	0.011	0.253	0.000458705
DIAPH2	1.31657366658393e-05	-0.700602	0.718	0.92	0.0263315
SIPA1L2	1.57037333175046e-08	-0.700684	0.463	0.707	3.14074666350091e-05
SUCLG2-AS1	2.57366080601801e-16	-0.702768	0.35	0.695	5.14732161203603e-13
KIF26B	1.23077037145094e-10	-0.715341	0.339	0.741	2.46154074290187e-07
SLC4A8	1.24962522867296e-06	-0.716533	0.452	0.655	0.00249925
BRINP3	2.36892045175256e-11	-0.723612	0.119	0.362	4.73784090350513e-08
CPED1	4.55656608668015e-07	-0.730792	0.554	0.856	0.000911313
APOD	3.14016185787336e-06	-0.744106	0.475	0.713	0.00628032
ST6GALNAC3	1.55705175149851e-05	-0.750721	0.74	0.948	0.031141
CTNNA2	6.44559311725072e-07	-0.759061	0.616	0.667	0.00128912
DAB1	2.24292549968913e-14	-0.768536	0.243	0.598	4.48585099937826e-11
PALM2	1.14774713423165e-06	-0.778072	0.503	0.632	0.00229549
NRCAM	1.8158667499065e-07	-0.784002	0.831	0.782	0.000363173
CSF2RA	1.88028615016499e-05	-0.813412	0.525	0.724	0.0376057
GALNT13	4.55102268270605e-07	-0.831803	0.486	0.753	0.000910205
RYR1	8.05346972902111e-07	-0.848958	0.531	0.776	0.00161069
FOXN3	7.2695797998926e-06	-0.849293	0.723	0.977	0.0145392
SPARCL1	2.94918980630378e-08	-0.87612	0.345	0.632	5.89837961260756e-05
KHDRBS3	2.93541136634596e-08	-0.885892	0.644	0.885	5.87082273269192e-05
PDZD2	2.77870986683812e-08	-0.902969	0.367	0.511	5.55741973367624e-05
TBXAS1	3.1571926447881e-08	-0.903715	0.701	0.937	6.31438528957619e-05
NTM	2.38561075304271e-09	-0.930173	0.774	0.891	4.77122150608543e-06
EPN2	1.50682536935079e-10	-0.943413	0.638	0.897	3.01365073870159e-07
DPP6	1.44511592154343e-10	-0.949431	0.514	0.891	2.89023184308686e-07
KAZN	4.93852170798287e-09	-0.958826	0.548	0.914	9.87704341596575e-06
PPP2R2B	8.18750620397082e-13	-1.0736	0.887	0.966	1.63750124079416e-09
LINC00844	3.40808581007482e-07	-1.09783	0.316	0.523	0.000681617
LRRC7	8.05823832563123e-10	-1.11723	0.599	0.914	1.61164766512625e-06
TNR	7.04469437232608e-14	-1.17611	0.147	0.483	1.40893887446522e-10
KIRREL3	1.73273437436951e-06	-1.21002	0.746	0.96	0.00346547
LPP	7.55740364137325e-07	-1.23337	0.661	0.92	0.00151148

## Sheet: CA_vs_Control_diff_genes
Supplementary Table 7B. DEGs: CA Immune oligo - control Immune oligo
	p_val	avg_log2FC	pct.1	pct.2	p_val_adj
MT-ND3	1.69003614544344e-23	1.85518	0.873	0.787	3.38007229088688e-20
MT-CO2	3.41514123320699e-18	1.54503	0.838	0.839	6.83028246641398e-15
APOE	5.82682756695672e-08	1.53177	0.74	0.506	0.000116537
MT-ATP6	2.87479205575789e-13	1.43813	0.798	0.787	5.74958411151577e-10
MT-ND2	5.66533631131487e-18	1.36891	0.884	0.816	1.13306726226297e-14
MT-ND4	4.21602766885525e-19	1.30865	0.85	0.759	8.4320553377105e-16
FCGR1A	4.53889316546862e-06	1.20504	0.393	0.655	0.00907779
XIST	2.33105326647537e-18	1.15362	0.855	0.678	4.66210653295074e-15
MT-ND1	3.45857090729185e-06	1.04772	0.723	0.741	0.00691714
MT-CO3	6.6555137921064e-10	0.989934	0.838	0.839	1.33110275842128e-06
MT-CO1	1.51350189856144e-06	0.861261	0.734	0.793	0.003027
SPP1	2.1971626447084e-07	0.679834	0.89	0.914	0.000439433
CD84	1.77353067886393e-08	0.675674	0.873	0.621	3.54706135772786e-05
GOLIM4	4.7673575776126e-07	0.672213	0.936	0.753	0.000953472
CD68	3.84585526020744e-07	0.666615	0.22	0.414	0.000769171
PACRG-AS3	7.79565140513644e-13	0.624373	0.364	0.672	1.55913028102729e-09
AIF1	5.73651894849074e-06	0.596484	0.572	0.276	0.011473
CXCL12	2.60610250009792e-06	0.575267	0.428	0.615	0.00521221
ACAT2	4.30936374754614e-08	0.569702	0.873	0.517	8.61872749509228e-05
NEAT1	3.62675791390586e-06	0.55743	0.96	0.994	0.00725352
PHYHIP	8.31821556729062e-11	0.514076	0.335	0.603	1.66364311345812e-07
CNKSR2	2.28169076058727e-08	0.482658	0.769	0.466	4.56338152117454e-05
SH3TC1	1.94491956011509e-08	0.461457	0.832	0.466	3.88983912023018e-05
STAT4	1.24131746556438e-07	0.427889	0.919	0.58	0.000248263
MAN1A1	5.47743392676534e-09	0.4274	0.931	0.793	1.09548678535307e-05
AC104820.2	8.70674837820847e-14	0.425749	0.89	0.494	1.74134967564169e-10
FMN1	1.72967459355607e-06	0.407159	0.925	0.575	0.00345935
SAMD9L	1.19947913524274e-07	0.395002	0.607	0.339	0.000239896
ZMAT3	6.61641485337117e-06	0.394145	0.295	0.494	0.0132328
TLR2	1.5355695056838e-05	0.38943	0.694	0.856	0.0307114
MIPOL1	5.00492373939059e-07	0.376495	0.827	0.443	0.00100098
TRIM59	5.95755142406573e-10	0.37645	0.306	0.511	1.19151028481315e-06
IQGAP2	1.29018281377454e-09	0.358707	0.988	0.816	2.58036562754909e-06
LPAR5	1.84278813881549e-05	0.348917	0.462	0.563	0.0368558
ZFAS1	9.96172607692396e-06	0.337992	0.896	0.563	0.0199235
SERPINB9	4.8365607326279e-08	0.324171	0.855	0.552	9.6731214652558e-05
ARHGAP10	9.1979522311691e-08	0.324099	0.931	0.615	0.000183959
GPR17	2.47692749390795e-05	0.322526	0.821	0.483	0.0495385
TIMP1	4.86717918792291e-07	0.302781	0.908	0.678	0.000973436
NDRG4	1.34429020606116e-05	0.2983	0.526	0.655	0.0268858
EPB41L4A	3.44599572938003e-10	0.276761	0.855	0.5	6.89199145876006e-07
JAK3	5.68495912038038e-06	0.268143	0.324	0.46	0.0113699
APOL6	2.47299985909372e-08	0.267225	0.757	0.5	4.94599971818744e-05
MIF	7.13628628949126e-07	0.26624	0.139	0.155	0.00142726
CPNE8	2.40838339185908e-11	0.263491	0.954	0.736	4.81676678371817e-08
PHACTR1	1.89079106997304e-07	0.260467	1	0.822	0.000378158
SGCZ	5.71127941397058e-17	0.257104	0.977	0.856	1.14225588279412e-13
ADAMTS19	2.9303989034104e-19	-0.251388	0.988	0.787	5.8607978068208e-16
KCTD1	7.33067917969101e-11	-0.254326	0.896	0.333	1.4661358359382e-07
CRB1	2.23904510951153e-09	-0.254752	0.925	0.511	4.47809021902306e-06
KIF20B	3.43747693988765e-06	-0.255611	0.699	0.431	0.00687495
MIR2052HG	2.46156996838251e-06	-0.25753	0.908	0.534	0.00492314
TYW1B	8.90465340875439e-07	-0.26099	0.994	0.839	0.00178093
TENM3	2.96709554171896e-07	-0.263441	0.775	0.46	0.000593419
MPP6	2.28517448885343e-16	-0.26485	0.977	0.672	4.57034897770686e-13
U91319.1	9.80903799608322e-06	-0.265298	0.341	0.201	0.0196181
AHCYL2	4.08928586792078e-08	-0.268636	0.948	0.655	8.17857173584156e-05
OLFM2	8.58004631781183e-06	-0.270394	0.451	0.58	0.0171601
CDH13	2.96709554171896e-07	-0.27397	0.873	0.563	0.000593419
LY6H	4.81597524176403e-10	-0.274304	0.173	0.391	9.63195048352806e-07
AQP4-AS1	2.62950044668034e-10	-0.27473	0.861	0.575	5.25900089336069e-07
RP4-630C24.3	6.2985954795695e-18	-0.275095	0.63	0.178	1.2597190959139e-14
SP140	1.81221337872643e-09	-0.277937	0.757	0.379	3.62442675745285e-06
GABRB2	2.62950044668034e-10	-0.278261	0.717	0.81	5.25900089336069e-07
BRINP3	4.60916791058371e-06	-0.279779	0.636	0.362	0.00921834
RASD1	8.15986701229249e-06	-0.283561	0.15	0.408	0.0163197
MYO16	7.14234731769563e-10	-0.284439	0.792	0.391	1.42846946353913e-06
CCL3	5.36447212359547e-08	-0.285079	0.532	0.259	0.000107289
JPH1	4.96189658268895e-14	-0.285602	0.983	0.638	9.9237931653779e-11
CDK14	6.25860633922925e-08	-0.286064	0.942	0.776	0.000125172
LDLR	2.22019712739067e-05	-0.286504	0.884	0.609	0.0444039
LINC00511	2.86652888021157e-07	-0.288628	0.867	0.534	0.000573306
SLC1A2	1.63761065010441e-10	-0.288685	0.266	0.557	3.27522130020881e-07
SETBP1	1.13947633706895e-05	-0.294015	0.896	0.598	0.0227895
CACNB2	8.58745164192755e-16	-0.298187	0.971	0.592	1.71749032838551e-12
ADAMTS18	1.40793621780556e-08	-0.3001	0.965	0.77	2.81587243561112e-05
SVEP1	1.38859403896016e-07	-0.306497	0.636	0.322	0.000277719
LINC00499	1.33529589694476e-20	-0.311213	0.85	0.264	2.67059179388952e-17
PCDH11Y	4.27957195496261e-08	-0.311214	0.902	0.517	8.55914390992521e-05
NTRK3	2.47299985909372e-08	-0.313859	0.318	0.552	4.94599971818744e-05
INPP4B	1.49940799665429e-10	-0.314329	0.618	0.27	2.99881599330858e-07
SLC35F3	9.91959107322239e-17	-0.314551	0.942	0.414	1.98391821464448e-13
CTD-2058B24.2	8.07603023305854e-15	-0.32199	0.723	0.247	1.61520604661171e-11
SUGCT	9.36656818904438e-24	-0.322637	0.925	0.328	1.87331363780888e-20
RNF180	1.88382481423937e-09	-0.323014	0.861	0.448	3.76764962847873e-06
GRIK4	1.12593717037545e-07	-0.324962	0.954	0.667	0.000225187
MSRA	2.60539499121709e-09	-0.326432	0.931	0.759	5.21078998243418e-06
CHSY3	1.1076133180788e-11	-0.328036	0.988	0.759	2.21522663615759e-08
PRKD1	1.39541279407405e-06	-0.328771	0.988	0.856	0.00279083
LUZP2	1.07221348035914e-05	-0.328783	0.948	0.782	0.0214443
ENOX2	2.46935600178884e-05	-0.339922	0.925	0.483	0.0493871
PHACTR2	6.89113759248512e-06	-0.343731	0.977	0.851	0.0137823
TPST1	5.85920237210949e-06	-0.347197	1	0.879	0.0117184
AFF3	1.40662111820664e-07	-0.353268	0.931	0.603	0.000281324
EYA4	2.59767661396997e-10	-0.355166	0.861	0.523	5.19535322793995e-07
FAM196B	7.88682995377483e-20	-0.364342	0.948	0.511	1.57736599075497e-16
DPH6	1.20703259597984e-06	-0.365544	0.896	0.454	0.00241407
CDR2	9.23917717987843e-09	-0.368458	1	0.759	1.84783543597569e-05
CCDC102B	5.30874315827149e-09	-0.369946	0.561	0.287	1.0617486316543e-05
AL392023.2	1.0633184873102e-08	-0.373291	0.994	0.925	2.1266369746204e-05
MDGA2	4.43678351180824e-10	-0.379363	0.913	0.443	8.87356702361649e-07
EGFR	1.1948570044747e-05	-0.380451	0.578	0.678	0.0238971
MS4A4A	3.20159482637431e-06	-0.381312	0.775	0.747	0.00640319
PLD5	2.80964048870522e-06	-0.384112	0.977	0.73	0.00561928
LINC01099	1.31675410076478e-13	-0.387298	0.948	0.5	2.63350820152956e-10
ENPP6	1.32811184311498e-12	-0.38936	0.913	0.546	2.65622368622996e-09
SV2B	9.33829185996464e-07	-0.389521	0.486	0.224	0.00186766
AVEN	7.30032256076003e-10	-0.390764	0.879	0.414	1.46006451215201e-06
COL9A1	2.86396142913355e-08	-0.391321	0.353	0.483	5.72792285826711e-05
CHST9	3.11783054174283e-09	-0.393813	0.861	0.42	6.23566108348566e-06
TEX9	7.98597735857396e-09	-0.394857	0.919	0.5	1.59719547171479e-05
TMEM232	1.52207010299109e-12	-0.396304	0.746	0.287	3.04414020598217e-09
PELI2	1.60330020748842e-05	-0.40241	0.965	0.753	0.032066
SHISA9	9.56888843746213e-06	-0.407606	0.751	0.414	0.0191378
PARD3B	7.40540065618362e-08	-0.408418	0.96	0.741	0.000148108
NXN	1.45628327567838e-06	-0.412172	0.902	0.632	0.00291257
CSPG5	8.98828801949987e-07	-0.415134	0.566	0.655	0.00179766
PDZRN4	3.41611190638898e-07	-0.418135	0.543	0.649	0.000683222
PGM2L1	2.50313256154039e-13	-0.425551	0.543	0.764	5.00626512308078e-10
SEMA5A	9.29607423828752e-07	-0.437472	0.942	0.638	0.00185921
RP11-50D16.4	2.25726045283769e-10	-0.439574	0.277	0.149	4.51452090567538e-07
ZC3H12B	1.09860348609628e-10	-0.440493	1	0.718	2.19720697219255e-07
SUCLG2-AS1	4.47098585247338e-06	-0.445454	0.636	0.695	0.00894197
USH1C	5.53851457017053e-07	-0.455796	0.532	0.253	0.0011077
MIR325HG	9.13326594853537e-07	-0.462392	0.457	0.195	0.00182665
CACNA2D3	1.0323636067053e-13	-0.471746	0.913	0.356	2.06472721341059e-10
PRIM2	4.23845300779437e-07	-0.498898	0.983	0.782	0.000847691
PPP2R2B	2.42198215048362e-07	-0.501778	0.988	0.966	0.000484396
RP11-436D23.1	1.82180682729665e-07	-0.505722	0.746	0.316	0.000364361
CENPP	1.41426809148392e-07	-0.521727	0.977	0.741	0.000282854
STPG2	3.03787483315919e-06	-0.524404	0.988	0.868	0.00607575
CSMD3	6.25416273367416e-06	-0.538105	0.728	0.362	0.0125083
RYR2	2.59837683069379e-06	-0.539368	0.936	0.506	0.00519675
FAM19A1	1.54480271697273e-08	-0.546843	0.705	0.356	3.08960543394546e-05
POU6F2	2.10020670048188e-06	-0.548184	0.283	0.431	0.00420041
TCF7L2	7.39551706225912e-06	-0.549582	0.994	0.868	0.014791
HS6ST3	2.91700375236869e-10	-0.553732	0.723	0.305	5.83400750473737e-07
SORCS3	1.11705940745397e-07	-0.553749	0.873	0.494	0.000223412
AMZ1	1.20694307291485e-09	-0.560895	0.948	0.575	2.41388614582971e-06
OSBPL6	3.03448194267666e-06	-0.585363	0.491	0.609	0.00606896
PARD3	2.26810384656804e-07	-0.589794	0.994	0.759	0.000453621
SOX5	7.87925329413968e-06	-0.626396	0.78	0.46	0.0157585
LRRTM4	3.2977575426032e-06	-0.63319	0.925	0.529	0.00659552
MAML2	1.98359573654127e-05	-0.657385	0.994	0.954	0.0396719
XACT	1.41343674825351e-05	-0.677998	0.763	0.443	0.0282687
RP11-480C22.1	1.26790563878861e-07	-0.68986	0.572	0.253	0.000253581
HCG22	6.85648696974162e-12	-0.69067	0.162	0.437	1.37129739394832e-08
NXPH1	9.7663567658306e-09	-0.690963	0.85	0.425	1.95327135316612e-05
RBFOX1	1.83248893875918e-06	-0.714281	0.925	0.42	0.00366498
FRMD4A	1.7923194064243e-09	-0.720452	0.983	0.983	3.58463881284861e-06
GPC5	7.44002028609122e-09	-0.726045	0.988	0.661	1.48800405721824e-05
C10orf11	9.19629227065895e-06	-0.734302	0.173	0.477	0.0183926
LAMA2	3.57545083588822e-08	-0.791811	0.994	0.626	7.15090167177643e-05
ST6GAL1	3.99315481271546e-08	-0.803265	0.902	0.908	7.98630962543093e-05
FGF14	1.47869839167196e-07	-0.832534	0.613	0.282	0.00029574
LHFPL3	5.23414526210916e-11	-0.843681	0.988	0.707	1.04682905242183e-07
TTTY14	2.99513663952292e-08	-0.886169	1	0.828	5.99027327904585e-05
DAB1	8.42158385441193e-06	-0.889474	0.931	0.598	0.0168432
CTNNA2	1.37787663634077e-05	-0.915395	0.954	0.667	0.0275575
KCND2	3.41508082875322e-11	-0.978078	0.792	0.333	6.83016165750645e-08
SERPINE1	2.58355280897856e-06	-1.05613	0.965	0.69	0.00516711
HSPA1A	4.61541297925686e-08	-1.35513	1	0.943	9.23082595851372e-05

## Sheet: CA_edge_vs_Control_diff_genes
Supplementary Table 7C. DEGs: CA edge Immune oligo - control Immune oligo
	p_val	avg_log2FC	pct.1	pct.2	p_val_adj
HSPH1	9.54999170369412e-12	2.16215	0.759	0.879	1.90999834073882e-08
SLC11A1	2.58348951639438e-09	1.46265	0.631	0.799	5.16697903278876e-06
P4HA1	3.79808787170727e-08	1.37448	0.752	0.902	7.59617574341454e-05
SAMSN1	1.86562786044938e-07	1.33428	0.65	0.776	0.000373126
SLC16A10	5.01063478002056e-15	1.26876	0.234	0.856	1.00212695600411e-11
FAM13A	9.89011817684277e-06	1.17602	0.653	0.845	0.0197802
TLR2	1.38516272644114e-06	1.1485	0.617	0.856	0.00277033
PRKAG2	4.24870273161687e-09	1.1126	0.661	0.793	8.49740546323374e-06
RAPGEF1	5.4824801307982e-10	1.04159	0.748	0.897	1.09649602615964e-06
SLC25A37	2.05668902583546e-08	0.926324	0.723	0.856	4.11337805167092e-05
APOE	4.97876427678454e-10	0.917673	0.485	0.506	9.95752855356909e-07
DENND3	1.50668121004401e-08	0.893747	0.697	0.816	3.01336242008803e-05
GFAP	1.14010098916354e-06	0.874518	0.347	0.879	0.0022802
PDE3B	6.10803278152588e-09	0.874463	0.723	0.862	1.22160655630518e-05
HSPA6	3.22534264908235e-07	0.853664	0.332	0.885	0.000645069
KLRD1	3.90283693287121e-08	0.802913	0.277	0.828	7.80567386574243e-05
SH3TC1	4.28454286057791e-07	0.797233	0.314	0.466	0.000856909
HSPA4L	2.56956548464416e-06	0.777301	0.339	0.879	0.00513913
PPP1R15A	1.937077280252e-08	0.754367	0.31	0.874	3.87415456050401e-05
KCNMA1	1.87047296492249e-05	0.723739	0.723	0.862	0.0374095
ADAMTS17	3.79690784331752e-09	0.703228	0.237	0.793	7.59381568663504e-06
IQGAP2	1.20305933303328e-12	0.69431	0.219	0.816	2.40611866606656e-09
SAT1	1.07521158444232e-07	0.685715	0.704	0.718	0.000215042
MAMLD1	1.22933524065939e-08	0.68388	0.172	0.718	2.45867048131878e-05
ROR2	6.60898083302256e-18	0.651573	0.208	0.851	1.32179616660451e-14
PRDM1	2.6145568657604e-11	0.625115	0.219	0.799	5.2291137315208e-08
HSP90AA1	6.72846293659737e-06	0.613785	0.96	0.983	0.0134569
RUNX1	1.94067677700399e-08	0.595224	0.796	0.868	3.88135355400798e-05
SPP1	2.27633833503398e-05	0.59491	0.916	0.914	0.0455268
CDKN1A	1.00115437386461e-06	0.594582	0.332	0.868	0.00200231
F13A1	1.76980538024881e-34	0.591334	0.095	0.828	3.53961076049762e-31
GBP2	1.32114777383554e-16	0.588246	0.197	0.828	2.64229554767108e-13
RUBCNL	2.53828586045209e-06	0.587985	0.307	0.851	0.00507657
CD163	4.84957258866176e-07	0.546679	0.139	0.667	0.000969915
CYTIP	1.00935373148175e-06	0.545524	0.31	0.845	0.00201871
NEAT1	9.32402061446233e-11	0.537565	0.993	0.994	1.86480412289247e-07
GLUL	1.22276652416128e-05	0.521169	0.664	0.672	0.0244553
PLEK	5.57908526057264e-18	0.519789	0.172	0.81	1.11581705211453e-14
FLT1	9.29974419480202e-14	0.514215	0.204	0.805	1.8599488389604e-10
ATF3	4.37978152623574e-25	0.501764	0.164	0.851	8.75956305247148e-22
TNFAIP8	8.88728717178710e-11	0.467205	0.245	0.833	1.77745743435742e-07
COL27A1	2.07958811000798e-12	0.466364	0.19	0.776	4.15917622001597e-09
FAM110B	6.65541561329568e-06	0.454569	0.336	0.845	0.0133108
IFNLR1	5.31804265167438e-13	0.45037	0.161	0.753	1.06360853033488e-09
VIM	1.04007237434679e-15	0.446897	0.208	0.828	2.08014474869357e-12
AC104123.1	1.30947727559622e-26	0.445815	0.186	0.902	2.61895455119244e-23
COL18A1	9.45352243527925e-06	0.431164	0.263	0.454	0.018907
IGKC	4.84867341048923e-28	0.426921	0.131	0.833	9.69734682097845e-25
CD44	9.02797954035128e-23	0.425392	0.153	0.828	1.80559590807026e-19
COLEC12	3.84176241293784e-20	0.419137	0.12	0.782	7.68352482587568e-17
KYNU	2.96702757921751e-09	0.418167	0.252	0.81	5.93405515843502e-06
RHBDF2	1.40994832084497e-08	0.413491	0.547	0.534	2.81989664168994e-05
SPON1	1.11309904951517e-15	0.409283	0.106	0.724	2.22619809903034e-12
CIITA	1.20667132589796e-07	0.407358	0.241	0.787	0.000241334
LIMD1	3.03200442872906e-10	0.390318	0.281	0.862	6.06400885745813e-07
GOLIM4	1.36174386425902e-06	0.390284	0.226	0.753	0.00272349
GPNMB	3.39828229578694e-20	0.381952	0.175	0.839	6.79656459157387e-17
NOTCH2	3.21044368031218e-09	0.359828	0.226	0.782	6.42088736062436e-06
LINC00598	3.8391665543752e-28	0.353724	0.12	0.833	7.67833310875039e-25
ABCA6	1.22888339204933e-05	0.351192	0.372	0.897	0.0245777
SGCZ	1.18947503550494e-30	0.350446	0.139	0.856	2.37895007100987e-27
ABCA1	2.93585322925865e-07	0.348332	0.266	0.799	0.000587171
HMGCR	5.77805023622261e-13	0.31915	0.186	0.322	1.15561004724452e-09
S100A10	3.09917495687306e-24	0.317633	0.095	0.77	6.19834991374612e-21
EDA	1.23826614881223e-08	0.3167	0.252	0.805	2.47653229762445e-05
MYRIP	7.1836798303846e-06	0.310642	0.255	0.764	0.0143674
MB21D2	5.78475552696654e-08	0.309694	0.292	0.833	0.000115695
AP001636.3	3.47591161723086e-51	0.306904	0.066	0.862	6.95182323446172e-48
MAP3K8	9.34725961310217e-16	0.299803	0.095	0.27	1.86945192262043e-12
NUPR1	7.01680971648358e-10	0.299669	0.106	0.672	1.40336194329672e-06
INHBA	4.72339681762739e-22	0.291332	0.099	0.759	9.44679363525477e-19
MEST	1.40508372803074e-06	0.290751	0.131	0.655	0.00281017
PRELID2	6.79014976340964e-11	0.289239	0.234	0.816	1.35802995268193e-07
FAM107A	6.47994614036627e-34	0.277733	0.117	0.851	1.29598922807325e-30
AL034397.3	2.5695659370386e-37	0.259734	0.088	0.833	5.1391318740772e-34
CDH12	2.26556979322397e-33	0.257726	0.142	0.885	4.53113958644793e-30
SULF2	1.93136395426845e-09	0.256122	0.234	0.776	3.86272790853691e-06
SDC2	9.35750376713649e-35	0.251201	0.109	0.845	1.8715007534273e-31
NCF1	8.77462439102786e-25	0.250434	0.102	0.793	1.75492487820557e-21
NTN4	1.5465525233443e-33	-0.250199	0.011	0.736	3.09310504668861e-30
OLFM2	1.64216046021795e-06	-0.250288	0.036	0.58	0.00328432
TSPAN8	5.28621184574498e-23	-0.251265	0.022	0.695	1.057242369149e-19
P3H2	2.43577977453446e-07	-0.252112	0.128	0.672	0.000487156
UFL1-AS1	1.34956984440586e-12	-0.252521	0.007	0.276	2.69913968881172e-09
GRIN2A	5.0809360320031e-28	-0.252555	0.033	0.184	1.01618720640062e-24
SGSM1	1.99870706892288e-12	-0.258367	0.044	0.655	3.99741413784577e-09
RCSD1	1.95418521956996e-12	-0.260296	0.248	0.851	3.90837043913992e-09
MIR222HG	1.02606938809344e-17	-0.261045	0.033	0.672	2.05213877618688e-14
SLC25A18	3.3919921444045e-27	-0.26236	0.015	0.718	6.78398428880899e-24
ARHGAP31	7.39557180006607e-24	-0.263363	0.135	0.822	1.47911436001321e-20
IFI44L	6.6341353074293e-06	-0.263842	0.029	0.345	0.0132683
HMGN5	8.42062706537733e-13	-0.265029	0.018	0.282	1.68412541307547e-09
SDC3	1.02586435926489e-13	-0.265513	0.022	0.27	2.05172871852977e-10
PARD3B	2.84739785059491e-09	-0.268175	0.186	0.741	5.69479570118981e-06
ATP2B2	2.29114864554951e-09	-0.269344	0.007	0.586	4.58229729109901e-06
AP003481.1	9.63872342603573e-47	-0.26994	0.004	0.805	1.92774468520715e-43
STPG2	3.09899224653244e-26	-0.269955	0.168	0.868	6.19798449306487e-23
GRIP1	5.29067703050251e-35	-0.271933	0.033	0.77	1.0581354061005e-31
WLS	8.81144927696724e-30	-0.27208	0.047	0.759	1.76228985539345e-26
RFX4	3.33920205551357e-19	-0.274224	0.015	0.667	6.67840411102714e-16
ALK	6.64903802528712e-10	-0.275181	0.033	0.609	1.32980760505742e-06
DCC	1.32226582281892e-07	-0.278509	0.201	0.718	0.000264453
STK33	1.54088490537133e-10	-0.278994	0.011	0.293	3.08176981074265e-07
CHODL	2.70382816509368e-36	-0.280035	0.047	0.793	5.40765633018736e-33
LINC01182	1.07463900629794e-15	-0.280667	0.018	0.644	2.14927801259587e-12
PCSK2	6.76379598366125e-19	-0.284518	0.004	0.23	1.35275919673225e-15
AC026188.1	9.13470479807001e-22	-0.285147	0	0.213	1.826940959614e-18
SLC44A5	1.92075239960928e-23	-0.285429	0.029	0.701	3.84150479921856e-20
KCNMB2-AS1	7.84592889774621e-17	-0.28613	0.055	0.684	1.56918577954924e-13
CACHD1	8.68344394191522e-15	-0.287973	0.015	0.259	1.73668878838304e-11
PELI2	4.32797667182134e-06	-0.289269	0.266	0.753	0.00865595
NRGN	8.67984723725268e-14	-0.290836	0.007	0.264	1.73596944745054e-10
FAM19A4	1.0150548896928e-26	-0.291332	0.091	0.787	2.03010977938561e-23
DGKB	4.41905519660445e-11	-0.292407	0.018	0.287	8.83811039320889e-08
CACNB2	1.64987997160084e-07	-0.295498	0.033	0.592	0.000329976
NR3C2	4.06283561006804e-15	-0.298211	0.263	0.879	8.12567122013608e-12
RP4-630C24.3	2.38432160665557e-28	-0.299551	0	0.178	4.76864321331113e-25
CLSTN2	3.68816131131933e-39	-0.299905	0.029	0.782	7.37632262263866e-36
SENP1	1.28049643668155e-12	-0.300601	0.044	0.644	2.5609928733631e-09
EML5	9.63255661429468e-10	-0.301175	0.055	0.316	1.92651132285893e-06
EFCAB11	8.79542780766153e-27	-0.301679	0.04	0.736	1.75908556153231e-23
CCK	2.16821210522937e-05	-0.302589	0	0.54	0.0433642
LINC00499	1.68247771155971e-14	-0.30477	0.007	0.264	3.36495542311942e-11
C5orf17	8.45357912731069e-71	-0.304803	0.011	0.874	1.69071582546214e-67
CDR2	1.46805886922993e-21	-0.30492	0.099	0.759	2.93611773845986e-18
THRB	1.44021153442606e-16	-0.305545	0.077	0.695	2.88042306885211e-13
ENC1	2.38432160665557e-28	-0.314412	0	0.701	4.76864321331113e-25
SV2B	2.18641145193776e-20	-0.315477	0.011	0.224	4.37282290387551e-17
PDE10A	7.33118506894055e-23	-0.315621	0.026	0.701	1.46623701378811e-19
NDUFB2	7.91056290583624e-15	-0.315876	0.073	0.27	1.58211258116725e-11
PDGFC	1.295092982536e-18	-0.317929	0.084	0.73	2.590185965072e-15
PLCB4	1.01307314751081e-18	-0.320071	0.011	0.661	2.02614629502161e-15
TBC1D4	1.07290898725623e-08	-0.321756	0.23	0.776	2.14581797451247e-05
TMEM132B	8.2366579429096e-30	-0.325412	0.073	0.782	1.64733158858192e-26
USH1C	6.56368438443487e-17	-0.325716	0.026	0.253	1.31273687688697e-13
AC007319.1	4.77279274305438e-15	-0.325963	0.011	0.259	9.54558548610876e-12
TRPM3	9.14584014723083e-08	-0.328527	0.033	0.322	0.000182917
TTC8	2.21241515183079e-32	-0.330057	0.029	0.747	4.42483030366158e-29
JPH1	1.24884745082306e-15	-0.330342	0.007	0.638	2.49769490164611e-12
MARCKS	2.98756065608022e-13	-0.333504	0.161	0.747	5.97512131216044e-10
CA2	7.43465190060955e-10	-0.335683	0.212	0.759	1.48693038012191e-06
CDH2	1.69604582006267e-11	-0.336067	0.102	0.684	3.39209164012533e-08
EPHB1	1.77465759223027e-23	-0.336534	0.026	0.701	3.54931518446054e-20
RFC3	7.61995648373137e-46	-0.336745	0.051	0.839	1.52399129674627e-42
CENPP	3.21657084459557e-15	-0.344161	0.124	0.741	6.43314168919114e-12
RALYL	1.59173291533932e-07	-0.346678	0.044	0.328	0.000318347
DGKI	5.17147102027753e-06	-0.347238	0.131	0.379	0.0103429
LINC00271	3.91430324665985e-06	-0.348196	0.004	0.557	0.00782861
LRFN5	1.59695350735431e-12	-0.350599	0.011	0.615	3.19390701470863e-09
MIR325HG	6.0690281430339e-25	-0.35091	0	0.195	1.21380562860678e-21
CCL3	2.12815012400253e-10	-0.353359	0	0.259	4.25630024800506e-07
PALLD	3.57847274609879e-08	-0.357708	0.062	0.615	7.15694549219759e-05
JUNB	2.12438465481684e-12	-0.358293	0.172	0.753	4.24876930963368e-09
RNASET2	7.63311006694682e-20	-0.358402	0.004	0.224	1.52662201338936e-16
PID1	2.20331570389004e-18	-0.363445	0.102	0.736	4.40663140778009e-15
NTRK2	2.10530199910625e-10	-0.366561	0.35	0.885	4.21060399821251e-07
ETNPPL	2.87580682855211e-22	-0.369244	0.004	0.213	5.75161365710422e-19
NR2F1-AS1	6.55782599391874e-17	-0.369279	0.011	0.649	1.31156519878375e-13
NDRG4	9.47543314334726e-19	-0.370478	0.004	0.655	1.89508662866945e-15
EIF2AK2	4.82259713453499e-16	-0.373081	0.153	0.764	9.64519426906999e-13
CTD-2058B24.2	4.29144226814882e-16	-0.374118	0	0.247	8.58288453629763e-13
CPNE5	3.39609844040635e-22	-0.37461	0.011	0.678	6.79219688081269e-19
PRKD1	6.67193697367844e-20	-0.376761	0.208	0.856	1.33438739473569e-16
PHACTR2	8.52087049367529e-24	-0.377081	0.168	0.851	1.70417409873506e-20
GNPTAB	3.5872988177864e-10	-0.378415	0.095	0.661	7.1745976355728e-07
STK32A	3.89738937355535e-21	-0.378493	0.018	0.678	7.7947787471107e-18
STK32B	2.3434477053358e-10	-0.378826	0.091	0.667	4.6868954106716e-07
ZSWIM5	5.97119508841531e-10	-0.379481	0.077	0.655	1.19423901768306e-06
LILRB1	9.12016208912508e-10	-0.380962	0.142	0.695	1.82403241782501e-06
CALCRL	9.67315251174051e-20	-0.382455	0.007	0.661	1.9346305023481e-16
AL392023.2	1.22154020503246e-61	-0.382702	0.055	0.925	2.44308041006492e-58
ASIC2	5.59048582292035e-17	-0.384325	0.007	0.644	1.11809716458407e-13
ARHGAP20	8.81987392305915e-43	-0.387204	0.047	0.816	1.76397478461183e-39
FLRT2	2.4362295627797e-10	-0.392209	0.015	0.293	4.87245912555941e-07
WDFY4	1.50352592539304e-06	-0.392872	0.299	0.799	0.00300705
RP11-96H19.1	7.59205246498164e-36	-0.394268	0	0.144	1.51841049299633e-32
FIGN	5.33160502607996e-20	-0.394761	0.186	0.822	1.06632100521599e-16
AQP4-AS1	3.42132934831828e-07	-0.399134	0.022	0.575	0.000684266
MPPED2	4.75250186027006e-08	-0.399376	0	0.569	9.50500372054012e-05
UBE3D	3.9379976447218e-25	-0.399863	0.08	0.776	7.8759952894436e-22
PLCL2	1.28065659699568e-06	-0.401088	0.204	0.713	0.00256131
KANK1	1.13963679007936e-09	-0.401562	0.35	0.891	2.27927358015871e-06
SNX22	1.34300042738336e-10	-0.403627	0.015	0.293	2.68600085476673e-07
RP11-50D16.4	1.56092478263535e-34	-0.405753	0	0.149	3.12184956527069e-31
NCALD	3.84840427115139e-32	-0.407187	0.015	0.736	7.69680854230278e-29
GRIA1	9.42496909954264e-19	-0.408458	0.022	0.667	1.88499381990853e-15
KIAA1211L	3.37935353765913e-21	-0.41097	0.047	0.707	6.75870707531825e-18
ID2	1.31415689277315e-06	-0.412437	0.131	0.362	0.00262831
RORB	2.82284050735929e-10	-0.420734	0.029	0.609	5.64568101471858e-07
PDZRN4	5.52477832985626e-17	-0.424119	0.015	0.649	1.10495566597125e-13
SNRPN	1.01805140489949e-16	-0.425803	0.029	0.247	2.03610280979898e-13
PDE8B	1.72765754115657e-15	-0.43704	0.011	0.253	3.45531508231313e-12
ZC3H12B	1.06212906600762e-22	-0.437588	0.044	0.718	2.12425813201524e-19
ARHGEF6	4.51561919517036e-17	-0.439861	0.168	0.799	9.03123839034072e-14
TRERF1	5.41311734785115e-24	-0.440488	0.102	0.782	1.08262346957023e-20
PGM2L1	3.64644650507399e-33	-0.441507	0.036	0.764	7.29289301014797e-30
SYT17	1.06518057243624e-15	-0.441694	0.212	0.828	2.13036114487247e-12
MED12L	1.3710097885962e-13	-0.443131	0.018	0.27	2.7420195771924e-10
KIAA1217	3.29441267200633e-13	-0.445286	0.015	0.27	6.58882534401265e-10
LINC01505	4.30314255758593e-39	-0.446834	0.142	0.931	8.60628511517185e-36
GPC6	6.26811145313285e-08	-0.447727	0.015	0.58	0.000125362
SCN3A	2.38331520615705e-27	-0.45313	0.015	0.184	4.76663041231411e-24
XKR4	3.78886820194671e-08	-0.457129	0.018	0.316	7.57773640389341e-05
LRP1	2.70324486078439e-07	-0.457887	0.274	0.776	0.000540649
RGS16	5.85922615781798e-13	-0.458061	0.153	0.736	1.1718452315636e-09
SCN1A	2.95795615184379e-21	-0.459213	0.011	0.672	5.91591230368759e-18
PDE7B	3.46576645606738e-07	-0.460518	0.011	0.322	0.000693153
DDX60	9.82566580335258e-17	-0.465557	0.007	0.655	1.96513316067052e-13
SYT14	1.57980863567314e-05	-0.468788	0.109	0.615	0.0315962
CHN1	2.81365175235141e-20	-0.468941	0.095	0.741	5.62730350470281e-17
TTTY14	9.743028144154e-14	-0.476776	0.245	0.828	1.9486056288308e-10
KCNQ5	1.58777669854051e-12	-0.480596	0.011	0.644	3.17555339708102e-09
GABRB2	5.76941428268243e-50	-0.487976	0.018	0.81	1.15388285653649e-46
MYT1L	3.32796158008775e-21	-0.494998	0.011	0.672	6.65592316017549e-18
RP11-572M11.4	2.22069855807889e-06	-0.496575	0	0.552	0.0044414
CASK	2.8148876245275e-07	-0.49663	0.23	0.741	0.000562978
A2M	2.582488112319e-11	-0.497865	0.186	0.328	5.16497622463801e-08
ITPR1	3.40145669705819e-10	-0.499007	0.241	0.805	6.80291339411639e-07
RP11-436D23.1	1.8122795371221e-07	-0.501461	0	0.316	0.000362456
KCTD16	2.19416269147425e-28	-0.503324	0.018	0.724	4.38832538294851e-25
RYR1	1.55159049114693e-06	-0.513506	0.281	0.776	0.00310318
CSF2RA	1.62705966481376e-05	-0.517644	0.252	0.724	0.0325412
EGFR	9.52623594822542e-23	-0.522199	0.007	0.678	1.90524718964508e-19
MLLT3	1.90881529438265e-17	-0.525739	0.223	0.833	3.8176305887653e-14
IL18	2.53016844965799e-10	-0.527066	0.164	0.718	5.06033689931599e-07
CACNB4	2.31319132697188e-11	-0.528879	0.022	0.293	4.62638265394376e-08
LUZP2	2.93873297941831e-27	-0.52933	0.099	0.782	5.87746595883661e-24
MAPK10	5.17536283922411e-06	-0.529629	0.445	0.908	0.0103507
MEG8	2.53412834926517e-10	-0.535716	0.004	0.592	5.06825669853034e-07
LY86	3.1121548883544e-06	-0.540335	0.226	0.724	0.00622431
NKAIN3	1.74385308064885e-06	-0.548716	0.044	0.58	0.00348771
ABCC4	2.1652631022118e-07	-0.550006	0.314	0.828	0.000433053
GABRB1	5.40287544176082e-15	-0.551028	0.026	0.644	1.08057508835216e-11
DLEU7-AS1	9.52590774738865e-12	-0.551155	0.175	0.753	1.90518154947773e-08
SYNE2	3.75378423555228e-29	-0.552875	0.051	0.764	7.50756847110456e-26
CPE	7.4634563970818e-30	-0.556323	0.124	0.828	1.49269127941636e-26
APCDD1	3.18241085712969e-27	-0.558148	0.055	0.753	6.36482171425938e-24
ERC2	1.61125398331965e-11	-0.561667	0.186	0.753	3.22250796663929e-08
DYSF	2.55758309040092e-11	-0.561992	0.197	0.764	5.11516618080184e-08
SEMA3E	1.05385714276943e-18	-0.56356	0.044	0.684	2.10771428553885e-15
CHL1	3.03438081387949e-10	-0.565027	0.022	0.603	6.06876162775899e-07
ZFPM2	6.08044504354079e-12	-0.56522	0.051	0.638	1.21608900870816e-08
CACNA1D	1.1687405671757e-13	-0.573874	0.124	0.741	2.33748113435139e-10
AC008691.1	2.74853804327034e-56	-0.580708	0.007	0.851	5.49707608654068e-53
IGSF21	2.53919977452108e-19	-0.614258	0.164	0.816	5.07839954904216e-16
SVEP1	1.40978905252818e-08	-0.619762	0.044	0.322	2.81957810505636e-05
OSBPL6	7.55678136109961e-09	-0.620745	0.04	0.609	1.51135627221992e-05
LRRK1	1.36390253268944e-09	-0.620749	0.296	0.833	2.72780506537887e-06
GRIK1	8.4260964728538e-19	-0.636423	0.033	0.236	1.68521929457076e-15
CSPG5	8.9656751761607e-19	-0.641231	0.004	0.655	1.79313503523214e-15
TNK2	4.23915666617226e-19	-0.642657	0.15	0.793	8.47831333234452e-16
ASTN1	7.05692933717652e-14	-0.658381	0.044	0.655	1.4113858674353e-10
SLC24A3	1.9357466814044e-15	-0.661733	0.036	0.655	3.8714933628088e-12
PTN	4.16386629359665e-13	-0.662076	0.226	0.793	8.3277325871933e-10
PARD3	4.36698375506393e-23	-0.662586	0.095	0.759	8.73396751012785e-20
KAZN	6.43710550678806e-06	-0.663219	0.474	0.914	0.0128742
SUCLG2-AS1	1.73181328022015e-20	-0.668775	0.036	0.695	3.46362656044031e-17
C1QA	1.41759011847427e-12	-0.669763	0.073	0.287	2.83518023694853e-09
CCSER1	1.4022940335587e-10	-0.671575	0.018	0.603	2.80458806711741e-07
RP11-480C22.1	7.14592364387938e-15	-0.672936	0	0.253	1.42918472877588e-11
TIAM1	7.29559334260068e-13	-0.676893	0.372	0.943	1.45911866852014e-09
GPM6A	2.54879138293668e-06	-0.699887	0.091	0.351	0.00509758
UNC79	2.26632913097132e-07	-0.703887	0.113	0.362	0.000453266
GREB1L	1.67153458249703e-21	-0.708915	0.084	0.764	3.34306916499406e-18
MAP2	8.26699899083898e-31	-0.709517	0.08	0.787	1.6533997981678e-27
TENM4	2.72829668480984e-07	-0.713652	0.234	0.747	0.000545659
ZNF365	5.79609781955518e-37	-0.714786	0.172	0.948	1.15921956391104e-33
ST6GALNAC3	9.04736768151779e-06	-0.717955	0.682	0.948	0.0180947
SERPINE1	4.7651112812211e-09	-0.724363	0.12	0.69	9.5302225624422e-06
FAM19A2	1.33384124940054e-13	-0.736908	0.04	0.649	2.66768249880108e-10
LINC01141	6.00821628487972e-17	-0.741511	0.066	0.701	1.20164325697594e-13
CFTR	2.06413958514216e-16	-0.742129	0.084	0.701	4.12827917028433e-13
FRMD4A	2.58736086900846e-06	-0.750266	0.85	0.983	0.00517472
KIF26B	2.85678088992012e-19	-0.752826	0.095	0.741	5.71356177984024e-16
CX3CR1	1.05815805548618e-10	-0.762902	0.062	0.31	2.11631611097235e-07
USP53	9.91820475761008e-10	-0.764821	0.277	0.822	1.98364095152202e-06
KCNIP1	8.67948970609255e-16	-0.771209	0.15	0.776	1.73589794121851e-12
ADGRL3	5.47221628793933e-06	-0.775204	0.266	0.724	0.0109444
RP5-921G16.1	3.08694872332313e-15	-0.775931	0	0.253	6.17389744664627e-12
RIMS2	7.62577865982283e-10	-0.7824	0.018	0.598	1.52515573196457e-06
MEGF11	7.10706566090819e-11	-0.795442	0.026	0.615	1.42141313218164e-07
PLCB1	7.5427246605406e-06	-0.798433	0.058	0.58	0.0150854
TMEM132C	2.80068311438255e-23	-0.807631	0.15	0.81	5.60136622876511e-20
MAP3K5	4.67811264177633e-10	-0.812638	0.354	0.874	9.35622528355265e-07
CHRM5	1.99879304678652e-32	-0.821389	0.015	0.753	3.99758609357303e-29
HS6ST3	6.23821241984151e-09	-0.827012	0.011	0.305	1.2476424839683e-05
KCNAB1	1.64664309666125e-15	-0.829876	0.08	0.695	3.29328619332251e-12
PTGDS	6.52718862025975e-07	-0.838193	0	0.557	0.00130544
VCAN	1.02108973078124e-15	-0.843087	0.091	0.259	2.04217946156249e-12
GRM7	1.86494034430754e-07	-0.853072	0.066	0.603	0.000372988
CDH10	5.05798209484258e-19	-0.858433	0.015	0.23	1.01159641896852e-15
SLC4A8	3.7074559437894e-06	-0.86252	0.131	0.655	0.00741491
SLC35F1	1.75074967333594e-30	-0.887679	0.055	0.764	3.50149934667187e-27
NTM	3.36509417037416e-09	-0.898781	0.792	0.891	6.73018834074832e-06
FCHSD2	1.06716811615757e-05	-0.909373	0.661	0.954	0.0213434
CPED1	4.15537987739103e-18	-0.914163	0.226	0.856	8.31075975478206e-15
TMEM178B	4.98289889234682e-14	-0.931492	0.036	0.649	9.96579778469365e-11
HDAC9	2.67920826608859e-09	-0.940554	0.431	0.879	5.35841653217718e-06
FGF12	9.32431795123014e-14	-0.940868	0.033	0.27	1.86486359024603e-10
DPP6	1.97332851542078e-16	-0.958496	0.303	0.891	3.94665703084157e-13
RGS7	5.7000730071362e-13	-0.960104	0.077	0.672	1.14001460142724e-09
DIAPH2	8.37357134612949e-10	-0.963247	0.416	0.92	1.6747142692259e-06
CAMK1D	5.14320065811869e-14	-0.987918	0.328	0.897	1.02864013162374e-10
KIRREL3	1.7740949097543e-06	-0.994857	0.624	0.96	0.00354819
CTNNA2	3.74492749746589e-11	-1.00333	0.102	0.667	7.48985499493177e-08
BLNK	1.16791206084378e-05	-1.03225	0.168	0.661	0.0233582
SYT1	1.11397424747433e-08	-1.05243	0.029	0.598	2.22794849494867e-05
UNC5C	1.07865422625449e-08	-1.05641	0.547	0.897	2.15730845250899e-05
PCDH7	2.16310058152096e-24	-1.06539	0.047	0.718	4.32620116304192e-21
CTNND2	1.6257183332303e-08	-1.07671	0.372	0.799	3.25143666646059e-05
GRIA4	1.54491169535206e-12	-1.07988	0.296	0.839	3.08982339070413e-09
NLGN4Y	4.3862575725775e-08	-1.10843	0.084	0.644	8.772515145155e-05
BCAS1	1.05576933486596e-07	-1.1173	0.544	0.897	0.000211154
FGF14	2.08425836460388e-12	-1.11981	0.066	0.282	4.16851672920776e-09
DGKG	2.08688612871982e-05	-1.19999	0.036	0.351	0.0417377
OPCML	7.51217009394143e-10	-1.20366	0.062	0.31	1.50243401878829e-06
ERBB4	2.1928478150125e-10	-1.2164	0.569	0.885	4.385695630025e-07
GRM5	2.2647768161813e-22	-1.28617	0.018	0.684	4.5295536323626e-19
PPP2R2B	3.8587159750119e-24	-1.30166	0.591	0.966	7.7174319500238e-21
DSCAM	6.44846788692642e-07	-1.32538	0.394	0.833	0.00128969
LHFPL3	1.37121808267945e-11	-1.32906	0.146	0.707	2.7424361653589e-08
NLGN1	4.25802931590698e-13	-1.3719	0.507	0.891	8.51605863181395e-10
ATRNL1	2.96034049754409e-06	-1.3951	0.058	0.586	0.00592068
CA10	4.17300974298655e-10	-1.47536	0.007	0.293	8.3460194859731e-07
KCND2	3.72450761462933e-06	-1.4828	0.015	0.333	0.00744902
LRRC7	1.35551079346103e-19	-1.50821	0.365	0.914	2.71102158692207e-16
PCDH15	2.45086665745963e-15	-1.51015	0.04	0.661	4.90173331491927e-12
NRCAM	1.13190516021443e-29	-1.5229	0.084	0.782	2.26381032042886e-26
SNTG1	1.84105033803125e-26	-1.53845	0.033	0.718	3.6821006760625e-23

## Sheet: CI_vs_Control_diff_genes
Supplementary Table 7D. DEGs: CI Immune oligo - control Immune oligo
	p_val	avg_log2FC	pct.1	pct.2	p_val_adj
MT-ND3	3.31833246967734e-17	1.54551	1	0.787	6.63666493935468e-14
MT-CO2	1.12718276702995e-05	1.20923	0.9	0.839	0.0225437
MT-ND4	4.77896533243423e-07	1.05903	0.9	0.759	0.000955793
CRYAB	1.02520298860895e-06	0.976624	0.92	0.845	0.00205041
MT-ND2	1.36505891392744e-05	0.852531	0.9	0.816	0.0273012
VIM	1.60779383484052e-05	0.743332	0.96	0.828	0.0321559
FABP5	3.6887067160073e-06	0.356887	0.8	0.511	0.00737741
LRRK2	2.52161483963222e-06	-0.405012	0.56	0.81	0.00504323
NTM	1.38250669196573e-07	-1.26185	0.68	0.891	0.000276501

## Sheet: CI_edge_vs_Control_diff_genes
Supplementary Table 7E. DEGs: CI edge Immune oligo - control Immune oligo
	p_val	avg_log2FC	pct.1	pct.2	p_val_adj
MT-CO2	1.60785004125122e-10	2.17132	0.767	0.839	3.21570008250244e-07
MT-ND4	5.96695766713227e-08	1.94208	0.692	0.759	0.000119339
MT-ND3	2.18073924954031e-07	1.89095	0.692	0.787	0.000436148
MT-CO3	6.3174810179969e-07	1.8158	0.737	0.839	0.0012635
MT-ATP6	2.16969669561358e-08	1.78929	0.759	0.787	4.33939339122715e-05
AC074327.1	3.73515332091671e-11	1.55624	0.752	0.914	7.47030664183341e-08
FCGBP	2.6348325510855e-11	1.18665	0.301	0.339	5.269665102171e-08
FYB1	9.69495197017353e-07	1.16922	0.699	0.897	0.00193899
PLP1	1.57791465340148e-08	1.00793	0.902	0.948	3.15582930680296e-05
CSGALNACT1	7.34953414104273e-07	0.980215	0.707	0.845	0.00146991
LRMDA	1.10257610290993e-10	0.875099	0.917	0.989	2.20515220581987e-07
RELN	7.12562604351974e-13	0.84398	0.226	0.885	1.42512520870395e-09
SGCZ	4.3136794018244e-20	0.742476	0.135	0.856	8.6273588036488e-17
AL354809.1	3.85000208557351e-11	0.721838	0.256	0.914	7.70000417114701e-08
LINC00278	1.10436677077216e-07	0.700189	0.248	0.839	0.000220873
FAM107A	4.09111359271883e-23	0.653658	0.105	0.851	8.18222718543767e-20
AOAH	1.67796686211559e-05	0.637271	0.647	0.747	0.0335593
MEF2C	7.48555684179143e-09	0.630186	0.797	0.661	1.49711136835829e-05
AC104123.1	3.57333217721546e-14	0.621073	0.218	0.902	7.14666435443091e-11
SLCO2B1	4.46459530452333e-06	0.557323	0.541	0.546	0.00892919
RHBDF2	1.46383235570075e-07	0.556539	0.579	0.534	0.000292766
ARHGAP15	1.61655150795505e-05	0.55293	0.714	0.759	0.032331
CARMIL1	3.8072748460297e-14	0.54392	0.195	0.868	7.61454969205941e-11
HSPA4L	1.68768889829119e-11	0.528215	0.241	0.879	3.37537779658239e-08
C5orf17	3.07394304948843e-22	0.526808	0.135	0.874	6.14788609897685e-19
HSPA6	1.65139588413192e-12	0.515631	0.233	0.885	3.30279176826384e-09
AL034397.3	3.56196879843025e-13	0.505937	0.18	0.833	7.12393759686051e-10
IQGAP2	1.8075049477991e-10	0.499846	0.195	0.816	3.6150098955982e-07
POU2F2	8.70011329417749e-10	0.492232	0.353	0.379	1.7400226588355e-06
SLIT2	1.27687063955456e-10	0.486847	0.158	0.287	2.55374127910912e-07
F13A1	2.50319223222302e-16	0.48157	0.143	0.828	5.00638446444604e-13
PPP1R15A	2.14254517849783e-26	0.478213	0.105	0.874	4.28509035699565e-23
DPH6-DT	2.87221896372568e-17	0.452841	0.188	0.897	5.74443792745136e-14
NOTCH2	3.45752437217521e-08	0.447793	0.195	0.782	6.91504874435042e-05
BAG3	1.30472648278252e-09	0.447134	0.263	0.879	2.60945296556504e-06
TENT5A	4.86735250577563e-15	0.437182	0.15	0.828	9.73470501155125e-12
A2M	5.3041494300126e-12	0.432189	0.368	0.328	1.06082988600252e-08
LINC02328	1.8683387458706e-20	0.417968	0.15	0.879	3.7366774917412e-17
GFAP	3.33811861425863e-14	0.415044	0.218	0.879	6.67623722851727e-11
AC078881.1	6.33402482931399e-21	0.410442	0.165	0.914	1.2668049658628e-17
IGKC	6.83963227894655e-17	0.387991	0.143	0.833	1.36792645578931e-13
ARHGAP24	8.43984672894142e-06	0.373608	0.902	0.891	0.0168797
CDKN1C	1.06705089644571e-09	0.370257	0.301	0.345	2.13410179289141e-06
GPNMB	1.98028875877793e-16	0.360829	0.143	0.839	3.96057751755587e-13
AC113414.1	1.5453658408522e-26	0.359107	0.12	0.908	3.09073168170439e-23
TMEM51	1.74176642763228e-08	0.353442	0.218	0.816	3.48353285526455e-05
RANBP17	6.05287868969932e-13	0.350606	0.226	0.885	1.21057573793986e-09
ABCA1	8.30579090051737e-08	0.338483	0.218	0.799	0.000166116
WIPF3	3.08897026812032e-12	0.328487	0.158	0.805	6.17794053624064e-09
AL365275.1	5.87711991389857e-28	0.32225	0.083	0.862	1.17542398277971e-24
EMB	1.11467346360571e-21	0.320597	0.09	0.161	2.22934692721141e-18
AP001636.3	9.24614832023814e-28	0.314778	0.09	0.862	1.84922966404763e-24
AL034405.1	2.01063750999936e-24	0.312792	0.113	0.879	4.02127501999872e-21
AC138627.1	4.58176865475717e-29	0.312332	0.098	0.902	9.16353730951434e-26
MIR646HG	5.24364823046654e-08	0.304202	0.226	0.362	0.000104873
MRC1	8.65582378903131e-11	0.297856	0.128	0.747	1.73116475780626e-07
LRRK2	6.3699134551141e-06	0.284511	0.263	0.81	0.0127398
AC114763.1	1.18853933077028e-27	0.283118	0.105	0.891	2.37707866154056e-24
FARP1	1.34558499094338e-13	0.282174	0.143	0.793	2.69116998188677e-10
AC092691.1	8.15696234203071e-21	0.277589	0.158	0.879	1.63139246840614e-17
AL589740.1	5.07662223726248e-15	0.275445	0.233	0.943	1.0153244474525e-11
ALDH1A2	1.42249931277446e-18	0.274795	0.068	0.776	2.84499862554891e-15
KLHL6	5.4122493989941e-12	0.273341	0.188	0.833	1.08244987979882e-08
SLC9A7	2.05120267313175e-13	0.268	0.105	0.759	4.1024053462635e-10
TBC1D9	4.98734907005216e-06	0.267068	0.226	0.776	0.0099747
AC092378.1	5.72402036151303e-10	0.265575	0.023	0.649	1.14480407230261e-06
CPNE8	6.78640804401964e-14	0.26472	0.075	0.736	1.35728160880393e-10
LINC01505	3.48487794633248e-15	0.264346	0.226	0.931	6.96975589266496e-12
AC090502.1	1.32004222999543e-12	0.261592	0.263	0.96	2.64008445999086e-09
AP000282.1	1.74255621487466e-31	0.259138	0.083	0.897	3.48511242974933e-28
GLCCI1	5.8491961626055e-06	0.25892	0.316	0.879	0.0116984
KCNAB1	1.23572836483495e-05	-0.250668	0.165	0.695	0.0247146
MAP3K7CL	1.57270600906328e-35	-0.251159	0.015	0.845	3.14541201812656e-32
KCND3	4.59951707605525e-29	-0.251459	0.045	0.833	9.1990341521105e-26
SORBS1	7.06990852958298e-11	-0.252722	0.278	0.874	1.4139817059166e-07
AL392023.2	2.95970645467765e-38	-0.254063	0.053	0.925	5.9194129093553e-35
STK33	1.1291773907833e-06	-0.255237	0.008	0.293	0.00225835
BCL6	3.89818438241815e-14	-0.256459	0.218	0.862	7.7963687648363e-11
CACNG4	1.12420132554673e-12	-0.25666	0.008	0.667	2.24840265109347e-09
ALK	6.66890498404949e-06	-0.258182	0.045	0.609	0.0133378
JUN	3.85376038871537e-12	-0.258184	0.18	0.81	7.70752077743074e-09
RFX4	7.95991896903735e-12	-0.258933	0.015	0.667	1.59198379380747e-08
ENC1	1.01994905433115e-15	-0.259159	0.015	0.701	2.03989810866229e-12
SV2B	9.27964901329264e-13	-0.260338	0.023	0.224	1.85592980265853e-09
PPM1L	1.49425562788146e-08	-0.261976	0.143	0.724	2.98851125576291e-05
SYTL3	7.36253850158214e-15	-0.26283	0.12	0.805	1.47250770031643e-11
TUBB2B	9.75980547342607e-07	-0.267045	0.045	0.299	0.00195196
PLS3-AS1	2.26019203159454e-05	-0.270622	0.023	0.592	0.0452038
CMYA5	8.47622455124699e-20	-0.272555	0.015	0.736	1.6952449102494e-16
IGSF21	4.37054686122132e-07	-0.273575	0.256	0.816	0.000874109
MPZL1	1.9408043730747e-05	-0.273695	0.218	0.736	0.0388161
AC007319.1	1.25042927736005e-09	-0.278857	0.023	0.259	2.50085855472009e-06
BLM	3.2869448694122e-26	-0.281592	0.008	0.776	6.57388973882441e-23
BASP1	5.67086461631041e-12	-0.282664	0.15	0.782	1.13417292326208e-08
HMGN5	4.74982914478982e-08	-0.282712	0.015	0.282	9.49965828957964e-05
NDRG4	2.9755579355707e-10	-0.284352	0.023	0.655	5.95111587114141e-07
AC026188.1	3.06344778823306e-13	-0.285147	0	0.213	6.12689557646613e-10
EIF2AK2	2.44449834796589e-09	-0.286653	0.173	0.764	4.88899669593178e-06
PLCB4	8.63051775895015e-11	-0.28758	0.023	0.661	1.72610355179003e-07
KIF26B	9.87545769093608e-07	-0.288184	0.188	0.741	0.00197509
CACHD1	4.15410659365873e-09	-0.28833	0.008	0.259	8.30821318731747e-06
TTC8	3.58365116467218e-18	-0.289072	0.045	0.747	7.16730232934436e-15
MT1X	1.07135045486975e-06	-0.28914	0	0.598	0.0021427
ANKRD6	5.74331172945284e-26	-0.295086	0.038	0.805	1.14866234589057e-22
RPS6KA3	4.94544429557733e-06	-0.297256	0.353	0.885	0.00989089
RP4-630C24.3	4.49280995590815e-17	-0.299551	0	0.178	8.9856199118163e-14
PGM2L1	2.98490430419951e-17	-0.302828	0.068	0.764	5.96980860839903e-14
CD83	2.73470681014095e-11	-0.303542	0.188	0.799	5.4694136202819e-08
TRERF1	4.28050970498708e-12	-0.307194	0.143	0.782	8.56101940997416e-09
CYTH4	3.20172628075949e-13	-0.308359	0.158	0.805	6.40345256151897e-10
NR3C2	2.50512831430049e-10	-0.309176	0.263	0.879	5.01025662860098e-07
MB21D2	1.5002818615667e-22	-0.309346	0.09	0.833	3.0005637231334e-19
CYTIP	1.93883490946297e-25	-0.312032	0.083	0.845	3.87766981892593e-22
RFC3	5.20032112891053e-26	-0.317038	0.068	0.839	1.04006422578211e-22
EGFR	3.92315760908894e-12	-0.320757	0.03	0.678	7.84631521817788e-09
JUNB	3.80521641973229e-09	-0.32097	0.158	0.753	7.61043283946459e-06
RORB	1.51107765884355e-06	-0.326529	0.03	0.609	0.00302216
GLIS3	2.38143702002512e-15	-0.327225	0.083	0.759	4.76287404005025e-12
ADGRV1	6.70237234325215e-09	-0.327821	0.03	0.644	1.34047446865043e-05
EML5	2.42931195237817e-06	-0.335553	0.053	0.316	0.00485862
LINC00499	6.68797058336841e-09	-0.336479	0	0.264	1.33759411667368e-05
GABRB2	2.94468615874389e-26	-0.337529	0.045	0.81	5.88937231748779e-23
CHRM5	1.55763212427755e-12	-0.33982	0.098	0.753	3.1152642485551e-09
CDH2	1.74564180402566e-07	-0.344898	0.105	0.684	0.000349128
CLSTN2	9.16842341079219e-24	-0.345867	0.03	0.782	1.83368468215844e-20
S100Z	5.14938536753285e-17	-0.346228	0.143	0.828	1.02987707350657e-13
LURAP1L-AS1	1.20922755652707e-06	-0.346514	0.233	0.77	0.00241846
RNASET2	3.29167872247166e-12	-0.347565	0.008	0.224	6.58335744494331e-09
JPH1	3.67024558183273e-10	-0.348877	0	0.638	7.34049116366545e-07
MIR325HG	4.31500798118731e-15	-0.35091	0	0.195	8.63001596237462e-12
NR2F1-AS1	3.16512007121387e-10	-0.351047	0.015	0.649	6.33024014242774e-07
LILRB1	2.33852519386943e-07	-0.351146	0.128	0.695	0.000467705
CCL3	1.62490697377474e-06	-0.353359	0	0.259	0.00324981
LINC01322	1.40847544795501e-27	-0.353514	0.075	0.851	2.81695089591002e-24
CPNE5	2.89714157056567e-13	-0.355575	0.015	0.678	5.79428314113134e-10
RAMP1	8.5283068466942e-14	-0.35674	0.068	0.724	1.70566136933884e-10
FGFR1	2.52625200949798e-18	-0.362691	0.173	0.874	5.05250401899596e-15
SYNE2	1.63804070015142e-16	-0.363939	0.068	0.764	3.27608140030285e-13
FAM19A4	9.68586617674998e-21	-0.365759	0.053	0.787	1.93717323535e-17
CHN1	3.19376591685831e-11	-0.366779	0.12	0.741	6.38753183371663e-08
USH1C	2.08127513767358e-10	-0.367537	0.015	0.253	4.16255027534716e-07
KIAA1217	1.70671794211078e-08	-0.37061	0.023	0.27	3.41343588422156e-05
CALCRL	1.38717756792676e-11	-0.370743	0.015	0.661	2.77435513585352e-08
SLC7A5	4.02231570595015e-20	-0.371074	0.135	0.851	8.04463141190031e-17
LRP1	1.80085781573091e-05	-0.373197	0.263	0.776	0.0360172
CTD-2058B24.2	6.25404176777762e-10	-0.374118	0	0.247	1.25080835355552e-06
TNK2	1.29937554844746e-10	-0.374849	0.173	0.793	2.59875109689492e-07
KCNQ5	1.17448567113908e-06	-0.375745	0.038	0.644	0.00234897
MARCKS	1.49086396980275e-09	-0.376893	0.15	0.747	2.9817279396055e-06
PID1	8.19773227944684e-13	-0.377322	0.09	0.736	1.63954645588937e-09
STK32A	2.89714157056567e-13	-0.378512	0.015	0.678	5.79428314113134e-10
INPP5F	5.08909124639136e-17	-0.380209	0.203	0.891	1.01781824927827e-13
PDE8B	9.53816494071804e-10	-0.380322	0.015	0.253	1.90763298814361e-06
FLRT2	1.7519731921224e-06	-0.380926	0.008	0.293	0.00350395
TAGAP	3.91422376612713e-26	-0.381799	0.045	0.816	7.82844753225425e-23
ETNPPL	1.66099910413914e-13	-0.383528	0	0.213	3.32199820827828e-10
ZC3H12B	4.94986473531457e-14	-0.383703	0.045	0.718	9.89972947062914e-11
UST	3.98475727220597e-08	-0.384254	0.195	0.776	7.96951454441193e-05
MAP2	7.98682511608996e-15	-0.385475	0.128	0.787	1.59736502321799e-11
EPHB1	3.69638845056834e-14	-0.390711	0.03	0.701	7.39277690113667e-11
CACNB4	1.02692215989667e-07	-0.392404	0.045	0.293	0.000205384
RP11-96H19.1	1.96330429804429e-21	-0.394268	0	0.144	3.92660859608858e-18
ARHGEF3	9.06611581371123e-18	-0.399794	0.075	0.787	1.81322316274225e-14
PLEKHG1	9.7889792731888e-18	-0.404106	0.045	0.764	1.95779585463776e-14
RP11-50D16.4	1.13804757395343e-20	-0.405753	0	0.149	2.27609514790685e-17
PALLD	7.72186568468931e-06	-0.406812	0.053	0.615	0.0154437
CHL1	6.90152854532888e-06	-0.411204	0.038	0.603	0.0138031
ZEB1	3.37133962193813e-07	-0.411873	0.158	0.718	0.000674268
FAM19A2	3.11897540888229e-06	-0.412359	0.09	0.649	0.00623795
SNX22	1.18585054985313e-06	-0.42105	0.008	0.293	0.0023717
CSMD2	1.78446191342849e-07	-0.421761	0.218	0.787	0.000356892
GABRB1	6.0403516959548e-08	-0.426789	0.053	0.644	0.000120807
SCN3A	7.02074665195763e-17	-0.433205	0.03	0.184	1.40414933039153e-13
KIAA1211L	1.79134659554117e-13	-0.435683	0.045	0.707	3.58269319108234e-10
RUNX1T1	9.96757531267934e-29	-0.43644	0.068	0.856	1.99351506253587e-25
PARD3B	4.6831728367499e-07	-0.440439	0.173	0.741	0.000936635
KCNIP1	7.47318286420597e-07	-0.443789	0.211	0.776	0.00149464
MED12L	1.24101224594053e-08	-0.450878	0.023	0.27	2.48202449188107e-05
PLA2G4C	2.34625607866019e-06	-0.453767	0.158	0.724	0.00469251
MYT1L	1.08601095543164e-12	-0.454521	0.015	0.672	2.17202191086328e-09
CDH4	4.36126751845702e-38	-0.461627	0.015	0.862	8.72253503691405e-35
CDKN1A	1.20492961791629e-32	-0.466433	0.06	0.868	2.40985923583258e-29
FOS	4.92470995078122e-12	-0.467565	0.18	0.805	9.84941990156243e-09
SLC24A3	4.45379226275443e-10	-0.471556	0.03	0.655	8.90758452550887e-07
PARD3	4.9364925481183e-11	-0.477855	0.143	0.759	9.87298509623659e-08
KCTD16	5.99123590222059e-17	-0.481019	0.023	0.724	1.19824718044412e-13
CFTR	4.71228709997769e-08	-0.488803	0.128	0.701	9.42457419995539e-05
SMYD3	4.05460763715619e-07	-0.493219	0.353	0.885	0.000810922
HK2	1.58317405698619e-19	-0.49446	0.128	0.839	3.16634811397237e-16
CCSER1	6.68129724864091e-06	-0.499384	0.038	0.603	0.0133626
GRIA1	3.82926833427927e-12	-0.502532	0.015	0.667	7.65853666855855e-09
SULF2	1.6023183292667e-23	-0.510789	0.03	0.776	3.20463665853341e-20
ERC2	2.0768525671794e-13	-0.514004	0.09	0.753	4.15370513435879e-10
APCDD1	1.60101096454757e-16	-0.526961	0.06	0.753	3.20202192909515e-13
MLLT3	1.56307151549775e-12	-0.534143	0.211	0.833	3.12614303099549e-09
LUZP2	4.05729145389276e-18	-0.53478	0.09	0.782	8.11458290778552e-15
SEMA3E	1.18967485472255e-11	-0.538035	0.045	0.684	2.3793497094451e-08
SNRPN	6.25404176777762e-10	-0.54178	0	0.247	1.25080835355552e-06
CSPG5	6.69090204189718e-10	-0.54284	0.03	0.655	1.33818040837944e-06
PMP2	1.28079019940881e-15	-0.54619	0.045	0.73	2.56158039881761e-12
TMEM132C	1.010655445777e-09	-0.5576	0.226	0.81	2.02131089155399e-06
SYT14	7.82170904645774e-06	-0.572981	0.053	0.615	0.0156434
ITGAX	1.83722208366344e-08	-0.573792	0.226	0.822	3.67444416732689e-05
VEGFA	2.1472524213827e-30	-0.597135	0.03	0.828	4.2945048427654e-27
CAMK1D	2.49923325707924e-05	-0.59998	0.414	0.897	0.0499847
TPST1	8.64379489131443e-29	-0.657339	0.09	0.879	1.72875897826289e-25
PCDH7	1.96486731028787e-11	-0.658427	0.098	0.718	3.92973462057574e-08
XYLT1	6.82073906598837e-16	-0.662533	0.241	0.914	1.36414781319767e-12
GPC5	6.73487553387298e-08	-0.665321	0.075	0.661	0.000134698
ACTN2	1.12241592180931e-24	-0.667713	0.098	0.868	2.24483184361862e-21
SLC2A3	1.68352450918125e-17	-0.672131	0.113	0.799	3.36704901836251e-14
RP11-480C22.1	3.31164512237707e-09	-0.672936	0	0.253	6.62329024475414e-06
GRIK1	1.67989032869605e-11	-0.673148	0.015	0.236	3.3597806573921e-08
ADAMTS17	1.02633078712974e-20	-0.682496	0.06	0.793	2.05266157425948e-17
CPE	8.11775888368894e-23	-0.692566	0.09	0.828	1.62355177673779e-19
CTNNA2	9.73264179664667e-07	-0.698079	0.113	0.667	0.00194653
SVEP1	2.31577014327709e-05	-0.701252	0.023	0.322	0.0463154
GREB1L	5.30805358333239e-15	-0.70448	0.068	0.764	1.06161071666648e-11
NTRK2	7.30635804493428e-14	-0.710506	0.256	0.885	1.46127160898686e-10
PTN	8.30352887100193e-10	-0.718398	0.211	0.793	1.66070577420039e-06
HS6ST3	7.53408065424079e-06	-0.744305	0.015	0.305	0.0150682
SLC35F1	4.34970207302469e-21	-0.747686	0.03	0.764	8.69940414604937e-18
ASTN1	4.35375339805658e-10	-0.748797	0.023	0.655	8.70750679611316e-07
SLC5A11	3.82321216038856e-07	-0.755175	0.353	0.856	0.000764642
NRXN3	1.75863377784365e-05	-0.765431	0.602	0.914	0.0351727
ASAP1	1.01221681734972e-06	-0.769468	0.436	0.92	0.00202443
MEGF11	4.15508903901092e-07	-0.769897	0.023	0.615	0.000831018
LHFPL3	2.31404655174509e-05	-0.772227	0.195	0.707	0.0462809
MAPK10	2.36890546094929e-10	-0.773184	0.323	0.908	4.73781092189859e-07
OPCML	9.26974551654465e-07	-0.775046	0.068	0.31	0.00185395
RP5-921G16.1	1.98198172323221e-09	-0.775931	0	0.253	3.96396344646442e-06
CDH10	5.35831186890551e-12	-0.790566	0.03	0.23	1.0716623737811e-08
VCAN	7.85481746213325e-10	-0.794594	0.053	0.259	1.57096349242665e-06
LRP2	1.37328564210723e-06	-0.803674	0.353	0.862	0.00274657
DPP6	2.7686032781913e-09	-0.804798	0.338	0.891	5.53720655638259e-06
SLC25A37	1.91210077192061e-05	-0.837028	0.361	0.856	0.038242
FGF12	7.66790066260071e-09	-0.848848	0.038	0.27	1.53358013252014e-05
OLR1	1.67363634237985e-05	-0.878899	0.105	0.649	0.0334727
TMEM178B	1.77449142069982e-08	-0.907242	0.045	0.649	3.54898284139964e-05
KAZN	2.72929148582469e-08	-0.93372	0.383	0.914	5.45858297164939e-05
RGS7	3.20230071934822e-09	-0.934473	0.06	0.672	6.40460143869643e-06
RGS16	2.03063031638253e-18	-0.995722	0.023	0.736	4.06126063276506e-15
FGF14	4.71838578734854e-08	-1.0016	0.053	0.282	9.43677157469709e-05
GRM5	2.34440198824401e-11	-1.00343	0.053	0.684	4.68880397648802e-08
RORA	1.37991437861389e-05	-1.03171	0.165	0.69	0.0275983
NTM	8.65854795082649e-09	-1.05122	0.647	0.891	1.7317095901653e-05
PCDH15	2.48714595308488e-09	-1.0597	0.045	0.661	4.97429190616976e-06
CA10	6.41817323174711e-07	-1.06759	0.03	0.293	0.00128363
NRCAM	5.39293758597466e-22	-1.31175	0.045	0.782	1.07858751719493e-18
SNTG1	9.60026390563654e-15	-1.35057	0.053	0.718	1.92005278112731e-11
