# Supplementary material for: Integrative transcriptomic analysis reveals oligodendrocyte lineage switching in multiple sclerosis
Source: Life Sci Alliance. 2025 Aug 4;8(10):e202403150. doi: 10.26508/lsa.202403150 (PMC12322325; doi:10.26508/lsa.202403150)
Supplement: Supplementary file 8 [file LSA-2024-03150_TableS8.xlsx]

## Sheet: Sheet1
Supplementary Table 8. Sample information of oligodendrocyte lineage used for ML train data
Specimen ID	Num of Oligo	Age	Age Group
S43	803	0.1	Infancy
S44	149	0.1	Infancy
S39	1984	0.2	Infancy
S2	1534	0.6	Infancy
S3	1464	1	Infancy
S4	861	2	Childhood
S5	830	3	Childhood
S6	566	4	Childhood
S7	1422	4	Childhood
S42	792	4	Childhood
S8	735	6	Childhood
S45	2450	6	Childhood
S10	904	14	Adolescence
S11	789	15	Adolescence
S12	3037	18	Adolescence
S40	402	16	Adolescence
S46	3012	14	Adolescence
S53	3905	13	Adolescence
S14	1590	50	Adult
S16	1504	59	Adult
S17	2433	60	Adult
S47	1434	27	Adult
S48	1248	39	Adult
S49	4418	66	Adult
S50	7214	71	Adult
S18	2764	86	Aging
S19	2046	88	Aging
S21	822	90	Aging
S22	687	92	Aging
S41	326	95	Aging
S51	2882	85	Aging
S52	6860	85	Aging
