# Supplementary material for: Integrative transcriptomic analysis reveals oligodendrocyte lineage switching in multiple sclerosis
Source: Life Sci Alliance. 2025 Aug 4;8(10):e202403150. doi: 10.26508/lsa.202403150 (PMC12322325; doi:10.26508/lsa.202403150)
Supplement: Supplementary file 9 [file LSA-2024-03150_TableS9.xlsx]

## Sheet: preOPC_NAWMvsControl
Supplementary Table 9A. DEGs of pre-OPC in NAWM compared with control white matter
	p_val	avg_log2FC	pct.1	pct.2	p_val_adj
SGCZ	0.00334864	3.5451	0.703	0	1
LRMDA	0.0027325	2.5909	0.782	0.167	1
MIR3681HG	0.0134765	2.31303	0.574	0	1
FAM19A1	0.004737	2.21649	0.762	0.167	1
MT-CO3	0.00115598	2.19319	0.881	0.167	1
TRPS1	0.000820952	2.04938	0.812	0	1
KCTD16	0.00875312	2.01636	0.733	0.167	1
GPC6	0.024453	1.92647	0.752	0.333	1
SNAP25	0.00206065	1.89664	0.743	0	1
KCNIP1	0.003668	1.85404	0.822	0.167	1
DMD	0.000568523	1.82812	0.98	0.667	1
ST8SIA1	0.00590855	1.82717	0.653	0	1
AC004852.2	0.00472476	1.82162	0.921	0.333	1
AL589740.1	0.00145894	1.81153	0.95	0.5	1
FAM135A	0.000714406	1.79686	0.822	0	1
SHC3	0.000922875	1.78727	0.921	0.333	1
NAV3	0.00118209	1.77887	0.98	0.5	1
MCTP1	0.00206065	1.76089	0.743	0	1
ENTPD1-AS1	0.005292	1.73466	0.663	0	1
GTDC1	0.00334856	1.72161	0.703	0	1
CNTNAP5	0.00201811	1.71177	0.95	0.833	1
IMMP2L	0.0229089	1.69072	0.683	0.167	1
POU6F2	0.0132353	1.67304	0.713	0.167	1
SORBS2	0.00263624	1.67233	0.723	0	1
RIMS1	0.00475423	1.62656	0.792	0.167	1
SYN3	0.0215049	1.60197	0.525	0	1
CDC42BPA	0.00171663	1.60043	0.96	0.333	1
UBA6-AS1	0.0268298	1.56584	0.663	0.167	1
SNTG1	0.0020662	1.56389	0.99	0.667	1
LAMA4	0.00473191	1.55915	0.673	0	1
SPATA6	0.00698381	1.52851	0.891	0.5	1
KCND2	0.002474	1.52558	0.97	0.667	1
SLC8A3	0.0122218	1.52554	0.584	0	1
RUNX1T1	0.00822681	1.48968	0.752	0.167	1
C1orf61	0.00465526	1.48573	0.861	0.333	1
PCDH15	0.000540859	1.48529	1	1	1
UBC	0.00658614	1.48346	0.644	0	1
CNNM2	0.00658614	1.4782	0.644	0	1
RAB31	0.00452101	1.47489	0.911	0.333	1
NELL1	0.0491421	1.46674	0.683	0.333	1
ESRRG	0.0174044	1.45127	0.792	0.333	1
KLHL1	0.0360653	1.45025	0.465	0	1
VGLL4	0.00903458	1.44279	0.614	0	1
DYRK1A	0.00376418	1.43871	0.693	0	1
RTN1	0.00771267	1.43265	0.772	0.167	1
FARP2	0.0100071	1.42532	0.604	0	1
IKZF2	0.0110674	1.41774	0.594	0	1
NLK	0.00814394	1.41528	0.624	0	1
CTNNA2	0.00779127	1.41314	0.96	0.667	1
FOXJ3	0.00814394	1.40504	0.624	0	1
BASP1	0.00848844	1.39901	0.743	0.167	1
MSRA	0.0100773	1.39421	0.851	0.333	1
AC091948.1	0.0134765	1.39061	0.574	0	1
TENM1	0.00870696	1.37456	0.802	0.167	1
SLC4A10	0.0134765	1.37344	0.574	0	1
ADK	0.0148386	1.3438	0.564	0	1
NRXN1	0.000514292	1.33908	1	1	1
LINC02588	0.0467483	1.33904	0.584	0.167	1
ELP4	0.0418089	1.33101	0.614	0.167	1
MBNL2	0.0100485	1.33063	0.752	0.167	1
CUL3	0.00658614	1.32311	0.644	0	1
SORCS3	0.0110101	1.32047	0.891	0.333	1
FAM155A	0.00649479	1.31909	0.99	0.833	1
EPB41L4A	0.0196402	1.31638	0.535	0	1
GHR	0.0280077	1.31409	0.495	0	1
ATP1B2	0.0100071	1.314	0.604	0	1
DGKI	0.00791017	1.30258	0.842	0.333	1
PPP2R5E	0.00732958	1.30094	0.634	0	1
WDFY2	0.0148386	1.28891	0.564	0	1
BACH1	0.0235152	1.28232	0.515	0	1
PGAP1	0.0163149	1.27192	0.554	0	1
DPY19L3	0.0110674	1.27171	0.594	0	1
COL4A3BP	0.0179129	1.27062	0.545	0	1
NEO1	0.0134765	1.27038	0.574	0	1
TCF4	0.00221178	1.26714	0.99	0.833	1
PBX1	0.0179763	1.26633	0.881	0.5	1
KCTD8	0.0233199	1.26379	0.772	0.167	1
AL139383.1	0.0424329	1.26192	0.446	0	1
ARID1B	0.00609166	1.25984	0.941	0.5	1
MTDH	0.00473191	1.25752	0.673	0	1
SLC1A3	0.034181	1.25665	0.733	0.333	1
HSD17B12	0.0189241	1.25504	0.693	0.167	1
GLCCI1	0.030563	1.25486	0.881	0.5	1
TFCP2	0.0179129	1.25349	0.545	0	1
MFSD14C	0.0148386	1.24614	0.564	0	1
LINC02223	0.0424329	1.24012	0.446	0	1
PHACTR1	0.0369506	1.23771	0.653	0.167	1
MEGF10	0.0280077	1.23701	0.495	0	1
SNCA	0.0179129	1.23371	0.545	0	1
TSHZ1	0.0179129	1.23193	0.545	0	1
UBE3C	0.0100071	1.2246	0.604	0	1
CHD2	0.0196402	1.22109	0.535	0	1
AL592183.1	0.00814377	1.2166	0.624	0	1
DYM	0.0235005	1.2126	0.673	0.167	1
CTIF	0.00732958	1.20477	0.634	0	1
CPEB4	0.0102478	1.20399	0.921	0.5	1
ATXN10	0.0112893	1.20271	0.842	0.333	1
STXBP5	0.0121201	1.19462	0.743	0.167	1
ASCL1	0.0305081	1.19355	0.485	0	1
NBEAL1	0.0196399	1.18861	0.535	0	1
ZFP36L1	0.0163149	1.18586	0.554	0	1
OXR1	0.0340296	1.18048	0.673	0.167	1
NOVA1	0.00539215	1.17992	1	0.833	1
MYT1	0.0210761	1.17328	0.812	0.333	1
STRBP	0.0163149	1.16951	0.554	0	1
KCNIP3	0.0134765	1.1686	0.574	0	1
GRM5	0.024121	1.1659	0.941	0.5	1
SCN3A	0.0149176	1.16516	0.832	0.167	1
MIR9-3HG	0.0148383	1.16461	0.564	0	1
NTNG1	0.0265311	1.16432	0.861	0.5	1
CLOCK	0.0196402	1.15697	0.535	0	1
EXT1	0.0390659	1.15237	0.614	0.167	1
PPP2R5C	0.0196399	1.14426	0.535	0	1
CREBBP	0.0285974	1.13281	0.673	0.167	1
CLEC16A	0.0235152	1.1298	0.515	0	1
ANKS1B	0.0120115	1.12038	1	1	1
MTSS1L	0.0173885	1.11683	0.743	0.167	1
REPS2	0.0256798	1.11197	0.505	0	1
OSBPL8	0.0280072	1.1091	0.495	0	1
RBBP6	0.0100071	1.10766	0.604	0	1
ATRNL1	0.0209592	1.09478	0.98	0.833	1
LMO4	0.0163149	1.09265	0.554	0	1
PAPOLA	0.0122218	1.09154	0.584	0	1
ZEB1	0.0181334	1.09129	0.98	0.833	1
STAU2	0.0235152	1.0906	0.515	0	1
ENO1	0.0179129	1.0893	0.545	0	1
CFL1	0.0196402	1.08621	0.535	0	1
CORO1C	0.0196402	1.08538	0.535	0	1
PLEKHA2	0.0163149	1.08439	0.554	0	1
UNC79	0.0374542	1.08221	0.812	0.5	1
MIR99AHG	0.0079532	1.08003	0.97	0.833	1
NPAS3	0.00308973	1.07964	1	1	1
UBE2E3	0.0293954	1.07891	0.683	0.167	1
LRP4	0.0328038	1.07859	0.782	0.333	1
PHTF2	0.0163149	1.07719	0.554	0	1
PJA2	0.0163149	1.07676	0.554	0	1
CAMK4	0.049698	1.07635	0.426	0	1
RGS17	0.0360653	1.07604	0.465	0	1
ANKRD36C	0.0264455	1.07352	0.723	0.167	1
INTS6	0.0391425	1.0726	0.455	0	1
CRMP1	0.0256798	1.07182	0.505	0	1
HMGN3	0.0235152	1.06922	0.515	0	1
NRG3	0.0259043	1.06739	0.96	0.667	1
MIPOL1	0.0391425	1.06427	0.455	0	1
SRPK2	0.0412721	1.0617	0.772	0.333	1
GRIK1	0.0388691	1.05567	0.931	0.667	1
PEBP1	0.0358598	1.05056	0.693	0.167	1
ANK2	0.0168189	1.04687	0.931	0.667	1
PTPN12	0.0179125	1.04428	0.545	0	1
HEPN1	0.0459476	1.04084	0.436	0	1
ZNF652	0.0148386	1.04075	0.564	0	1
WDR33	0.0163149	1.04012	0.554	0	1
AFF1	0.0280077	1.03854	0.495	0	1
TRAK1	0.0469416	1.03851	0.802	0.5	1
SLC24A3	0.0454998	1.03839	0.881	0.5	1
CHST11	0.0132135	1.03351	0.99	0.833	1
DLG2	0.00270617	1.02602	0.99	1	1
BASP1-AS1	0.049698	1.0247	0.426	0	1
SNX13	0.0280077	1.02294	0.495	0	1
YTHDC2	0.0256798	1.01943	0.505	0	1
USP43	0.0256798	1.01577	0.505	0	1
ANKS1A	0.0331906	1.01321	0.475	0	1
SSBP3	0.0360647	1.0097	0.465	0	1
OSBP2	0.0391425	1.00672	0.455	0	1
UBA6	0.0305081	1.0048	0.485	0	1
LY6H	0.0391425	1.00448	0.455	0	1
EEF2K	0.0305081	1.00324	0.485	0	1
GRM7	0.024591	1.0019	0.99	0.833	1
AVL9	0.0331906	0.995646	0.475	0	1
ORMDL1	0.0331906	0.994635	0.475	0	1
ZFP36L2	0.049698	0.991731	0.426	0	1
CNN3	0.0424329	0.99173	0.446	0	1
AC092691.1	0.0191523	0.990637	0.99	0.833	1
KDM5B	0.0235152	0.989429	0.515	0	1
PHF20L1	0.0280077	0.987499	0.495	0	1
CNKSR2	0.0459476	0.985992	0.436	0	1
2025-03-07	0.0331901	0.983608	0.475	0	1
MBOAT2	0.0358598	0.982785	0.693	0.167	1
ACSL4	0.0360653	0.981348	0.465	0	1
ZFAND6	0.0391425	0.973338	0.455	0	1
IP6K2	0.0280072	0.963194	0.495	0	1
RAP2A	0.0196402	0.960583	0.535	0	1
AKAP12	0.0424329	0.959285	0.446	0	1
TRIP11	0.0256798	0.956196	0.505	0	1
NPTN	0.0331906	0.95355	0.475	0	1
PLPP1	0.049698	0.952271	0.426	0	1
PPP4R1	0.0391425	0.951788	0.455	0	1
ZNF254	0.0382281	0.951107	0.653	0.167	1
TXNRD1	0.0424329	0.94117	0.446	0	1
GBF1	0.0475509	0.93844	0.624	0.167	1
JAK2	0.049698	0.936603	0.426	0	1
TP53BP1	0.0360653	0.930535	0.465	0	1
AC116366.3	0.0454846	0.921638	0.644	0.167	1
NUP160	0.0424329	0.91953	0.446	0	1
RBBP4	0.0256798	0.91941	0.505	0	1
PIK3C2A	0.0331901	0.917018	0.475	0	1
COL20A1	0.0256798	0.916191	0.505	0	1
ATP11B	0.049698	0.913362	0.426	0	1
ERCC8	0.0360653	0.913199	0.465	0	1
CNKSR3	0.049698	0.912662	0.426	0	1
UCHL1	0.049698	0.911714	0.426	0	1
TRA2B	0.0305081	0.910642	0.485	0	1
MACO1	0.0459476	0.910253	0.436	0	1
SMAD1	0.0459476	0.909823	0.436	0	1
SCN2A	0.0294591	0.909819	0.782	0.167	1
UNK	0.0360647	0.909304	0.465	0	1
PIGC	0.049698	0.908066	0.426	0	1
PCSK1N	0.0440677	0.907772	0.723	0.167	1
ANKRD28	0.0487716	0.905374	0.941	0.667	1
ASAP1	0.0429173	0.902672	0.96	0.667	1
AKAP6	0.0351862	0.898515	0.931	0.667	1
LRP1B	0.000976642	0.890409	1	1	1
TRRAP	0.0391425	0.888841	0.455	0	1
PSEN1	0.049698	0.888528	0.426	0	1
FAIM2	0.0459476	0.887264	0.436	0	1
FKTN	0.0424329	0.885646	0.446	0	1
ATP6V1H	0.0331906	0.884099	0.475	0	1
CAPZB	0.0459476	0.881759	0.436	0	1
NTRK2	0.0352153	0.874133	0.95	0.667	1
USP24	0.0292198	0.872929	0.931	0.833	1
HNRNPR	0.0360653	0.863979	0.465	0	1
ACTR3	0.049698	0.863839	0.426	0	1
HMG20A	0.0391425	0.860341	0.455	0	1
SRSF6	0.049698	0.859282	0.426	0	1
CCDC92	0.0459476	0.856389	0.436	0	1
LRRC4C	0.0150754	0.855842	0.99	1	1
PURA	0.0459476	0.854113	0.436	0	1
CTDSPL2	0.0424329	0.845497	0.446	0	1
ZNF302	0.049698	0.843191	0.426	0	1
KPNA1	0.0360647	0.838714	0.465	0	1
SPATS2	0.0424329	0.827395	0.446	0	1
ADAR	0.049698	0.82695	0.426	0	1
ANAPC5	0.0391425	0.813592	0.455	0	1
KIF5B	0.049698	0.810837	0.426	0	1
EPS15L1	0.049698	0.801442	0.426	0	1
CLK4	0.0424323	0.794856	0.446	0	1
CSMD1	0.0168511	0.787709	1	1	1
GRID2	0.0225118	0.77487	1	1	1
FGF14	0.0429351	0.758546	1	0.833	1
WASHC4	0.049698	0.744703	0.426	0	1
TNKS2	0.0424329	0.735875	0.446	0	1
MIR29B2CHG	0.049698	0.734291	0.426	0	1
GPHN	0.0472872	0.69719	1	0.833	1
PCDH9	0.0402258	0.685366	1	1	1
CNTN1	0.021339	0.663413	0.99	0.833	1
NAPEPLD	0.0436517	0.650851	0.762	0.167	1
ADGRB3	0.0340798	0.643623	0.99	1	1
DIP2B	0.0282296	-0.585141	0.752	1	1
CCNT2-AS1	0.021874	-0.587754	0.069	0.333	1
CDK11B	0.00168165	-0.58832	0.04	0.333	1
ZNF730	0.0411133	-0.589774	0.089	0.333	1
RHBDL1	0.0251546	-0.590144	0.079	0.333	1
RAB33A	0.0386328	-0.590746	0.089	0.333	1
DEXI	0.0362808	-0.594053	0.089	0.333	1
C14orf93	0.0288602	-0.596722	0.079	0.333	1
RNF41	0.0411133	-0.596882	0.089	0.333	1
NELFB	0.0269525	-0.596941	0.079	0.333	1
AL035587.1	0.00211607	-0.601858	0.04	0.333	1
IREB2	0.0430067	-0.602756	0.386	0.667	1
SLC7A2	0.0269525	-0.605724	0.079	0.333	1
AC008991.1	0.0288602	-0.608611	0.079	0.333	1
WFS1	0.0386328	-0.608616	0.089	0.333	1
AC092574.2	0.0234615	-0.611857	0.079	0.333	1
PRELID3A	0.0386328	-0.612463	0.089	0.333	1
RDH13	0.0188337	-0.614928	0.069	0.333	1
RANBP6	0.0466308	-0.616336	0.099	0.333	1
WDR60	0.0354828	-0.617904	0.554	0.833	1
AC018680.1	0.00727631	-0.618688	0.01	0.167	1
VARS	0.0340518	-0.6212	0.089	0.333	1
TCF3	0.0161696	-0.624845	0.069	0.333	1
CNP	0.0483522	-0.625742	0.653	0.833	1
CSNK2A2	0.0486102	-0.626347	0.218	0.5	1
ANKRD11	0.0188782	-0.627179	0.733	1	1
TCF12	0.0402258	-0.628098	1	1	1
AC073896.1	0.0188337	-0.629015	0.069	0.333	1
FNDC3B	0.0325867	-0.632165	0.683	0.833	1
TMEM63A	0.0331108	-0.63238	0.02	0.167	1
AC083843.3	0.0121054	-0.633283	0.059	0.333	1
CLK2	0.0111249	-0.635256	0.059	0.333	1
IRF2BPL	0.0149662	-0.635561	0.069	0.333	1
KIF1A	0.0445888	-0.636316	0.218	0.5	1
TOR3A	0.0234615	-0.636385	0.079	0.333	1
ST6GALNAC5	0.00611323	-0.638311	0.01	0.167	1
CRB1	0.00984233	-0.63917	0.881	1	1
ZNF688	0.0174571	-0.641153	0.069	0.333	1
ZFYVE16	0.0326521	-0.644436	0.743	0.833	1
RPLP2	0.00859315	-0.646834	0.059	0.333	1
PUDP	0.0216192	-0.649494	0.158	0.5	1
CSRP1	0.0154766	-0.6505	0.149	0.5	1
SMOC1	0.0259156	-0.653692	0.97	1	1
AC007221.1	0.00611323	-0.657967	0.01	0.167	1
MPRIP	0.0495059	-0.658047	0.663	0.833	1
LNX2	0.00188741	-0.658096	0.04	0.333	1
TRIM65	0.00859315	-0.660781	0.059	0.333	1
KLHL24	0.0264438	-0.662087	0.644	0.833	1
TPM4	0.0264141	-0.666991	0.168	0.5	1
SULT1A2	6.60213e-09	-0.670817	0	0.333	0.000285885
BCAT2	0.0386328	-0.671116	0.089	0.333	1
OPHN1	0.0282634	-0.675328	0.98	1	1
SRGAP3	0.0425196	-0.675338	0.842	0.833	1
SIAH2	0.0386328	-0.676009	0.089	0.333	1
SETMAR	0.0466308	-0.677831	0.099	0.333	1
LIN7A	0.0340518	-0.679248	0.089	0.333	1
ARL17A	0.044236	-0.680061	0.208	0.5	1
SIPA1L3	0.0463956	-0.682273	0.663	0.833	1
RAB10	0.0454846	-0.682576	0.604	0.833	1
ZNF787	0.0362808	-0.68524	0.089	0.333	1
AC008770.2	0.000467144	-0.685476	0.03	0.333	1
FAM122B	0.00424912	-0.686265	0.05	0.333	1
SLC37A3	0.0393576	-0.691005	0.228	0.5	1
STK36	0.00424912	-0.693226	0.05	0.333	1
SLITRK4	0.0374896	-0.694277	0.188	0.5	1
GTPBP6	0.0242617	-0.695991	0.188	0.5	1
AC009404.1	0.0234615	-0.696612	0.079	0.333	1
SOD2.1	0.0466308	-0.702531	0.099	0.333	1
MCM6	0.00168165	-0.702572	0.04	0.333	1
BAIAP2	0.0234615	-0.704979	0.079	0.333	1
LRP5	0.013141	-0.705345	0.158	0.5	1
LINC00937	0.0269753	-0.707671	0.446	0.833	1
DPF1	0.0274508	-0.710573	0.198	0.5	1
COMMD6	0.00806765	-0.711266	0.139	0.5	1
RPL23	0.000467144	-0.711356	0.03	0.333	1
EPRS	0.0361445	-0.71152	0.208	0.5	1
LASP1	0.0234615	-0.71163	0.079	0.333	1
KIF27	0.0183398	-0.71229	0.149	0.5	1
TMPRSS5	0.0234615	-0.712896	0.079	0.333	1
SPIRE2	0.00168165	-0.713272	0.04	0.333	1
PSMB4	7.01369e-05	-0.713597	0.02	0.333	1
FERMT1	0.0123341	-0.71567	0.842	1	1
PIP4K2A	0.0444206	-0.720368	0.762	0.833	1
RPUSD4	0.0340518	-0.721175	0.089	0.333	1
SBNO2	0.00168165	-0.721352	0.04	0.333	1
CXXC1	0.0234615	-0.722175	0.079	0.333	1
JARID2	0.0482636	-0.726991	0.614	0.833	1
Z68871.1	0.000536384	-0.727125	0.03	0.333	1
AFAP1L2	0.0445492	-0.72814	0.634	0.833	1
AL513217.1	0.000467144	-0.728267	0.03	0.333	1
DCAF4	7.01369e-05	-0.728806	0.02	0.333	1
PPP3CC	0.045398	-0.73226	0.525	0.833	1
FBXO22	0.0260026	-0.732778	0.178	0.5	1
MINK1	0.0230784	-0.739499	0.188	0.5	1
TMEM25	0.00424912	-0.748972	0.05	0.333	1
SSH3	6.60213e-09	-0.74996	0	0.333	0.000285885
CLDN15	7.01369e-05	-0.752765	0.02	0.333	1
EDIL3	0.0352314	-0.754197	0.95	1	1
GSTZ1	0.00859315	-0.757353	0.059	0.333	1
ABCD4	0.0134948	-0.75823	0.317	0.667	1
TCAF1	0.0352912	-0.759544	0.366	0.667	1
OPA3	0.0251546	-0.765037	0.079	0.333	1
ADAM33	0.0493778	-0.766077	0.089	0.333	1
AC084036.1	3.10203e-06	-0.766848	0.01	0.333	0.134324
DDX5	0.0229972	-0.766883	0.822	1	1
IGDCC3	0.0155657	-0.767186	0.158	0.5	1
ADAMTSL1	0.037216	-0.769813	0.02	0.167	1
TFAM	0.00354382	-0.772423	0.119	0.5	1
SLITRK3	0.0486102	-0.775056	0.218	0.5	1
ZNF214	0.000615093	-0.775749	0.03	0.333	1
CUEDC1	0.0459476	-0.779759	0.396	0.667	1
MEGF11	0.0156478	-0.780534	1	1	1
LINC01561	0.00424912	-0.783715	0.05	0.333	1
HSBP1L1	0.000467144	-0.785216	0.03	0.333	1
ATE1	0.0450976	-0.786349	0.723	0.833	1
ZMAT1	0.0449029	-0.786627	0.564	0.833	1
SAMD8	0.00580016	-0.78729	0.238	0.667	1
NAAA	0.0331108	-0.788189	0.02	0.167	1
MKRN3	0.0214265	-0.789073	0.554	0.833	1
KPNB1	0.0484463	-0.791031	0.366	0.667	1
UXS1	0.0110566	-0.791352	0.158	0.5	1
H2AFY	0.00272101	-0.792906	0.386	0.833	1
CABYR	0.000615093	-0.796334	0.03	0.333	1
PTDSS1	0.00688396	-0.796543	0.139	0.5	1
TMEM235	0.000704441	-0.796585	0.03	0.333	1
NEURL1B	0.000467144	-0.797917	0.03	0.333	1
SOX8	0.0168801	-0.80106	0.703	1	1
ZNF281	0.0104301	-0.801086	0.158	0.5	1
FAM104B	0.0494232	-0.801715	0.099	0.333	1
SHTN1	0.00538848	-0.811661	0.129	0.5	1
TMEM51-AS1	9.88406e-05	-0.816321	0.02	0.333	1
PLIN3	0.0234615	-0.817274	0.079	0.333	1
SSTR2	0.00611323	-0.819715	0.01	0.167	1
STAG1	0.0146396	-0.820401	0.782	1	1
2025-09-02	0.0271593	-0.820491	0.604	0.833	1
RPS18	0.00611323	-0.822172	0.01	0.167	1
HMGCR	0.0254489	-0.823018	0.287	0.667	1
ZNF136	0.000467144	-0.829623	0.03	0.333	1
TNFRSF14	7.01369e-05	-0.830729	0.02	0.333	1
MARS	0.0269525	-0.83087	0.079	0.333	1
ZBTB18	0.0230784	-0.834172	0.188	0.5	1
SEC14L1	0.0327724	-0.837837	0.406	0.667	1
TFAP2E	0.000810983	-0.84117	0.089	0.5	1
PRKRIP1	0.0424329	-0.841207	0.406	0.667	1
FAM83D	0.0331108	-0.844425	0.02	0.167	1
NMRAL1	0.00605176	-0.848885	0.139	0.5	1
OAF	0.0331108	-0.85205	0.02	0.167	1
ZNF616	0.0331108	-0.852157	0.02	0.167	1
PP2D1	0.0331108	-0.852955	0.02	0.167	1
RPL35A	0.000226906	-0.855062	0.069	0.5	1
THG1L	0.0331108	-0.856885	0.02	0.167	1
AC008537.2	4.86078e-05	-0.857755	0	0.167	1
IFT140	0.0149662	-0.860314	0.069	0.333	1
CCDC7	0.0393929	-0.860745	0.446	0.667	1
CYP51A1	0.0331108	-0.862357	0.02	0.167	1
ZDHHC4	0.0331108	-0.864968	0.02	0.167	1
BTBD11	0.00350694	-0.865491	0.168	0.667	1
EIF4H	0.00464308	-0.866242	0.228	0.667	1
CAMK2G	0.0055197	-0.866436	0.416	0.833	1
LCORL	0.0258242	-0.870467	0.535	0.833	1
PIH1D2	0.00611323	-0.873236	0.01	0.167	1
GRAMD2B	0.0254531	-0.875822	0.703	0.833	1
NAGPA	0.00611323	-0.87613	0.01	0.167	1
P2RX7	0.0247335	-0.879671	0.713	0.833	1
BRAF	0.0367182	-0.881983	0.772	1	1
TOMM20	0.0364414	-0.883352	0.198	0.5	1
PRPF38B	0.0102579	-0.885417	0.317	0.667	1
AP003481.1	4.86078e-05	-0.887621	0	0.167	1
AC004158.3	4.86078e-05	-0.890846	0	0.167	1
AC005037.3	4.86078e-05	-0.890846	0	0.167	1
AC018890.6	4.86078e-05	-0.890846	0	0.167	1
AP000462.2	4.86078e-05	-0.890846	0	0.167	1
ATP5D	4.86078e-05	-0.890846	0	0.167	1
ATP5E	4.86078e-05	-0.890846	0	0.167	1
ATP5G2	4.86078e-05	-0.890846	0	0.167	1
ATP5G3	4.86078e-05	-0.890846	0	0.167	1
C14orf37	4.86078e-05	-0.890846	0	0.167	1
C1orf50	4.86078e-05	-0.890846	0	0.167	1
CCDC94	4.86078e-05	-0.890846	0	0.167	1
CTB-171A8.1	4.86078e-05	-0.890846	0	0.167	1
CTC-329D1.2	4.86078e-05	-0.890846	0	0.167	1
CTD-2545M3.8	4.86078e-05	-0.890846	0	0.167	1
CTD-3193K9.11	4.86078e-05	-0.890846	0	0.167	1
DGCR5	4.86078e-05	-0.890846	0	0.167	1
EBLN3	4.86078e-05	-0.890846	0	0.167	1
FAM212A	4.86078e-05	-0.890846	0	0.167	1
FAM21C	4.86078e-05	-0.890846	0	0.167	1
FAM73B	4.86078e-05	-0.890846	0	0.167	1
GATS	4.86078e-05	-0.890846	0	0.167	1
GCSH	4.86078e-05	-0.890846	0	0.167	1
GGPS1	4.86078e-05	-0.890846	0	0.167	1
GS1-124K5.4	4.86078e-05	-0.890846	0	0.167	1
KCTD11	4.86078e-05	-0.890846	0	0.167	1
KIAA0368	4.86078e-05	-0.890846	0	0.167	1
LARGE	4.86078e-05	-0.890846	0	0.167	1
LINC00869	4.86078e-05	-0.890846	0	0.167	1
LINC01420	4.86078e-05	-0.890846	0	0.167	1
LLNLR-245B6.1	4.86078e-05	-0.890846	0	0.167	1
MESDC2	4.86078e-05	-0.890846	0	0.167	1
PIGM	4.86078e-05	-0.890846	0	0.167	1
PLB1	4.86078e-05	-0.890846	0	0.167	1
RP11-123O10.4	4.86078e-05	-0.890846	0	0.167	1
RP11-164O23.8	4.86078e-05	-0.890846	0	0.167	1
RP11-197K3.1	4.86078e-05	-0.890846	0	0.167	1
RP11-25K19.1	4.86078e-05	-0.890846	0	0.167	1
RP11-262H14.4	4.86078e-05	-0.890846	0	0.167	1
RP11-269C23.5	4.86078e-05	-0.890846	0	0.167	1
RP11-315E17.1	4.86078e-05	-0.890846	0	0.167	1
RP11-351M8.2	4.86078e-05	-0.890846	0	0.167	1
RP11-384F7.2	4.86078e-05	-0.890846	0	0.167	1
RP11-472M19.2	4.86078e-05	-0.890846	0	0.167	1
RP11-554F20.1	4.86078e-05	-0.890846	0	0.167	1
RP11-582J16.4	4.86078e-05	-0.890846	0	0.167	1
RP11-619J20.1	4.86078e-05	-0.890846	0	0.167	1
RP11-83A24.2	4.86078e-05	-0.890846	0	0.167	1
RP13-188A5.1	4.86078e-05	-0.890846	0	0.167	1
RP4-605O3.4	4.86078e-05	-0.890846	0	0.167	1
RP5-984P4.6	4.86078e-05	-0.890846	0	0.167	1
SEPW1	4.86078e-05	-0.890846	0	0.167	1
TCEB1	4.86078e-05	-0.890846	0	0.167	1
TMEM57	4.86078e-05	-0.890846	0	0.167	1
TPT1-AS1	4.86078e-05	-0.890846	0	0.167	1
ZC3H11A	4.86078e-05	-0.890846	0	0.167	1
ZZZ3	4.86078e-05	-0.890846	0	0.167	1
RP11-298J20.3	4.86078e-05	-0.890846	0	0.167	1
KCNQ1DN	4.86078e-05	-0.890846	0	0.167	1
CAPN3	4.86078e-05	-0.890846	0	0.167	1
CTC-459F4.3	4.86078e-05	-0.890846	0	0.167	1
LINC00493	4.86078e-05	-0.890846	0	0.167	1
ATP5O	4.86078e-05	-0.890846	0	0.167	1
ATP5J2	4.86078e-05	-0.890846	0	0.167	1
SH3PXD2B	0.0386894	-0.895474	0.208	0.5	1
ALAD	2.03565e-05	-0.896234	0.05	0.5	0.881476
HIPK2	0.0311708	-0.898994	0.693	0.833	1
PMEPA1	0.00354382	-0.903383	0.119	0.5	1
ASMTL	0.000810983	-0.911998	0.089	0.5	1
GLOD4	0.0269525	-0.913515	0.079	0.333	1
PEPD	0.0331996	-0.919862	0.198	0.5	1
LINC00342	0.0494232	-0.922016	0.099	0.333	1
ZNF573	0.0408518	-0.922301	0.218	0.5	1
CAMSAP2	0.0363031	-0.933516	0.881	1	1
SRP54	0.0242757	-0.93421	0.386	0.667	1
GLTP	0.0146001	-0.935592	0.347	0.667	1
ZNF500	0.0288602	-0.935986	0.079	0.333	1
MMP2	0.0494232	-0.938927	0.099	0.333	1
IPO13	0.0386328	-0.94078	0.089	0.333	1
CETN3	0.0111249	-0.945707	0.059	0.333	1
BMP1	0.0174571	-0.948735	0.069	0.333	1
POLR2B	0.0317525	-0.94913	0.188	0.5	1
TRAP1	0.0316735	-0.951741	0.198	0.5	1
CARS2	0.0430451	-0.953532	0.238	0.5	1
HIF1A-AS2	0.0161696	-0.966652	0.069	0.333	1
PODN	0.0494232	-0.971628	0.099	0.333	1
RPS16	0.0488351	-0.972415	0.238	0.5	1
SLC12A2	0.00579292	-0.975246	0.248	0.667	1
WDR77	0.0494232	-0.976114	0.099	0.333	1
CHD3	0.0251546	-0.978499	0.079	0.333	1
DPYSL3	0.0151993	-0.980126	0.535	0.833	1
RSRP1	0.00610924	-0.980323	0.683	0.833	1
AC009403.1	0.000191286	-0.984223	0.139	0.667	1
PAIP2	0.0141142	-0.985756	0.317	0.667	1
IPP	0.0362808	-0.990546	0.089	0.333	1
CRY1	0.0340518	-0.993826	0.089	0.333	1
RABGGTB	0.00168165	-0.995552	0.04	0.333	1
TOM1L1	0.0075561	-0.997055	0.238	0.667	1
RPL10A	0.0393576	-1.00451	0.228	0.5	1
RBM18	0.0362808	-1.00787	0.089	0.333	1
APCDD1	0.0499299	-1.00933	0.832	1	1
MERTK	0.00469192	-1.01376	0.05	0.333	1
DCBLD2	0.00462616	-1.01507	0.505	0.833	1
UNC13B	0.0183023	-1.01608	0.168	0.5	1
SOAT1	0.0362808	-1.01679	0.089	0.333	1
RPL5	0.0214027	-1.02019	0.347	0.667	1
NR2F1	0.0212067	-1.02063	0.178	0.5	1
ANGPTL2	0.0470087	-1.02823	0.446	0.667	1
DIS3	0.0242617	-1.02827	0.188	0.5	1
CSNK1G1	0.0251546	-1.03164	0.079	0.333	1
DHRSX	0.0427438	-1.03655	0.465	0.667	1
UBA3	0.0415578	-1.0416	0.485	0.667	1
FAM118A	0.000164922	-1.04232	0.069	0.5	1
POLR2M	0.000467144	-1.04539	0.03	0.333	1
NCAPD2	0.00168165	-1.04588	0.04	0.333	1
ATP6V1G1	0.0237253	-1.04657	0.347	0.667	1
PDS5A	0.00698984	-1.04718	0.535	0.833	1
DDX52	0.019112	-1.05233	0.178	0.5	1
SLC44A1	0.0425191	-1.0554	0.842	0.833	1
MAN2C1	0.00403771	-1.05585	0.228	0.667	1
KIF3C	0.0278574	-1.06301	0.386	0.667	1
MCPH1-AS1	0.0234615	-1.066	0.079	0.333	1
TFEB	0.0117162	-1.07025	0.158	0.5	1
MC1R	7.01369e-05	-1.07444	0.02	0.333	1
KLHL5	0.00970037	-1.07496	0.515	0.833	1
SNX9	0.000676573	-1.07604	0.554	1	1
CHST15	0.0149532	-1.08151	0.327	0.667	1
SYPL1	0.00256682	-1.08537	0.109	0.5	1
ZNF865	0.00859315	-1.08789	0.059	0.333	1
PTK2	0.0164993	-1.08853	0.911	0.833	1
MCF2L	0.00208514	-1.09245	0.396	0.833	1
SNRPB2	0.0110566	-1.09277	0.158	0.5	1
MAP3K11	0.00469192	-1.09444	0.05	0.333	1
DHTKD1	0.0408518	-1.09883	0.218	0.5	1
IMPDH1	0.00168165	-1.09986	0.04	0.333	1
TEX10	0.0032972	-1.10032	0.119	0.5	1
TMX3	0.0224309	-1.10055	0.366	0.667	1
NAA15	0.0228904	-1.10125	0.366	0.667	1
CHST10	7.23282e-05	-1.10269	0.129	0.667	1
PLEKHG1	0.0251546	-1.10465	0.079	0.333	1
INTS10	0.000699477	-1.10503	0.535	1	1
INPP5A	0.0293518	-1.10767	0.208	0.5	1
DCTN3	0.000523952	-1.10772	0.079	0.5	1
ATCAY	0.0353947	-1.10976	0.832	0.833	1
SLC15A4	0.0181928	-1.11754	0.356	0.667	1
SON	0.00852807	-1.11943	0.624	0.833	1
RASGEF1B	0.00283226	-1.12081	0.208	0.667	1
FGF12	0.00989403	-1.12628	1	1	1
UBE3B	0.0322221	-1.12643	0.208	0.5	1
TMEM64	0.000467144	-1.12736	0.03	0.333	1
SIRT2	0.0268298	-1.12857	0.624	0.833	1
FBXW2	0.00190833	-1.13094	0.218	0.667	1
RPL28	0.0386328	-1.1323	0.089	0.333	1
TF	0.0219456	-1.14383	0.188	0.5	1
NDUFS6	0.000968272	-1.15043	0.089	0.5	1
MORF4L2	0.00417609	-1.1509	0.416	0.833	1
RAB11FIP3	0.0472572	-1.15524	0.406	0.667	1
DHX34	0.00220185	-1.15704	0.109	0.5	1
PRR12	0.00538848	-1.15704	0.129	0.5	1
USP5	0.000432225	-1.15726	0.079	0.5	1
PTPN2	0.0488351	-1.16002	0.238	0.5	1
FASTK	0.00285024	-1.16507	0.119	0.5	1
CADM1	0.0106974	-1.16827	0.99	1	1
CLIC4	0.0112507	-1.1756	0.317	0.667	1
DSCAML1	0.00495278	-1.17595	0.931	1	1
ODR4	0.00173943	-1.17782	0.208	0.667	1
TAMM41	0.00458995	-1.18306	0.277	0.667	1
CYTH1	0.0416612	-1.18868	0.376	0.667	1
TXNDC15	0.0131784	-1.1943	0.168	0.5	1
SLC29A2	2.03565e-05	-1.20049	0.05	0.5	0.881476
NFASC	0.0241082	-1.2026	0.762	0.833	1
RPS11	0.0466308	-1.20561	0.099	0.333	1
GALNT7	0.014703	-1.23692	0.356	0.667	1
TERF1	0.00091907	-1.24561	0.376	0.833	1
MPHOSPH8	0.0452012	-1.25443	0.475	0.667	1
APPL2	0.00888275	-1.25912	0.624	0.833	1
VPS9D1	0.000173875	-1.25931	0.267	0.833	1
NSA2	0.00567063	-1.27107	0.139	0.5	1
KRCC1	0.00477095	-1.29001	0.287	0.667	1
OAT	0.00138116	-1.29961	0.198	0.667	1
RPL36AL	0.00983548	-1.30744	0.158	0.5	1
EHD3	0.00319269	-1.31103	0.356	0.833	1
CELF1	0.000335074	-1.33253	0.564	1	1
VSTM2B	0.00229149	-1.33256	0.446	0.833	1
CDK10	0.0032972	-1.34494	0.119	0.5	1
AAGAB	0.000360497	-1.35175	0.149	0.667	1
PCBP4	0.0118979	-1.35578	0.366	0.667	1
TRHDE	0.000337355	-1.35627	0.139	0.667	1
RPS25	0.000577954	-1.37483	0.178	0.667	1
KAZN	0.037663	-1.37535	1	1	1
GNG2	0.00266424	-1.40993	0.505	0.833	1
AFMID	6.51684e-07	-1.41366	0.03	0.5	0.0282192
SH3RF3	0.0221876	-1.41372	0.337	0.667	1
SNX1	0.0132007	-1.42146	0.713	0.833	1
CMC2	0.00165677	-1.42577	0.396	0.833	1
TRAF4	0.0168256	-1.42614	0.396	0.667	1
RP11-69I8.3	4.86078e-05	-1.43751	0	0.167	1
RP11-894P9.1	4.86078e-05	-1.43751	0	0.167	1
WHSC1L1	4.86078e-05	-1.43751	0	0.167	1
LUC7L3	0.000753051	-1.46863	0.851	1	1
LINC00685	8.57713e-06	-1.47938	0.089	0.667	0.371407
RPS28	0.0149662	-1.48038	0.069	0.333	1
FYN	0.0389246	-1.48619	0.98	0.833	1
EPHB1	0.0271593	-1.54627	0.604	0.833	1
ZEB2	0.011466	-1.54858	0.861	1	1
SAMHD1	0.000435798	-1.58061	0.465	1	1
RPS27	3.10203e-06	-1.60663	0.01	0.333	0.134324
ZNF131	8.99152e-05	-1.61232	0.545	1	1
ARHGAP35	0.00161459	-1.64917	0.396	0.833	1
SOGA1	0.00437836	-1.71045	0.495	0.833	1
TNS3	0.0200808	-1.82354	0.861	1	1
LINC00680	4.86078e-05	-1.83301	0	0.167	1
LINC-PINT	4.86078e-05	-1.83301	0	0.167	1
RP11-187O7.3	4.86078e-05	-1.83301	0	0.167	1
RP11-161M6.2	4.86078e-05	-1.83301	0	0.167	1
PLP1	0.00141285	-1.9108	0.376	0.833	1
GPR17	0.00176252	-1.91734	0.752	1	1
MIR219A2	4.86078e-05	-3.492	0	0.167	1

## Sheet: NFOL_NAWMvsControl
Supplementary Table 9B. DEGs of NFOL in NAWM compared with control white matter
	p_val	avg_log2FC	pct.1	pct.2	p_val_adj
ISG15	5.32994e-20	2.85373	0.338	0.02	2.30797e-15
MALAT1	1.05326e-77	1.91754	0.991	0.328	4.56085e-73
ERBIN	2.13242e-61	1.77313	0.988	0.319	9.2338e-57
TSC22D4	3.91736e-67	1.76158	0.885	0.167	1.69629e-62
QDPR	2.70263e-56	1.625	0.94	0.407	1.17029e-51
SELENOP	2.35921e-59	1.57137	0.908	0.221	1.02159e-54
IFI6	6.07917e-17	1.55474	0.358	0.069	2.6324e-12
SELENOW	6.41056e-62	1.5295	0.844	0.123	2.7759e-57
B2M	1.89688e-33	1.50566	0.817	0.314	8.21386e-29
LURAP1L-AS1	4.80296e-31	1.4993	0.544	0.064	2.07978e-26
AL359091.1	4.13666e-49	1.44414	0.838	0.201	1.79125e-44
AC006059.1	1.96445e-38	1.38906	0.778	0.221	8.50645e-34
XIST	1.11775e-12	1.3848	0.278	0.039	4.8401e-08
PTPN13	1.84277e-33	1.37115	0.789	0.304	7.97955e-29
CADM2	1.41123e-31	1.3098	0.963	0.74	6.1109e-27
MT-CYB	2.56984e-38	1.22823	0.628	0.078	1.11279e-33
CNDP1	1.57514e-21	1.20834	0.916	0.603	6.82069e-17
NAIP	1.6927e-44	1.20188	0.81	0.201	7.32971e-40
AC096564.1	1.34886e-43	1.1764	0.8	0.186	5.84085e-39
INSIG1	2.49606e-14	1.14791	0.529	0.211	1.08085e-09
CFL1	2.04125e-38	1.11983	0.674	0.118	8.83902e-34
RETREG1	1.95368e-44	1.11455	0.923	0.275	8.45983e-40
STMN1	1.54079e-32	1.06825	0.832	0.353	6.67192e-28
AC116366.3	4.99021e-31	1.06274	0.6	0.098	2.16086e-26
PRKN	1.70391e-29	1.02654	0.777	0.27	7.37826e-25
DDX58	3.56719e-20	1.02385	0.393	0.049	1.54467e-15
OLMALINC	1.58972e-25	1.02382	0.725	0.289	6.88383e-21
AC016831.7	1.5374e-33	1.02003	0.92	0.387	6.65727e-29
PARP14	4.59266e-17	1.02	0.282	0.005	1.98871e-12
NSD3	1.00831e-39	0.999857	0.788	0.181	4.3662e-35
ECPAS	2.60355e-34	0.996775	0.756	0.186	1.12739e-29
COP1	1.27856e-32	0.987437	0.681	0.157	5.5364e-28
PLLP	2.52365e-32	0.982892	0.878	0.382	1.09279e-27
BCL6	2.76291e-19	0.97865	0.405	0.069	1.1964e-14
ANO4	1.33141e-12	0.968777	0.58	0.294	5.76528e-08
HDAC2-AS2	1.74853e-31	0.966872	0.815	0.275	7.5715e-27
TXNRD1	4.65002e-29	0.957937	0.603	0.127	2.01355e-24
JUND	4.22001e-29	0.953637	0.858	0.353	1.82735e-24
CLDND1	8.07195e-37	0.952578	0.987	0.657	3.49532e-32
LHPP	7.26412e-32	0.950505	0.681	0.172	3.14551e-27
ATP5MC2	7.47669e-32	0.937808	0.575	0.078	3.23756e-27
MOG	2.66394e-44	0.937254	0.983	0.755	1.15354e-39
HLA-C	3.9428e-18	0.934654	0.379	0.059	1.70731e-13
L3MBTL4	7.80585e-18	0.931633	0.686	0.343	3.38009e-13
AC010894.3	3.06286e-33	0.928538	0.597	0.078	1.32628e-28
AC006148.1	1.28641e-17	0.922678	0.5	0.142	5.5704e-13
SGK3	7.22142e-31	0.915116	0.938	0.461	3.12702e-26
NKX6-2	1.4388e-29	0.91421	0.94	0.549	6.23029e-25
AC013394.1	1.26164e-31	0.900024	0.661	0.137	5.46315e-27
EIF2AK2	3.62763e-14	0.898355	0.439	0.157	1.57084e-09
NLGN1	5.52349e-08	0.898069	0.555	0.348	0.00239178
AC245297.3	7.30698e-31	0.894732	0.78	0.245	3.16407e-26
STAT1	1.28962e-22	0.891323	0.42	0.044	5.58431e-18
AFDN	8.44541e-32	0.890892	0.781	0.23	3.65703e-27
SEM1	9.4047e-23	0.885087	0.5	0.098	4.07242e-18
PARP9	1.19928e-23	0.881103	0.43	0.039	5.1931e-19
IFIT1	7.25619e-14	0.880789	0.366	0.088	3.14208e-09
APOO	2.43253e-29	0.876789	0.62	0.123	1.05334e-24
AC005609.5	2.48131e-08	0.876779	0.172	0.02	0.00107446
TMEM98	1.78329e-23	0.871917	0.663	0.211	7.72198e-19
AL139260.1	6.25168e-23	0.864122	0.505	0.098	2.7071e-18
IFIT3	3.16862e-09	0.863019	0.563	0.314	0.000137208
CCNH	9.80844e-25	0.861442	0.793	0.324	4.24725e-20
TIAM1	2.28509e-20	0.85336	0.577	0.181	9.8949e-16
ADAMTS18	1.85983e-15	0.851867	0.522	0.181	8.05345e-11
LARGE1	2.6333e-22	0.849424	0.475	0.078	1.14027e-17
LAMP2	4.96832e-28	0.842568	0.958	0.559	2.15138e-23
AP002370.2	4.69648e-25	0.831017	0.549	0.108	2.03367e-20
TENT2	1.55028e-28	0.831014	0.736	0.211	6.71303e-24
SVEP1	2.00713e-09	0.815004	0.264	0.069	8.69129e-05
KDM4C	4.92646e-28	0.814759	0.88	0.397	2.13326e-23
HERC6	4.78436e-15	0.814272	0.292	0.029	2.07172e-10
CERS2	5.67521e-29	0.813168	0.511	0.049	2.45748e-24
TUT4	4.46508e-28	0.80718	0.703	0.196	1.93347e-23
RPL15	1.46959e-28	0.806581	0.697	0.191	6.36363e-24
LINC01608	2.52383e-09	0.805267	0.459	0.23	0.000109287
CPLANE1	5.45239e-25	0.79995	0.542	0.103	2.36099e-20
LINC01630	2.8002e-21	0.798769	0.629	0.191	1.21254e-16
LSS	6.01319e-23	0.797686	0.818	0.382	2.60383e-18
PDE4DIP	2.40202e-25	0.781209	0.789	0.299	1.04012e-20
AC098850.3	3.69294e-26	0.779407	0.592	0.132	1.59912e-21
ELF2	1.75492e-22	0.779192	0.917	0.529	7.59917e-18
SLC48A1	1.57914e-28	0.770507	0.713	0.201	6.83799e-24
MINDY2	9.30511e-25	0.767209	0.626	0.167	4.0293e-20
OGA	6.52692e-24	0.764385	0.592	0.147	2.82629e-19
NLRC5	9.96379e-19	0.76272	0.348	0.029	4.31452e-14
AC110285.1	5.79509e-19	0.762251	0.484	0.113	2.50939e-14
MTREX	9.85511e-25	0.760797	0.605	0.147	4.26746e-20
LHFPL6	2.39192e-13	0.760208	0.335	0.074	1.03575e-08
GTF2I	9.48517e-27	0.758315	0.939	0.5	4.10727e-22
AC118549.1	2.45092e-30	0.756298	0.813	0.245	1.0613e-25
GPR155	4.48401e-14	0.755828	0.384	0.098	1.94167e-09
FCHSD2	7.28835e-07	0.75013	0.355	0.176	0.03156
MAMDC2	1.84836e-24	0.746492	0.398	0.015	8.00377e-20
AC090517.4	5.72009e-20	0.745552	0.516	0.132	2.47691e-15
DOCK1	6.10308e-25	0.740674	0.961	0.691	2.64276e-20
TBC1D19	6.00993e-25	0.73815	0.635	0.162	2.60242e-20
LINC02256	9.43166e-24	0.733206	0.561	0.123	4.0841e-19
SREBF1	1.17783e-20	0.726449	0.524	0.132	5.10022e-16
BEX3	9.32153e-25	0.725519	0.476	0.059	4.03641e-20
LRRC7	2.04517e-13	0.723808	0.588	0.255	8.85601e-09
EEF1A1	7.5422e-23	0.72062	0.865	0.392	3.26593e-18
CDH19	1.92503e-13	0.715594	0.673	0.353	8.33578e-09
MUC20-OT1	1.88229e-22	0.712637	0.635	0.186	8.15071e-18
VXN	3.56328e-23	0.712086	0.497	0.083	1.54297e-18
BNIP3L	1.24707e-20	0.706986	0.648	0.211	5.40006e-16
IFIT2	7.49396e-12	0.703302	0.371	0.108	3.24503e-07
MARK3	2.00263e-21	0.700901	0.859	0.431	8.6718e-17
TPST1	4.09282e-13	0.698203	0.471	0.167	1.77227e-08
N4BP2L2	3.6237e-23	0.698121	0.97	0.632	1.56913e-18
WHRN	1.26986e-21	0.696382	0.639	0.201	5.49873e-17
HNRNPU	3.77991e-22	0.689834	0.723	0.279	1.63678e-17
CTNND2	2.34793e-08	0.689356	0.561	0.333	0.0010167
AC004690.2	1.61733e-16	0.687992	0.473	0.132	7.00336e-12
BABAM2	6.911e-20	0.686493	0.58	0.176	2.9926e-15
PPIA	1.53099e-21	0.685328	0.643	0.191	6.6295e-17
AC004158.1	2.735e-17	0.684614	0.447	0.103	1.18431e-12
SERINC5	1.41129e-19	0.681845	0.813	0.397	6.11116e-15
AP003086.2	8.27901e-21	0.679281	0.482	0.093	3.58498e-16
AL138881.1	3.84513e-15	0.678366	0.357	0.064	1.66502e-10
GPM6B	2.11981e-29	0.672765	1	0.946	9.17921e-25
AC066613.2	5.58016e-19	0.672639	0.379	0.044	2.41632e-14
ADGRL3	1.1956e-08	0.670654	0.574	0.348	0.00051772
SP110	2.47238e-15	0.668221	0.394	0.088	1.07059e-10
AC005261.1	1.6499e-20	0.661824	0.494	0.103	7.1444e-16
NUTM2A-AS1	2.55288e-18	0.656014	0.892	0.549	1.10545e-13
MIGA1	3.16537e-23	0.654533	0.667	0.191	1.37067e-18
GTF2H2C	1.32236e-16	0.65272	0.488	0.137	5.72607e-12
PPP2R2A	1.98796e-18	0.651958	0.874	0.495	8.60826e-14
WASHC4	4.80043e-19	0.650887	0.526	0.142	2.07868e-14
PTPRJ	1.25338e-16	0.648651	0.771	0.373	5.42741e-12
DUBR	6.63279e-17	0.645442	0.814	0.412	2.87213e-12
SLC11A2	5.8842e-22	0.645204	0.636	0.181	2.54798e-17
SH3PXD2B	2.0653e-16	0.644821	0.639	0.245	8.94318e-12
THSD4-AS1	2.90304e-20	0.644765	0.351	0.02	1.25708e-15
PCNX1	1.85801e-23	0.644603	0.65	0.181	8.04555e-19
AC097376.2	6.75271e-15	0.642115	0.41	0.103	2.92406e-10
AF165147.1	5.48688e-15	0.641553	0.504	0.167	2.37593e-10
DPH6-DT	8.55546e-14	0.639736	0.366	0.083	3.70469e-09
MAN2A2	1.4461e-24	0.63948	0.579	0.123	6.26191e-20
HCN2	4.0953e-19	0.638099	0.556	0.162	1.77335e-14
HLA-B	7.65796e-10	0.637354	0.26	0.059	3.31605e-05
HMGCS1	8.35325e-08	0.636131	0.31	0.113	0.00361712
AC026316.5	5.29468e-29	0.632411	0.916	0.309	2.2927e-24
DPP6	7.46213e-11	0.632348	0.709	0.426	3.23125e-06
DDX60	9.47849e-15	0.631495	0.24	0	4.10437e-10
LDLR	9.85629e-15	0.630746	0.314	0.044	4.26797e-10
LINC00854	6.87742e-11	0.630017	0.372	0.123	2.97806e-06
SPART	1.50988e-23	0.629209	0.703	0.211	6.5381e-19
GALNT15	1.51805e-13	0.626896	0.63	0.289	6.57345e-09
IGF1R	7.60028e-09	0.626306	0.676	0.417	0.000329107
ETV6	1.02145e-11	0.623665	0.332	0.088	4.42309e-07
RHOQ	8.43585e-15	0.622076	0.387	0.088	3.65289e-10
PPFIBP1	8.64684e-17	0.622054	0.732	0.348	3.74425e-12
STAT3	1.56801e-16	0.615692	0.62	0.235	6.78979e-12
ROBO1	5.37448e-15	0.610952	0.819	0.451	2.32726e-10
SF1	1.2232e-19	0.608664	0.75	0.304	5.29671e-15
MAML2	1.44178e-07	0.606804	0.451	0.235	0.0062432
CASTOR3	2.81324e-23	0.601715	0.744	0.24	1.21819e-18
OTUD7A	1.57771e-18	0.598981	0.971	0.838	6.83181e-14
WWP1	5.1993e-15	0.59857	0.582	0.24	2.2514e-10
AC007364.1	1.42575e-11	0.597493	0.368	0.108	6.17376e-07
STK3	7.67901e-17	0.596808	0.786	0.402	3.32516e-12
CD55	8.75635e-12	0.593437	0.415	0.142	3.79167e-07
GATAD1	1.64299e-19	0.592504	0.593	0.162	7.11447e-15
GMDS-DT	4.15796e-13	0.591587	0.478	0.167	1.80048e-08
AC079594.2	7.08471e-12	0.590748	0.3	0.064	3.06782e-07
CCDC146	1.1109e-11	0.589839	0.41	0.137	4.81042e-07
OSBP2	7.63911e-13	0.588782	0.787	0.461	3.30789e-08
AP2M1	5.78673e-19	0.585514	0.365	0.034	2.50577e-14
LIPA	4.7875e-15	-0.586087	0.801	0.853	2.07308e-10
RP11-557H15.4	2.88278e-34	-0.586665	0	0.157	1.2483e-29
RP11-296O14.3	2.59837e-25	-0.589309	0.002	0.127	1.12515e-20
RP11-159G9.5	2.16914e-28	-0.591043	0.002	0.142	9.39279e-24
NDUFC1	4.069e-10	-0.598392	0.07	0.201	1.76196e-05
C16orf13	6.76571e-34	-0.599699	0.001	0.162	2.92969e-29
CLN8	1.43656e-34	-0.602427	0.002	0.172	6.2206e-30
RPL36A	7.46174e-34	-0.603176	0.001	0.162	3.23108e-29
DDX5	1.23772e-07	-0.60789	0.843	0.76	0.00535958
NDUFB1	5.98959e-07	-0.615155	0.09	0.196	0.0259361
PWRN1	1.86224e-08	-0.618457	0.158	0.319	0.000806385
C4orf27	6.71444e-35	-0.619133	0.001	0.167	2.90749e-30
ITPR2	2.31467e-08	-0.627752	0.087	0.211	0.0010023
CTD-2341M24.1	6.08812e-26	-0.633348	0	0.118	2.63628e-21
RP11-437B10.1	1.16877e-36	-0.633472	0.002	0.181	5.06103e-32
GMDS-AS1	4.31146e-30	-0.634341	0	0.137	1.86695e-25
ZNF37A	5.90105e-36	-0.638455	0.001	0.172	2.55527e-31
CSNK2B	6.1471e-35	-0.641399	0.001	0.167	2.66182e-30
LARGE	6.63445e-34	-0.647787	0.001	0.162	2.87285e-29
RP11-138I17.1	4.31146e-30	-0.650404	0	0.137	1.86695e-25
MINOS1-NBL1	4.59258e-38	-0.652761	0.001	0.181	1.98868e-33
RP11-553L6.5	3.16197e-36	-0.655437	0.004	0.191	1.3692e-31
RP11-9G1.3	9.25327e-31	-0.656878	0.001	0.147	4.00685e-26
C14orf166	1.60093e-39	-0.65782	0	0.181	6.93236e-35
TMEM261	3.20573e-33	-0.659262	0	0.152	1.38815e-28
AHSA2	2.30489e-36	-0.660617	0	0.167	9.98064e-32
UXT	4.26693e-13	-0.660889	0.055	0.201	1.84767e-08
FEZ1	5.85998e-07	-0.664917	0.933	0.838	0.0253749
CALM1	6.59062e-07	-0.665047	0.807	0.696	0.0285387
SOD2	1.29197e-29	-0.665277	0.012	0.191	5.5945e-25
C6orf1	1.65535e-32	-0.665735	0.002	0.162	7.168e-28
ATP5F1	6.37946e-34	-0.667518	0.001	0.162	2.76243e-29
TNS1	7.61055e-07	-0.667612	0.387	0.471	0.0329552
RP11-692D12.1	2.5826e-35	-0.671	0	0.162	1.11832e-30
PSMD5-AS1	2.04916e-37	-0.6741	0	0.172	8.87329e-33
NEGR1	2.97777e-08	-0.675798	0.642	0.716	0.00128943
WBP5	1.60093e-39	-0.675967	0	0.181	6.93236e-35
LINC01420	1.60093e-39	-0.677964	0	0.181	6.93236e-35
C19orf60	2.91098e-41	-0.67869	0.001	0.196	1.26051e-36
PET100	4.2003e-33	-0.680053	0.004	0.176	1.81882e-28
LGR5	2.39633e-07	-0.680825	0.571	0.637	0.0103766
DPH6-AS1	1.81477e-38	-0.682189	0	0.176	7.85832e-34
RP11-203B9.4	3.55159e-32	-0.684182	0	0.147	1.53791e-27
RPL26	2.5826e-35	-0.688197	0	0.162	1.11832e-30
PLA2G16	4.56837e-13	-0.690084	0.957	0.897	1.9782e-08
MOBP	1.67924e-10	-0.690689	0.917	0.926	7.27145e-06
CALM2	2.20311e-32	-0.698037	0.006	0.181	9.53991e-28
TMEM147	4.1801e-09	-0.704316	0.155	0.294	0.000181006
MFSD14A	1.47307e-14	-0.708531	0.044	0.191	6.37867e-10
ERMN	5.37394e-10	-0.708602	0.873	0.819	2.32702e-05
AC144449.1	2.86057e-29	-0.709687	0.003	0.152	1.23868e-24
RP5-1044H5.1	2.04916e-37	-0.713427	0	0.172	8.87329e-33
PDK4	2.95521e-07	-0.714697	0.406	0.49	0.0127966
RP11-156K13.1	6.37946e-34	-0.715879	0.001	0.162	2.76243e-29
PDIA2	8.47009e-08	-0.716397	0.082	0.196	0.00366772
C10orf128	8.02104e-33	-0.718457	0.001	0.157	3.47327e-28
RP11-381K20.2	2.5826e-35	-0.720086	0	0.162	1.11832e-30
SPP1	3.05306e-07	-0.722255	0.973	0.922	0.0132204
RP11-81H3.2	6.07754e-36	-0.725882	0.001	0.172	2.6317e-31
ARHGEF10	3.19316e-23	-0.726669	0.024	0.196	1.3827e-18
APLP1	1.07284e-09	-0.726775	0.99	0.897	4.6456e-05
TPT1-AS1	5.21636e-37	-0.726809	0.001	0.176	2.25879e-32
RP11-141M1.3	7.13307e-33	-0.726964	0.001	0.157	3.08876e-28
DFNB31	4.37168e-38	-0.730666	0.001	0.181	1.89302e-33
AC093590.1	8.5061e-32	-0.731927	0.001	0.152	3.68331e-27
COX5A	3.66604e-07	-0.738121	0.159	0.279	0.0158747
RPS10	1.23126e-41	-0.745371	0	0.191	5.33159e-37
RP11-320P7.2	1.72343e-30	-0.746094	0.002	0.152	7.46279e-26
ATP5L	1.23126e-41	-0.747042	0	0.191	5.33159e-37
AC007566.10	6.39312e-35	-0.748348	0.001	0.167	2.76835e-30
C8orf46	2.37526e-39	-0.760528	0.004	0.206	1.02854e-34
C1orf27	1.07337e-42	-0.760778	0	0.196	4.64792e-38
KRTCAP2	1.63205e-15	-0.760857	0.054	0.216	7.06712e-11
ATP5H	4.02706e-39	-0.761819	0.001	0.186	1.7438e-34
AC004158.3	5.40157e-36	-0.762697	0.001	0.172	2.33899e-31
HMGB1	4.59553e-09	-0.764314	0.748	0.696	0.000198996
RNF181	1.10497e-20	-0.765503	0.038	0.216	4.78475e-16
MIR325HG	1.33141e-34	-0.766323	0.002	0.172	5.76529e-30
RP11-701H24.9	1.60093e-39	-0.768585	0	0.181	6.93236e-35
C5orf42	9.85551e-42	-0.769424	0.003	0.211	4.26763e-37
CTD-2049O4.1	2.78422e-42	-0.770548	0.001	0.201	1.20562e-37
EIF1	5.37733e-07	-0.772511	0.894	0.706	0.0232849
RP11-161M6.2	1.33837e-37	-0.774691	0.003	0.191	5.7954e-33
NDUFA3	1.52516e-14	-0.77536	0.085	0.26	6.60425e-10
RP11-284M14.1	4.27279e-39	-0.7873	0.001	0.186	1.85021e-34
ATP5G1	1.48041e-38	-0.790384	0.003	0.196	6.41045e-34
FAM127B	8.24427e-38	-0.794845	0.002	0.186	3.56993e-33
ZC3H11A	6.99388e-41	-0.797661	0.003	0.206	3.02849e-36
RP11-259K15.2	1.12128e-39	-0.798461	0.003	0.201	4.85538e-35
U2SURP	1.20599e-07	-0.801317	0.532	0.559	0.0052222
SELM	1.88943e-39	-0.812228	0.004	0.206	8.18159e-35
AKAP9	1.11848e-13	-0.8146	0.759	0.74	4.84324e-09
RP11-267C16.1	4.54279e-44	-0.818532	0.002	0.216	1.96712e-39
C9orf142	1.01822e-45	-0.820026	0.004	0.235	4.40909e-41
HSPA2	3.54947e-08	-0.823347	0.748	0.672	0.00153699
CCDC53	2.72954e-42	-0.826178	0.001	0.201	1.18195e-37
TUG1	9.38225e-37	-0.829357	0.002	0.181	4.0627e-32
TMEM59	5.20881e-12	-0.829573	0.775	0.75	2.25552e-07
ATP5G3	2.55405e-48	-0.838272	0.002	0.235	1.10595e-43
PCNX	4.24528e-43	-0.838752	0.002	0.211	1.83829e-38
MARCKSL1	5.10593e-09	-0.841163	0.924	0.819	0.000221097
FAM195B	1.80115e-45	-0.845659	0.001	0.216	7.79935e-41
PEBP1	7.63539e-08	-0.846764	0.944	0.794	0.00330628
ANKRD18A	8.15586e-09	-0.847633	0.499	0.574	0.000353165
AFF3	4.75237e-09	-0.847688	0.381	0.539	0.000205787
ATP5O	2.2406e-43	-0.848802	0.001	0.206	9.70226e-39
ATP5B	1.08937e-48	-0.849547	0.001	0.23	4.71718e-44
KNOP1	1.00183e-09	-0.856261	0.59	0.632	4.33812e-05
EIF3K	5.92342e-14	-0.856765	0.156	0.343	2.56496e-09
AF131217.1	3.37105e-39	-0.86064	0.001	0.186	1.45973e-34
SELT	1.26376e-47	-0.864495	0.001	0.225	5.47234e-43
SELK	1.01939e-40	-0.867332	0.003	0.206	4.41415e-36
C16orf62	9.31999e-44	-0.86901	0	0.201	4.03574e-39
NDUFB8	7.20887e-49	-0.871844	0.004	0.25	3.12159e-44
HSP90AB1	5.49555e-11	-0.87819	0.728	0.686	2.37968e-06
C6orf48	2.70684e-14	-0.882081	0.13	0.314	1.17212e-09
NDUFA1	1.3441e-10	-0.884788	0.13	0.279	5.82024e-06
CHD4	3.60166e-13	-0.885615	0.135	0.314	1.55959e-08
RFWD2	4.54279e-44	-0.888767	0.002	0.216	1.96712e-39
SKIV2L2	9.05064e-43	-0.893104	0.003	0.216	3.91911e-38
ATP5J2	1.2512e-47	-0.895633	0.001	0.225	5.41794e-43
SHFM1	4.84557e-46	-0.916346	0.003	0.23	2.09823e-41
UBA52	2.81166e-07	-0.919708	0.268	0.368	0.0121751
FTL	8.06564e-07	-0.921818	0.973	0.794	0.0349258
C19orf43	2.05979e-48	-0.922116	0.002	0.235	8.91929e-44
MGEA5	1.12255e-48	-0.92542	0.001	0.23	4.86088e-44
RBX1	1.62233e-09	-0.926265	0.391	0.48	7.02501e-05
MYEOV2	3.88532e-48	-0.931029	0.003	0.24	1.68242e-43
GLTSCR1L	2.1748e-43	-0.932434	0.001	0.206	9.41731e-39
FAM127A	1.00877e-45	-0.939077	0.004	0.235	4.36817e-41
MIF	4.83867e-34	-0.939828	0.019	0.24	2.09524e-29
LHFP	9.31999e-44	-0.94749	0	0.201	4.03574e-39
NDUFC2	4.1545e-48	-0.949857	0.003	0.24	1.79898e-43
CMTM5	8.29623e-07	-0.951339	0.581	0.564	0.0359243
LUC7L3	3.93285e-20	-0.952191	0.837	0.804	1.703e-15
PSMA7	4.23468e-10	-0.953679	0.295	0.426	1.8337e-05
RPS26	1.88423e-21	-0.965108	0.058	0.265	8.15908e-17
FAM63B	4.0843e-55	-0.966684	0.005	0.284	1.76858e-50
RPS29	5.00715e-13	-0.969827	0.161	0.338	2.16819e-08
COX7A2	1.43825e-09	-0.972365	0.224	0.363	6.22793e-05
RAD50	7.01926e-42	-0.973075	0.011	0.245	3.03948e-37
NDUFB4	1.05509e-12	-0.973723	0.166	0.343	4.56874e-08
RPL18A	4.40955e-49	-0.979477	0.009	0.27	1.90942e-44
MYLK	4.01441e-09	-0.982858	0.567	0.627	0.000173832
DYNLL1	4.56213e-11	-0.987832	0.712	0.672	1.97549e-06
RPL37	9.82626e-13	-0.989707	0.239	0.412	4.25497e-08
2025-09-15	3.2787e-49	-0.990548	0.003	0.245	1.41974e-44
RPL6	2.19609e-09	-0.991448	0.361	0.456	9.50949e-05
GNB2L1	3.13473e-52	-0.992023	0.003	0.26	1.3574e-47
KIAA0368	1.96147e-48	-0.992725	0.002	0.235	8.49354e-44
PSMC5	2.2475e-34	-0.994398	0.039	0.294	9.73213e-30
COX6B1	3.23386e-08	-0.99689	0.264	0.377	0.00140033
RPL27	5.4012e-19	-1.00007	0.084	0.289	2.33883e-14
RPS15A	6.00946e-29	-1.0001	0.047	0.284	2.60222e-24
ETFB	1.06492e-06	-1.00091	0.328	0.402	0.0461132
RPS13	1.38589e-19	-1.00212	0.097	0.314	6.00117e-15
BRE	2.60078e-52	-1.00847	0	0.24	1.12619e-47
RASGEF1B	6.96086e-23	-1.01189	0.181	0.456	3.01419e-18
SNRPN	1.47281e-31	-1.01256	0.044	0.294	6.37756e-27
PAPD4	3.34222e-49	-1.01261	0.003	0.245	1.44725e-44
MT-ND1	7.75669e-09	-1.0215	0.632	0.632	0.00033588
RPS7	2.70097e-15	-1.02449	0.186	0.382	1.16957e-10
ARL2	3.73907e-55	-1.03043	0.001	0.26	1.61909e-50
RPS3A	2.09124e-16	-1.03302	0.158	0.363	9.05549e-12
RPL12	4.88292e-17	-1.03607	0.094	0.289	2.1144e-12
FMN1	3.55123e-17	-1.03687	0.108	0.319	1.53775e-12
TMA7	9.59377e-11	-1.03927	0.267	0.407	4.1543e-06
USP39	2.09142e-09	-1.04477	0.343	0.451	9.05626e-05
RPS19	1.50252e-10	-1.04707	0.397	0.495	6.50621e-06
RP11-308N19.1	2.78893e-35	-1.06536	0.004	0.186	1.20766e-30
RP11-298D21.1	7.08441e-52	-1.06675	0.001	0.245	3.06769e-47
RNASEK-C17orf49	1.09035e-56	-1.07169	0.004	0.284	4.72144e-52
UQCR11	5.64458e-47	-1.07504	0.005	0.245	2.44421e-42
RP5-921G16.1	5.3234e-53	-1.08162	0.001	0.25	2.30514e-48
UQCRB	2.58623e-11	-1.08204	0.175	0.333	1.11989e-06
FAM179B	2.53039e-57	-1.10318	0.001	0.27	1.09571e-52
ATOX1	1.46479e-10	-1.10379	0.323	0.446	6.34285e-06
RPL30	4.39868e-12	-1.10688	0.212	0.373	1.90471e-07
KIAA1033	4.49607e-62	-1.1087	0	0.284	1.94689e-57
HSPA1A	9.6402e-11	-1.1093	0.538	0.647	4.1744e-06
UQCRQ	2.68751e-11	-1.11161	0.181	0.338	1.16375e-06
USH1C	8.80896e-15	-1.11428	0.185	0.387	3.81445e-10
LINC00657	8.49385e-53	-1.1223	0.006	0.279	3.67801e-48
RP4-613B23.1	3.99483e-51	-1.12904	0.004	0.26	1.72984e-46
ATP5D	1.44886e-44	-1.1437	0.006	0.24	6.27387e-40
ABCA6	2.09136e-12	-1.1456	0.321	0.495	9.05601e-08
RPS20	1.88117e-11	-1.14739	0.244	0.392	8.14584e-07
NDUFB2	1.3457e-14	-1.16013	0.234	0.417	5.82716e-10
RPL7	9.52392e-10	-1.16477	0.276	0.402	4.12405e-05
NDUFA11	1.93981e-62	-1.16661	0.003	0.304	8.39977e-58
RPSA	1.69822e-14	-1.16988	0.302	0.471	7.35365e-10
RPS21	2.81446e-29	-1.1743	0.064	0.319	1.21872e-24
TPPP3	1.01342e-12	-1.1814	0.324	0.471	4.38829e-08
HSP90AA1	7.86339e-31	-1.18664	0.975	0.946	3.40501e-26
SLC26A3	6.20913e-67	-1.19409	0.018	0.387	2.68868e-62
COX7C	3.24323e-18	-1.20275	0.185	0.407	1.40438e-13
RP11-160H12.2	5.94596e-53	-1.20481	0.001	0.25	2.57472e-48
RPL23	2.70452e-31	-1.20565	0.062	0.328	1.17111e-26
RPL19	1.5619e-08	-1.20699	0.534	0.529	0.000676336
UBB	1.76183e-12	-1.21048	0.76	0.681	7.62907e-08
BLOC1S1	1.53127e-59	-1.21174	0.005	0.304	6.63069e-55
RPS5	2.07438e-29	-1.21335	0.1	0.382	8.98246e-25
ZCCHC11	1.26823e-62	-1.21716	0.002	0.299	5.4917e-58
TMEM258	1.46556e-18	-1.2195	0.26	0.475	6.34617e-14
RPL31	2.9146e-21	-1.2205	0.115	0.348	1.26208e-16
FAU	2.93895e-09	-1.22479	0.408	0.475	0.000127262
RPS25	1.02897e-13	-1.23879	0.252	0.422	4.45565e-09
RPS16	1.61666e-09	-1.24067	0.405	0.475	7.00048e-05
RP4-630C24.3	5.55803e-61	-1.24872	0	0.279	2.40674e-56
PTMA	1.04981e-12	-1.2549	0.912	0.779	4.54587e-08
FAM73A	2.96004e-64	-1.25742	0.003	0.314	1.28176e-59
MLLT4	1.09572e-65	-1.25783	0.002	0.314	4.74471e-61
RPS6	1.77718e-13	-1.26266	0.392	0.51	7.69556e-09
ZZZ3	9.14736e-66	-1.263	0.002	0.314	3.96099e-61
PRRG1	9.92427e-47	-1.26707	0.03	0.333	4.29741e-42
SPG20	2.40068e-63	-1.26872	0.003	0.309	1.03954e-58
NACA	1.35112e-24	-1.26885	0.155	0.417	5.85063e-20
C2orf82	2.40271e-62	-1.27421	0.006	0.324	1.04042e-57
POLR2I	2.16794e-47	-1.27548	0.034	0.343	9.3876e-43
CTC-260F20.3	1.37386e-62	-1.27844	0.002	0.299	5.94909e-58
MAP6D1	5.958e-67	-1.27952	0.002	0.319	2.57993e-62
RPS11	7.53711e-19	-1.28191	0.206	0.426	3.26372e-14
FKBP2	5.28229e-26	-1.29005	0.136	0.412	2.28734e-21
RP11-436D23.1	3.70493e-67	-1.29631	0.005	0.338	1.60431e-62
RPL9	4.42969e-39	-1.30599	0.064	0.373	1.91814e-34
C14orf2	1.97643e-64	-1.30693	0.003	0.314	8.55835e-60
SEC62	2.45483e-16	-1.3093	0.535	0.618	1.06299e-11
RPL35A	8.48694e-26	-1.33277	0.146	0.417	3.67502e-21
SCRG1	8.34984e-11	-1.34272	0.305	0.436	3.61565e-06
RP11-286E11.1	6.47641e-74	-1.3435	0.005	0.368	2.80441e-69
WHSC1L1	4.00998e-63	-1.34683	0.004	0.314	1.7364e-58
RPL35	1.58505e-11	-1.35118	0.291	0.426	6.8636e-07
ATP5J	6.77994e-73	-1.35471	0.004	0.358	2.93585e-68
RPL32	1.56794e-15	-1.35597	0.385	0.525	6.7895e-11
RPS28	9.4385e-25	-1.35964	0.123	0.382	4.08706e-20
MT-CO2	5.9688e-08	-1.37676	0.843	0.691	0.00258461
MT-ATP6	1.44657e-15	-1.38297	0.652	0.691	6.26394e-11
HSPE1	6.91755e-64	-1.39619	0.01	0.343	2.99544e-59
RP11-452H21.1	6.61469e-71	-1.40309	0.004	0.348	2.86429e-66
RPL7A	1.93456e-17	-1.40476	0.278	0.471	8.37705e-13
LGALS1	1.17036e-09	-1.4136	0.2	0.353	5.06788e-05
USMG5	2.08587e-76	-1.41804	0.004	0.373	9.03224e-72
RPL36	8.72702e-26	-1.43127	0.15	0.422	3.77897e-21
RPL27A	5.48193e-21	-1.43594	0.196	0.431	2.37379e-16
MT-ND4	8.09051e-12	-1.45059	0.773	0.691	3.50335e-07
RPS27A	2.34583e-17	-1.46479	0.35	0.52	1.01579e-12
ATP5G2	6.77637e-72	-1.47179	0.004	0.353	2.9343e-67
RPL24	1.50954e-39	-1.47734	0.07	0.387	6.53662e-35
COX6C	1.26534e-35	-1.4876	0.136	0.471	5.4792e-31
RPS14	6.56285e-23	-1.49807	0.222	0.475	2.84185e-18
MIR100HG	1.13283e-72	-1.50913	0.001	0.338	4.90536e-68
UBL5	1.6725e-30	-1.51049	0.107	0.397	7.24226e-26
RPL23A	3.83637e-20	-1.51391	0.225	0.456	1.66123e-15
RPS24	2.46863e-27	-1.53489	0.187	0.471	1.06897e-22
RP3-399L15.3	4.16864e-70	-1.55997	0.003	0.338	1.80511e-65
RPS15	6.19437e-19	-1.57366	0.478	0.593	2.68229e-14
RPS12	3.62843e-45	-1.57521	0.081	0.436	1.57118e-40
S100A1	1.57996e-11	-1.60416	0.382	0.495	6.84155e-07
PARK2	5.52411e-82	-1.60919	0.004	0.397	2.39205e-77
CRYAB	3.45394e-17	-1.61433	0.951	0.848	1.49563e-12
LINC-PINT	2.21125e-79	-1.6362	0.001	0.368	9.57516e-75
MT-ND2	5.97248e-19	-1.6736	0.643	0.691	2.5862e-14
RBFOX1	6.05443e-25	-1.69604	0.365	0.681	2.62169e-20
PPDPF	1.13282e-17	-1.69754	0.522	0.608	4.90535e-13
FAM134B	1.34618e-91	-1.72476	0.002	0.426	5.82924e-87
RPL34	2.55729e-41	-1.7309	0.091	0.431	1.10736e-36
RPL18	1.02641e-38	-1.73389	0.15	0.5	4.44456e-34
MT-ND3	2.43524e-15	-1.75646	0.644	0.672	1.05451e-10
S100B	1.55983e-19	-1.76627	0.891	0.882	6.75437e-15
HHATL	4.53309e-83	-1.76984	0.004	0.402	1.96292e-78
RPS18	6.29811e-62	-1.77649	0.044	0.441	2.72721e-57
RPL38	1.78771e-61	-1.82458	0.061	0.475	7.74116e-57
ALDOA	3.81092e-89	-1.82669	0.003	0.422	1.6502e-84
TCEB2	4.58273e-91	-1.8426	0.005	0.441	1.98441e-86
RPS17	1.20193e-73	-1.84643	0.023	0.431	5.20459e-69
NGFRAP1	5.58229e-90	-1.86433	0.005	0.436	2.41724e-85
TMSB4X	2.08955e-15	-1.87771	0.766	0.681	9.04819e-11
RPL37A	4.17978e-30	-1.8923	0.342	0.608	1.80993e-25
ATP5E	2.86089e-94	-1.9295	0.006	0.461	1.23882e-89
RPL28	2.36914e-41	-1.93471	0.277	0.627	1.02589e-36
RPL21	1.48621e-50	-2.05104	0.137	0.544	6.43561e-46
APOD	4.04303e-19	-2.0609	0.861	0.755	1.75071e-14
RPLP2	1.61034e-50	-2.08816	0.139	0.549	6.97308e-46
CAPN3	2.17644e-101	-2.10184	0.006	0.49	9.4244e-97
RPL11	5.69474e-48	-2.12017	0.205	0.603	2.46594e-43
RPLP1	1.01977e-42	-2.15804	0.218	0.588	4.41582e-38
ATP5I	1.37979e-99	-2.16397	0.008	0.49	5.97478e-95
PAQR8	1.26081e-107	-2.17977	0.009	0.529	5.45958e-103
RPL3	5.86033e-98	-2.22452	0.031	0.564	2.53764e-93
C4orf48	4.57888e-41	-2.26519	0.219	0.578	1.98275e-36
RPS27	1.27289e-89	-2.26659	0.037	0.544	5.51189e-85
CHN2	2.71151e-111	-2.32529	0.004	0.52	1.17414e-106
SEPW1	2.65024e-112	-2.36491	0.008	0.539	1.1476e-107
RPL13A	2.06665e-59	-2.41034	0.177	0.632	8.949e-55
MIR219A2	3.49343e-105	-2.55769	0.008	0.515	1.51272e-100
ERBB2IP	8.29512e-132	-3.01794	0.005	0.608	3.59195e-127
SEPP1	3.04384e-136	-3.335	0.009	0.647	1.31804e-131
CLDN11	1.10282e-136	-3.37072	0.008	0.637	4.77542e-132
PTGDS	1.2589e-117	-4.50562	0.041	0.667	5.45128e-113
