# Supplementary material for: Integrative transcriptomic analysis reveals oligodendrocyte lineage switching in multiple sclerosis
Source: Life Sci Alliance. 2025 Aug 4;8(10):e202403150. doi: 10.26508/lsa.202403150 (PMC12322325; doi:10.26508/lsa.202403150)
Supplement: Supplementary file 10 [file LSA-2024-03150_TableS10.xlsx]

## Sheet: KEGG-preOPC_NAWM_Control
Supplementary Table 10A. Enrichment of KEGG for up-regulated DEGs: preOPC between NAWM and control
ID	Description	pvalue	p.adjust	geneID	Count
hsa04120	Ubiquitin mediated proteolysis	0.00141561	0.28737	UBC/CUL3/UBE3C/UBE2E3/UBA6/ERCC8/ANAPC5	7
hsa04144	Endocytosis	0.0097752	0.717421	RAB31/GBF1/ASAP1/CAPZB/ACTR3/KIF5B/EPS15L1/WASHC4	8
hsa04721	Synaptic vesicle cycle	0.0140574	0.717421	SNAP25/RIMS1/SLC1A3/ATP6V1H	4
hsa05412	Arrhythmogenic right ventricular cardiomyopathy	0.0186681	0.717421	SGCZ/DMD/SLC8A3/CTNNA2	4
hsa04520	Adherens junction	0.0241211	0.717421	FARP2/NLK/CTNNA2/CREBBP	4
hsa04666	Fc gamma R-mediated phagocytosis	0.02949	0.717421	CFL1/PLPP1/ASAP1/ACTR3	4
hsa04072	Phospholipase D signaling pathway	0.0314433	0.717421	SHC3/DGKI/GRM5/GRM7/PLPP1	5
hsa03015	mRNA surveillance pathway	0.0334333	0.717421	PPP2R5E/PPP2R5C/PAPOLA/WDR33	4
hsa04514	Cell adhesion molecules	0.0408094	0.717421	NRXN1/NEO1/NTNG1/LRRC4C/CNTN1	5
hsa00561	Glycerolipid metabolism	0.0413496	0.717421	DGKI/MBOAT2/PLPP1	3
hsa04720	Long-term potentiation	0.0445975	0.717421	GRM5/CREBBP/CAMK4	3
hsa04724	Glutamatergic synapse	0.0482882	0.717421	SLC1A3/GRM5/GRIK1/GRM7	4
hsa00563	Glycosylphosphatidylinositol (GPI)-anchor biosynthesis	0.0485805	0.717421	PGAP1/PIGC	2

## Sheet: GO-preOPC_NAWM_Control
Supplementary Table 10B. Enrichment of GO for up-regulated DEGs: preOPC between NAWM and control
ID	Description	pvalue	p.adjust	geneID	Count
GO:0050804	modulation of chemical synaptic transmission	6.39441e-11	9.38823e-08	SNAP25/MCTP1/RIMS1/SYN3/SLC8A3/SLC4A10/NRXN1/SORCS3/DGKI/SLC1A3/SNCA/STXBP5/GRM5/NTNG1/STAU2/NRG3/GRIK1/GRM7/AKAP12/NPTN/JAK2/PSEN1/NTRK2/LRRC4C/KIF5B/GRID2	26
GO:0099177	regulation of trans-synaptic signaling	6.68677e-11	9.38823e-08	SNAP25/MCTP1/RIMS1/SYN3/SLC8A3/SLC4A10/NRXN1/SORCS3/DGKI/SLC1A3/SNCA/STXBP5/GRM5/NTNG1/STAU2/NRG3/GRIK1/GRM7/AKAP12/NPTN/JAK2/PSEN1/NTRK2/LRRC4C/KIF5B/GRID2	26
GO:0050808	synapse organization	3.4163e-08	3.19766e-05	SNAP25/SLC8A3/CTNNA2/NRXN1/SNCA/GRM5/NTNG1/STAU2/CFL1/LRP4/NRG3/EEF2K/CNKSR2/RAP2A/NPTN/ASAP1/PSEN1/NTRK2/LRRC4C/GRID2/GPHN/ADGRB3	22
GO:0050807	regulation of synapse organization	7.9908e-07	0.000428899	SNAP25/CTNNA2/NRXN1/SNCA/STAU2/CFL1/LRP4/EEF2K/RAP2A/ASAP1/PSEN1/NTRK2/GRID2/ADGRB3	14
GO:0048167	regulation of synaptic plasticity	1.05336e-06	0.000428899	SNAP25/MCTP1/RIMS1/SLC8A3/SLC4A10/SORCS3/SNCA/GRM5/STAU2/NPTN/PSEN1/NTRK2/GRID2	13
GO:0050803	regulation of synapse structure or activity	1.06762e-06	0.000428899	SNAP25/CTNNA2/NRXN1/SNCA/STAU2/CFL1/LRP4/EEF2K/RAP2A/ASAP1/PSEN1/NTRK2/GRID2/ADGRB3	14
GO:0010975	regulation of neuron projection development	1.06919e-06	0.000428899	SNAP25/CTNNA2/ATP1B2/NEO1/NTNG1/STAU2/CFL1/LRP4/CRMP1/TRAK1/EEF2K/RAP2A/NPTN/PSEN1/NTRK2/LRRC4C/GRID2/CNTN1/ADGRB3	19
GO:0016358	dendrite development	2.71849e-06	0.000954191	KLHL1/CTNNA2/PHACTR1/STAU2/CFL1/LRP4/TRAK1/UBA6/EEF2K/RAP2A/ASAP1/PSEN1/ADGRB3	13
GO:0007416	synapse assembly	3.13752e-06	0.000978907	SNAP25/NRXN1/SNCA/STAU2/LRP4/NRG3/EEF2K/RAP2A/NPTN/NTRK2/GRID2/ADGRB3	12
GO:0051963	regulation of synapse assembly	6.07207e-06	0.00170504	SNAP25/NRXN1/SNCA/STAU2/EEF2K/RAP2A/NTRK2/GRID2/ADGRB3	9
GO:0007611	learning or memory	1.56793e-05	0.00400249	SNAP25/SLC8A3/NRXN1/SORCS3/GRM5/PJA2/CAMK4/UBA6/SCN2A/PSEN1/NTRK2/CSMD1/ADGRB3	13
GO:0050905	neuromuscular process	1.73786e-05	0.00406659	DMD/SLC8A3/PCDH15/CTNNA2/NRXN1/SLC1A3/ASCL1/UCHL1/CSMD1/GRID2	10
GO:0048813	dendrite morphogenesis	3.00759e-05	0.00649639	CTNNA2/PHACTR1/STAU2/CFL1/LRP4/TRAK1/EEF2K/RAP2A/ADGRB3	9
GO:0035249	synaptic transmission, glutamatergic	3.89677e-05	0.00781581	NRXN1/DGKI/GRM5/EXT1/GRIK1/GRM7/PSEN1/GRID2	8
GO:0007612	learning	5.4694e-05	0.0102387	SNAP25/SLC8A3/NRXN1/SORCS3/GRM5/UBA6/NTRK2/CSMD1/ADGRB3	9
GO:0030900	forebrain development	6.66751e-05	0.010644	SLC4A10/ATP1B2/PGAP1/PHACTR1/ASCL1/EXT1/ZEB1/CORO1C/NRG3/UBA6/TRA2B/SCN2A/PSEN1/NTRK2/PCDH9	15
GO:0050890	cognition	7.08826e-05	0.010644	SNAP25/SLC8A3/NRXN1/SORCS3/GRM5/PJA2/CAMK4/UBA6/SCN2A/PSEN1/NTRK2/CSMD1/ADGRB3	13
GO:0097120	receptor localization to synapse	7.18219e-05	0.010644	GPC6/SNAP25/DLG2/NPTN/KIF5B/GPHN	6
GO:0030902	hindbrain development	7.7882e-05	0.010644	KLHL1/CTNNA2/ATP1B2/ASCL1/SMAD1/PSEN1/FAIM2/GRID2/CNTN1	9
GO:0051965	positive regulation of synapse assembly	7.86388e-05	0.010644	NRXN1/STAU2/EEF2K/NTRK2/GRID2/ADGRB3	6
GO:0007613	memory	8.09423e-05	0.010644	SNAP25/SLC8A3/SORCS3/PJA2/CAMK4/SCN2A/PSEN1/CSMD1	8
GO:0099173	postsynapse organization	8.3393e-05	0.010644	NRXN1/STAU2/CFL1/LRP4/EEF2K/CNKSR2/ASAP1/PSEN1/GRID2/GPHN	10
GO:0007626	locomotory behavior	0.000102761	0.0125458	SNAP25/KCND2/KLHL1/SLC4A10/SNCA/OXR1/GRM5/UBA6/UCHL1/CNTN1	10
GO:0042391	regulation of membrane potential	0.000157765	0.018406	DMD/RIMS1/KCND2/SLC8A3/NRXN1/ATP1B2/SNCA/GRM5/GRIK1/ANK2/AKAP6/PSEN1/NTRK2/KIF5B/GRID2	15
GO:1901888	regulation of cell junction assembly	0.000165315	0.018406	SNAP25/NRXN1/SNCA/STAU2/CORO1C/EEF2K/RAP2A/NTRK2/GRID2/ADGRB3	10
GO:0050806	positive regulation of synaptic transmission	0.000170426	0.018406	SNAP25/RIMS1/SLC8A3/NRXN1/SLC1A3/SNCA/NPTN/NTRK2/KIF5B	9
GO:0007409	axonogenesis	0.000191764	0.0194312	SNAP25/CTNNA2/NRXN1/NEO1/NTNG1/EXT1/LMO4/LRP4/TRAK1/UCHL1/PSEN1/NTRK2/LRRC4C/KIF5B/CNTN1	15
GO:0001764	neuron migration	0.000193758	0.0194312	CTNNA2/NEO1/PHACTR1/ASCL1/NTNG1/NRG3/UNK/PSEN1/NTRK2	9
GO:0008088	axo-dendritic transport	0.000240585	0.0218719	STAU2/TRAK1/DLG2/UCHL1/PURA/KIF5B	6
GO:0007269	neurotransmitter secretion	0.000241463	0.0218719	SNAP25/MCTP1/RIMS1/SYN3/NRXN1/SNCA/STXBP5/PSEN1	8
GO:0099643	signal release from synapse	0.000241463	0.0218719	SNAP25/MCTP1/RIMS1/SYN3/NRXN1/SNCA/STXBP5/PSEN1	8
GO:0007215	glutamate receptor signaling pathway	0.000250458	0.0219704	CPEB4/GRM5/GRIK1/GRM7/GRID2	5
GO:0035418	protein localization to synapse	0.000258199	0.0219704	GPC6/SNAP25/NRXN1/STAU2/DLG2/KIF5B	6
GO:0051966	regulation of synaptic transmission, glutamatergic	0.000276812	0.0228614	NRXN1/DGKI/GRM5/GRIK1/GRM7/PSEN1	6
GO:0060078	regulation of postsynaptic membrane potential	0.000290854	0.0228848	RIMS1/KCND2/SLC8A3/NRXN1/SNCA/GRM5/GRIK1/GRID2	8
GO:0098935	dendritic transport	0.000293394	0.0228848	STAU2/PURA/KIF5B	3
GO:0001505	regulation of neurotransmitter levels	0.000303283	0.0230168	SNAP25/MCTP1/RIMS1/SYN3/NRXN1/SLC1A3/SNCA/STXBP5/PSEN1	9
GO:0021537	telencephalon development	0.000326222	0.0236479	ATP1B2/PHACTR1/ASCL1/EXT1/CORO1C/NRG3/UBA6/TRA2B/SCN2A/PSEN1/NTRK2	11
GO:0043523	regulation of neuron apoptotic process	0.000328443	0.0236479	SNCA/CPEB4/ASCL1/OXR1/SRPK2/JAK2/PSEN1/FAIM2/NTRK2/GRID2	10
GO:0051402	neuron apoptotic process	0.000346831	0.0243475	SNCA/CPEB4/ASCL1/OXR1/SRPK2/JAK2/SCN2A/PSEN1/FAIM2/NTRK2/GRID2	11
GO:0048168	regulation of neuronal synaptic plasticity	0.000427362	0.0292691	MCTP1/SLC4A10/SNCA/GRM5/NPTN	5
GO:0006813	potassium ion transport	0.000443413	0.02944	SNAP25/KCNIP1/KCND2/ATP1B2/SLC1A3/KCNIP3/ANK2/SLC24A3/AKAP6/KIF5B	10
GO:0010765	positive regulation of sodium ion transport	0.000450825	0.02944	DMD/ATP1B2/CNKSR3/CNTN1	4
GO:0007638	mechanosensory behavior	0.000477366	0.0297876	NRXN1/SLC1A3/STRBP	3
GO:1900452	regulation of long-term synaptic depression	0.000477366	0.0297876	SORCS3/STAU2/GRID2	3
GO:0006814	sodium ion transport	0.000554409	0.0338431	DMD/SLC8A3/SLC4A10/ATP1B2/SCN3A/SLC24A3/CNKSR3/SCN2A/FGF14/CNTN1	10
GO:0016322	neuron remodeling	0.000591731	0.0348079	FARP2/ANKS1A/ADGRB3	3
GO:0034329	cell junction assembly	0.000595006	0.0348079	SNAP25/NRXN1/SNCA/STAU2/CORO1C/LRP4/NRG3/ANK2/EEF2K/RAP2A/NPTN/NTRK2/GRID2/ADGRB3	14
GO:0006836	neurotransmitter transport	0.000610899	0.0350083	SNAP25/MCTP1/RIMS1/SYN3/NRXN1/SLC1A3/SNCA/STXBP5/PSEN1	9
GO:0050684	regulation of mRNA processing	0.000679496	0.0381605	DYRK1A/ZFP36L1/NOVA1/PAPOLA/SRPK2/TRA2B/SRSF6	7
GO:0002931	response to ischemia	0.000737568	0.0402331	ARID1B/CPEB4/EEF2K/UCHL1/FAIM2	5
GO:0060996	dendritic spine development	0.000745057	0.0402331	STAU2/CFL1/UBA6/EEF2K/ASAP1/PSEN1	6
GO:0071805	potassium ion transmembrane transport	0.00085482	0.0452228	SNAP25/KCNIP1/KCND2/ATP1B2/SLC1A3/KCNIP3/ANK2/SLC24A3/AKAP6	9
GO:0014841	skeletal muscle satellite cell proliferation	0.00086967	0.0452228	MEGF10/JAK2/KPNA1	3
GO:0015800	acidic amino acid transport	0.000912413	0.0465829	SLC1A3/SNCA/GRM7/PSEN1/NTRK2	5

## Sheet: KEGG-NFOL_NAWM_Control
Supplementary Table 10C. Enrichment of KEGG for up-regulated DEGs: NFOL between NAWM and control
ID	Description	pvalue	p.adjust	geneID	Count
hsa05169	Epstein-Barr virus infection	0.00022083	0.0373202	B2M/SEM1/STAT1/ISG15/HLA-C/STAT3/EIF2AK2/HLA-B	8
hsa04144	Endocytosis	0.000904938	0.0764673	SPART/WASHC4/AP2M1/HLA-C/WWP1/LDLR/HLA-B/IGF1R	8
hsa05160	Hepatitis C	0.00172369	0.0971012	STAT1/PPP2R2A/STAT3/LDLR/EIF2AK2/IFIT1	6
hsa03022	Basal transcription factors	0.00527103	0.222701	GTF2I/CCNH/GTF2H2C	3
hsa05168	Herpes simplex virus 1 infection	0.0155578	0.416561	B2M/STAT1/HLA-C/EIF2AK2/HLA-B	5
hsa05165	Human papillomavirus infection	0.0174573	0.416561	STAT1/ISG15/PPP2R2A/HLA-C/EIF2AK2/HLA-B/MAML2	7
hsa05416	Viral myocarditis	0.0187778	0.416561	HLA-C/CD55/HLA-B	3
hsa05167	Kaposi sarcoma-associated herpesvirus infection	0.0207622	0.416561	STAT1/HLA-C/STAT3/EIF2AK2/HLA-B	5
hsa04068	FoxO signaling pathway	0.022282	0.416561	SGK3/BCL6/STAT3/IGF1R	4
hsa05203	Viral carcinogenesis	0.0246486	0.416561	HLA-C/GTF2H2C/STAT3/EIF2AK2/HLA-B	5
hsa04612	Antigen processing and presentation	0.0274954	0.422429	B2M/HLA-C/HLA-B	3
hsa04520	Adherens junction	0.0390746	0.454927	AFDN/PTPRJ/IGF1R	3
hsa04217	Necroptosis	0.0392906	0.454927	STAT1/PPIA/STAT3/EIF2AK2	4
hsa05330	Allograft rejection	0.0393218	0.454927	HLA-C/HLA-B	2
hsa05171	Coronavirus disease - COVID-19	0.0427885	0.454927	RPL15/STAT1/ISG15/STAT3/EIF2AK2	5
hsa03440	Homologous recombination	0.04307	0.454927	SEM1/BABAM2	2
hsa04940	Type I diabetes mellitus	0.0489307	0.478321	HLA-C/HLA-B	2

## Sheet: GO-NFOL_NAWM_Control
Supplementary Table 10D. Enrichment of GO for up-regulated DEGs: NFOL between NAWM and control
ID	Description	pvalue	p.adjust	geneID	Count
GO:0009615	response to virus	1.29729183317934e-07	0.000200714	ERBIN/CFL1/STMN1/PARP9/STAT1/BNIP3L/ISG15/SERINC5/NLRC5/IFI6/DDX60/EIF2AK2/IFIT1/IFIT2/IFIT3	15
GO:0051607	defense response to virus	2.33783500782748e-07	0.000200714	ERBIN/PARP9/STAT1/BNIP3L/ISG15/SERINC5/NLRC5/IFI6/DDX60/EIF2AK2/IFIT1/IFIT2/IFIT3	13
GO:0140546	defense response to symbiont	2.41920785251575e-07	0.000200714	ERBIN/PARP9/STAT1/BNIP3L/ISG15/SERINC5/NLRC5/IFI6/DDX60/EIF2AK2/IFIT1/IFIT2/IFIT3	13
GO:0016032	viral process	4.1350258174399e-06	0.00257302	MOG/CFL1/PRKN/PARP9/EEF1A1/STAT1/PPIA/ISG15/WWP1/LDLR/EIF2AK2/IFIT1/CD55	13
GO:0051099	positive regulation of binding	1.77131997552497e-05	0.00881763	B2M/STMN1/PRKN/PARP9/MARK3/TIAM1/STK3	7
GO:0060333	type II interferon-mediated signaling pathway	2.15600290216823e-05	0.00894382	PARP9/STAT1/NLRC5/PARP14	4
GO:0043393	regulation of protein binding	3.64066353606937e-05	0.0121412	B2M/PRKN/MARK3/TIAM1/STK3/IFIT1/IFIT2	7
GO:0019058	viral life cycle	4.21258254829979e-05	0.0121412	MOG/PRKN/EEF1A1/PPIA/ISG15/WWP1/LDLR/EIF2AK2/IFIT1/CD55	10
GO:0032092	positive regulation of protein binding	4.45478925999665e-05	0.0121412	B2M/PRKN/MARK3/TIAM1/STK3	5
GO:0051098	regulation of binding	4.87793306990747e-05	0.0121412	B2M/STMN1/PRKN/PARP9/MARK3/TIAM1/STK3/IFIT1/IFIT2	9
GO:0051961	negative regulation of nervous system development	6.35749158917469e-05	0.0143853	PTPN13/B2M/NKX6-2/CERS2/SPART/TMEM98/LDLR	7
GO:1903828	negative regulation of protein localization	8.20516999037507e-05	0.0158065	PRKN/GPM6B/TMEM98/MARK3/SREBF1/AP2M1/RHOQ/INSIG1	8
GO:0060330	regulation of response to type II interferon	8.89073331605877e-05	0.0158065	PARP9/NLRC5/PARP14	3
GO:0060334	regulation of type II interferon-mediated signaling pathway	8.89073331605877e-05	0.0158065	PARP9/NLRC5/PARP14	3
GO:0001959	regulation of cytokine-mediated signaling pathway	0.000117763	0.0195408	NAIP/PRKN/PARP9/ISG15/NLRC5/PARP14/ROBO1	7
GO:2000736	regulation of stem cell differentiation	0.000144949	0.0225487	KDM4C/N4BP2L2/HNRNPU/STAT3/EIF2AK2	5
GO:0097061	dendritic spine organization	0.000163386	0.022595	CFL1/TIAM1/IGF1R/CTNND2/NLGN1	5
GO:0060759	regulation of response to cytokine stimulus	0.00017921	0.022595	NAIP/PRKN/PARP9/ISG15/NLRC5/PARP14/ROBO1	7
GO:0014014	negative regulation of gliogenesis	0.000195593	0.022595	NKX6-2/CERS2/TMEM98/LDLR	4
GO:0002428	antigen processing and presentation of peptide antigen via MHC class Ib	0.000195608	0.022595	B2M/HLA-C/HLA-B	3
GO:0019079	viral genome replication	0.000199714	0.022595	PRKN/EEF1A1/PPIA/ISG15/EIF2AK2/IFIT1	6
GO:0030218	erythrocyte differentiation	0.000199714	0.022595	B2M/STAT1/SLC11A2/ISG15/BCL6/STAT3	6
GO:0045646	regulation of erythrocyte differentiation	0.000213165	0.0230682	B2M/STAT1/ISG15/STAT3	4
GO:1900242	regulation of synaptic vesicle endocytosis	0.000231199	0.0231522	PRKN/AP2M1/NLGN1	3
GO:0044403	biological process involved in symbiotic interaction	0.000232546	0.0231522	MOG/CFL1/PRKN/EEF1A1/PPIA/WWP1/LDLR/IFIT1/CD55	9
GO:0140374	antiviral innate immune response	0.000251678	0.0240659	EIF2AK2/IFIT1/IFIT2/IFIT3	4
GO:0001960	negative regulation of cytokine-mediated signaling pathway	0.000269464	0.0240659	NAIP/ISG15/NLRC5/PARP14/ROBO1	5
GO:0010587	miRNA catabolic process	0.000270729	0.0240659	TENT2/TUT4/XIST	3
GO:0034101	erythrocyte homeostasis	0.00028612	0.024557	B2M/STAT1/SLC11A2/ISG15/BCL6/STAT3	6
GO:0106027	neuron projection organization	0.000298845	0.0247942	CFL1/TIAM1/IGF1R/CTNND2/NLGN1	5
GO:0048525	negative regulation of viral process	0.000330595	0.0256987	STAT1/PPIA/ISG15/EIF2AK2/IFIT1	5
GO:0042552	myelination	0.000345438	0.0256987	PLLP/NKX6-2/GPM6B/TMEM98/LARGE1/SERINC5	6
GO:0060761	negative regulation of response to cytokine stimulus	0.000347396	0.0256987	NAIP/ISG15/NLRC5/PARP14/ROBO1	5
GO:0050777	negative regulation of immune response	0.000357878	0.0256987	ISG15/BCL6/NLRC5/PARP14/CD55/HLA-B/SVEP1	7
GO:0007272	ensheathment of neurons	0.000371697	0.0256987	PLLP/NKX6-2/GPM6B/TMEM98/LARGE1/SERINC5	6
GO:0008366	axon ensheathment	0.000371697	0.0256987	PLLP/NKX6-2/GPM6B/TMEM98/LARGE1/SERINC5	6
GO:0050768	negative regulation of neurogenesis	0.000399493	0.026874	B2M/NKX6-2/CERS2/SPART/TMEM98/LDLR	6
GO:0019885	antigen processing and presentation of endogenous peptide antigen via MHC class I	0.000414718	0.027164	B2M/HLA-C/HLA-B	3
GO:0034661	ncRNA catabolic process	0.00042616	0.0271978	TENT2/TUT4/MTREX/XIST	4
GO:0060997	dendritic spine morphogenesis	0.000456684	0.0284172	CFL1/TIAM1/CTNND2/NLGN1	4
GO:0002475	antigen processing and presentation via MHC class Ib	0.000533583	0.0304962	B2M/HLA-C/HLA-B	3
GO:0002483	antigen processing and presentation of endogenous peptide antigen	0.000533583	0.0304962	B2M/HLA-C/HLA-B	3
GO:0019218	regulation of steroid metabolic process	0.000553164	0.0304962	SREBF1/SF1/LDLR/INSIG1/IGF1R	5
GO:0010586	miRNA metabolic process	0.000577879	0.0304962	TENT2/TUT4/SREBF1/STAT3/XIST	5
GO:0001961	positive regulation of cytokine-mediated signaling pathway	0.000594485	0.0304962	PRKN/PARP9/NLRC5/PARP14	4
GO:0006695	cholesterol biosynthetic process	0.000594485	0.0304962	LSS/SREBF1/INSIG1/HMGCS1	4
GO:1902653	secondary alcohol biosynthetic process	0.000594485	0.0304962	LSS/SREBF1/INSIG1/HMGCS1	4
GO:1903421	regulation of synaptic vesicle recycling	0.000600368	0.0304962	PRKN/AP2M1/NLGN1	3
GO:2000737	negative regulation of stem cell differentiation	0.000600368	0.0304962	N4BP2L2/HNRNPU/STAT3	3
GO:0140888	interferon-mediated signaling pathway	0.000629785	0.0313507	PARP9/STAT1/ISG15/NLRC5/PARP14	5
GO:0007274	neuromuscular synaptic transmission	0.000672266	0.0328092	LARGE1/NLGN1/FCHSD2	3
GO:0045686	negative regulation of glial cell differentiation	0.00074943	0.0358717	NKX6-2/TMEM98/LDLR	3
GO:0051960	regulation of nervous system development	0.000842366	0.0395594	PTPN13/B2M/NKX6-2/CERS2/SPART/TMEM98/TIAM1/ROBO1/LDLR/NLGN1	10
GO:0002262	myeloid cell homeostasis	0.000876782	0.0401252	B2M/STAT1/SLC11A2/ISG15/BCL6/STAT3	6
GO:0016126	sterol biosynthetic process	0.000902776	0.0401252	LSS/SREBF1/INSIG1/HMGCS1	4
GO:0060760	positive regulation of response to cytokine stimulus	0.000902776	0.0401252	PRKN/PARP9/NLRC5/PARP14	4
GO:0002711	positive regulation of T cell mediated immunity	0.00100826	0.0440273	B2M/HLA-C/CD55/HLA-B	4
GO:0032102	negative regulation of response to external stimulus	0.00107052	0.04594	ERBIN/CERS2/ISG15/NLRC5/PARP14/STAT3/ADAMTS18/ROBO1/LDLR/HLA-B	10
GO:0019883	antigen processing and presentation of endogenous antigen	0.00111368	0.0469822	B2M/HLA-C/HLA-B	3
GO:0006694	steroid biosynthetic process	0.00120536	0.0497534	LSS/SREBF1/SF1/INSIG1/IGF1R/HMGCS1	6
GO:0045648	positive regulation of erythrocyte differentiation	0.00121935	0.0497534	STAT1/ISG15/STAT3	3
