# Supplementary material for: Integrative transcriptomic analysis reveals oligodendrocyte lineage switching in multiple sclerosis
Source: Life Sci Alliance. 2025 Aug 4;8(10):e202403150. doi: 10.26508/lsa.202403150 (PMC12322325; doi:10.26508/lsa.202403150)
Supplement: Supplementary file 12 [file LSA-2024-03150_TableS12.xlsx]

## Sheet: KEGG-preOPC_NAWM_Control
Supplementary Table 12A. Enrichment of KEGG for down-regulated DEGs: preOPC between NAWM and control
ID	Description	GeneRatio	BgRatio	pvalue	p.adjust	geneID	Count
hsa05230	Central carbon metabolism in cancer	4/20	70/8644	0.000449108	0.025684	PDGFRA, NTRK3, FGFR3, FGFR1	4
hsa05412	Arrhythmogenic right ventricular cardiomyopathy	4/20	84/8644	0.000766687	0.025684	CACNB4, CDH2, CACNA2D3, NOS1	4
hsa04020	Calcium signaling pathway	5/20	253/8644	0.00196331	0.0438473	PDGFRA, NTRK3, NOS1, FGFR3, FGFR1	5
hsa04010	MAPK signaling pathway	5/20	301/8644	0.00369134	0.06183	PDGFRA, CACNB4, CACNA2D3, FGFR3, FGFR1	5
hsa05410	Hypertrophic cardiomyopathy	3/20	97/8644	0.0188244	0.235314	CACNB4, CACNA2D3, NOS1	3
hsa05414	Dilated cardiomyopathy	3/20	103/8644	0.0210729	0.235314	CACNB4, CACNA2D3, NOS1	3

## Sheet: GO-preOPC_NAWM_Control
Supplementary Table 12B. Enrichment of GO for down-regulated DEGs: preOPC between NAWM and control
ID	Description	GeneRatio	BgRatio	pvalue	p.adjust	geneID	Count
GO:0004714	transmembrane receptor protein tyrosine kinase activity	5/52	54/18967	1.32769e-05	0.00167251	ALK, PDGFRA, NTRK3, FGFR3, FGFR1	5
GO:0004712	protein serine/threonine/tyrosine kinase activity	9/52	444/18967	2.23001e-05	0.00167251	ALK, PDGFRA, TRIO, NTRK3, TNK2, KALRN, FGFR3, MAPK4, FGFR1	9
GO:0007169	transmembrane receptor protein tyrosine kinase signaling pathway	6/52	137/19453	2.91561e-05	0.00574462	ALK, PDGFRA, NTRK3, TNK2, FGFR3, FGFR1	6
GO:0007275	multicellular organism development	6/52	144/19453	3.70278e-05	0.00574462	ALK, PDGFRA, CDH2, NTRK3, FGFR3, FGFR1	6
GO:0033674	positive regulation of kinase activity	5/52	72/19453	3.77936e-05	0.00574462	ALK, PDGFRA, NTRK3, FGFR3, FGFR1	5
GO:0098978	glutamatergic synapse	7/55	426/20647	0.000832896	0.0974488	FARP1, CACNB4, TRIO, NTRK3, SLC1A2, ELAVL4, PLEKHA5	7
GO:0043410	positive regulation of MAPK cascade	5/52	172/19453	0.00106685	0.121621	ALK, CDH2, NTRK3, FGFR3, FGFR1	5
GO:0043235	receptor complex	5/55	225/20647	0.00283506	0.123783	ALK, PDGFRA, NTRK3, FGFR3, FGFR1	5
GO:0005886	plasma membrane	25/55	5455/20647	0.00317391	0.123783	ALK, USP6NL, CPNE5, SLC1A2, HIF3A, ZDHHC22, ENOX2, ZNRF3, PDZD2, CDH2, CMYA5, HAS2, NOS1, LRRFIP1, PDGFRA, PLEKHA2, TNK2, NTRK3, SULF2, EPN2, FCHSD2, CACNB4, FGFR3, TNFRSF21, FGFR1	25
GO:0004713	protein tyrosine kinase activity	4/52	114/18967	0.00357027	0.178513	ALK, TNK2, FGFR3, FGFR1	4
GO:0048513	animal organ development	3/52	40/19453	0.00493212	0.449809	SPRY4, FGFR3, FGFR1	3
GO:0005524	ATP binding	11/52	1539/18967	0.00710344	0.266379	ALK, PDGFRA, TRIO, NTRK3, TNK2, PYGL, DDX60, KALRN, FGFR3, MAPK4, FGFR1	11
GO:0018108	peptidyl-tyrosine phosphorylation	3/52	58/19453	0.0101433	0.77089	PDGFRA, FGFR3, FGFR1	3
GO:0005829	cytosol	24/55	5627/20647	0.0107001	0.289762	USP6NL, FARP1, COA1, TRIO, TNK2, SPRY4, ELAVL4, PLEKHA5, PYGL, HIF3A, DDX60, KALRN, MYT1, EPN2, SGSM1, ENOX2, FERMT1, CACNB4, PDZD2, CMYA5, NOS1, LRRFIP1, MAPK4, FGFR1	24
GO:0046777	protein autophosphorylation	4/52	182/19453	0.0120728	0.786459	ALK, PDGFRA, FGFR3, FGFR1	4
GO:0005887	integral component of plasma membrane	10/55	1453/20647	0.012383	0.289762	ALK, PDGFRA, ZNRF3, CDH2, NTRK3, SLC1A2, HAS2, FGFR3, TNFRSF21, FGFR1	10
GO:0005007	fibroblast growth factor-activated receptor activity	2/52	5/18967	0.0133737	0.401211	FGFR3, FGFR1	2
GO:0014068	positive regulation of phosphatidylinositol 3-kinase signaling	3/52	79/19453	0.0182577	1	PDGFRA, NTRK3, FGFR1	3
GO:0010518	positive regulation of phospholipase activity	2/52	8/19453	0.0207859	1	FGFR3, FGFR1	2
GO:0010863	positive regulation of phospholipase C activity	2/52	10/19453	0.0259158	1	PDGFRA, FGFR1	2
GO:0014069	postsynaptic density	4/55	269/20647	0.0333249	0.649835	CDH2, PLEKHA5, NOS1, KALRN	4
GO:0016310	phosphorylation	4/52	291/19453	0.0407515	1	ALK, TRIO, NTRK3, TNK2	4
GO:0016208	AMP binding	2/52	16/18967	0.0421816	1	MPPED2, PYGL	2
GO:1900006	positive regulation of dendrite development	2/52	17/19453	0.0436639	1	ALK, ELAVL4	2
GO:0090630	activation of GTPase activity	3/52	129/19453	0.0450486	1	USP6NL, SGSM1, NTRK3	3
GO:0002063	chondrocyte development	2/52	18/19453	0.0461733	1	CHST11, SULF2	2
GO:1902531	regulation of intracellular signal transduction	2/52	19/19453	0.0486763	1	TRIO, KALRN	2
GO:0030659	cytoplasmic vesicle membrane	3/55	137/20647	0.0499866	0.748156	SGSM1, TNK2, SNX22	3
